# Supplementary material for: Integrating single-cell RNA-seq and imaging with SCOPE-seq2
Source: Sci Rep. 2020 Nov 10;10:19482. doi: 10.1038/s41598-020-76599-w (PMC7655825; doi:10.1038/s41598-020-76599-w)
Supplement: Supplementary file 2 — Supplementary Information 2. [file 41598_2020_76599_MOESM2_ESM.xls]

## Sheet: SourceDataForFigure4
SourceData for Figure4. Gene score matrix from the scHPF model of all GBM cells.
gid	gene	0	1	2	3	4	5	6	7	8	9	10	11	12
ENSG00000089050.14	RBBP9	0.662167	0.0431042	0.0284506	0.017424	0.0199939	1.2916	0.398171	0.0255441	0.682365	0.0321446	0.396687	1.25527	0.0282527
ENSG00000134077.15	THUMPD3	0.697536	0.0230969	0.0119228	0.00845846	0.00979941	0.427698	0.690413	1.06307	0.944843	0.0170971	0.0264259	0.661332	0.309066
ENSG00000139998.14	RAB15	2.35023	0.102132	0.0466402	0.0507571	0.0571099	0.0411338	0.0473583	0.0726052	1.38578	0.0863552	0.0536321	0.0432641	0.50189
ENSG00000167525.13	PROCA1	0.0868391	0.177436	0.108549	0.105265	0.11558	0.090832	0.101266	0.135954	1.81277	0.157269	0.436905	1.26618	0.138914
ENSG00000124171.8	PARD6B	0.0357679	0.0991656	0.331854	2.08396	0.468274	0.0357607	0.0425133	0.931242	0.0297105	0.509768	0.0438227	0.0407856	0.195335
ENSG00000060718.19	COL11A1	0.100701	0.190161	0.103847	0.118646	0.114232	1.16399	0.808408	0.136645	1.48494	0.154882	0.107579	0.0954156	0.14237
ENSG00000143226.13	FCGR2A	0.00901998	0.0299702	3.58807	0.00982433	0.0119159	0.328598	0.181209	0.0152636	0.00699693	0.0195179	0.0365225	0.635203	0.0168301
ENSG00000177303.9	CASKIN2	0.388987	0.0435113	0.08667	0.0182342	0.0210737	0.014652	0.16872	0.0267725	1.28853	0.033132	1.41154	0.733744	0.64427
ENSG00000124357.12	NAGK	0.219145	0.0153987	0.659205	0.0060995	0.325598	0.255247	0.276327	1.71047	0.557379	0.0121294	0.117637	0.375655	0.363402
ENSG00000134138.19	MEIS2	0.0410742	0.0968361	0.0411433	0.0439935	0.0511737	0.0371906	0.514573	0.0644378	1.99776	0.0764945	0.0450653	1.55646	0.277698
ENSG00000149923.13	PPP4C	0.598087	0.0103036	0.235919	0.0676567	0.71446	0.646936	0.40963	1.4171	0.0025476	0.00766755	0.212298	0.416797	0.156606
ENSG00000250565.6	ATP6V1E2	1.0812	0.109099	0.0474116	0.0942149	0.0524106	0.0386738	0.0494293	0.072412	0.964297	0.0786565	0.0669403	1.66062	0.526397
ENSG00000187790.10	FANCM	1.20366	0.124728	0.0574468	0.0576972	0.0719768	0.0482998	0.0712706	0.0841823	0.50627	0.114332	0.549824	0.993917	0.93417
ENSG00000171204.12	TMEM126B	0.371623	0.0227629	0.207674	0.477393	0.326206	0.154039	0.186415	1.70804	1.23904	0.0179912	0.15608	0.00703433	0.0167211
ENSG00000146918.19	NCAPG2	3.50123	0.0329518	0.012497	0.350977	0.0168923	0.010756	0.0134321	0.0183332	0.0091186	0.833906	0.0508768	0.0121224	0.022859
ENSG00000166415.14	WDR72	0.0868034	0.180507	0.423727	1.28896	0.90307	0.0847903	0.107152	0.140102	0.102409	0.662744	0.519905	0.0989252	0.136986
ENSG00000162076.12	FLYWCH2	0.117942	0.0218468	0.156566	0.00783894	0.00971801	1.20502	0.258382	0.934238	0.381891	0.828331	0.152036	0.321259	0.496317
ENSG00000198959.11	TGM2	0.00905467	0.0341642	0.195878	0.0123693	0.0138044	0.00879086	1.47067	0.0178818	0.0076901	0.022293	2.97804	0.00919217	0.107164
ENSG00000067798.13	NAV3	0.339012	0.127125	0.056899	0.0623232	0.0686232	0.055191	0.0622794	0.0822223	0.987715	0.103386	0.0616118	2.72582	0.0874031
ENSG00000167920.8	TMEM99	0.331795	0.796561	0.0224629	0.911691	0.0285828	0.0200717	0.025776	0.815425	1.04282	0.0476481	0.263284	0.0221664	0.543399
ENSG00000068976.13	PYGM	0.0855512	0.179485	0.567267	0.117151	0.113075	0.0807112	0.127887	0.124483	2.47102	0.167791	0.10257	0.0845631	0.513866
ENSG00000171695.10	LKAAEAR1	0.757978	0.0432426	0.0151707	1.11492	0.0178505	0.0130047	0.0161207	2.1871	0.0111683	0.6496	0.0161431	0.0144566	0.025172
ENSG00000187186.14	RP11-195F19.5	0.454706	0.0967668	0.0409155	1.33472	0.0494685	0.0386698	0.0448642	0.0642154	0.0328975	2.54438	0.0431715	0.0388126	0.063541
ENSG00000204389.9	HSPA1A	5.66442e-05	0.0972785	0.108742	7.05142e-05	0.178802	5.54449e-05	0.0280413	0.000107821	4.82608e-05	4.43079	0.0329629	6.12044e-05	0.0229092
ENSG00000184985.16	SORCS2	0.344842	0.0704797	0.0333311	0.689116	0.274044	0.777537	0.857841	0.0440673	0.934901	0.728581	0.0320786	0.0279796	0.0478076
ENSG00000102181.20	CD99L2	0.255995	1.58763	0.155218	0.636922	0.0105654	0.456963	0.143793	0.0130088	0.915059	0.0177491	0.127247	0.437487	0.132777
ENSG00000136235.15	GPNMB	0.0916009	0.622877	3.80132	0.0110475	0.0125443	0.00845283	0.0111485	0.0174672	0.0072564	0.0220342	0.0715752	0.00898017	0.201624
ENSG00000181004.9	BBS12	0.052167	0.133053	0.0669725	0.0656408	0.0755334	0.0561036	0.0732224	2.7878	0.0472552	0.975723	0.311888	0.0601372	0.102884
ENSG00000100345.20	MYH9	0.243643	0.537211	0.447395	0.596367	0.0025122	0.00162362	0.525169	0.0031249	0.313435	0.00425445	0.856087	0.00177566	1.36522
ENSG00000066135.12	KDM4A	0.644893	0.0419612	0.385996	0.0170745	1.1367	0.285757	0.374087	0.45661	0.0120274	0.0330854	0.0232477	1.0091	0.460737
ENSG00000175216.14	CKAP5	2.26959	0.0175747	0.00683825	0.758987	1.00697	0.00500368	0.00701453	0.00944014	0.732364	0.0127812	0.05066	0.00554948	0.0103443
ENSG00000172005.10	MAL	0.0617444	0.121841	0.0586549	3.82086	0.0678579	0.0498072	0.0635115	0.0818042	0.048566	0.2354	0.0618939	0.0591658	0.087825
ENSG00000143162.7	CREG1	0.00563902	1.22628	1.58525	0.00696639	0.00849994	0.00527659	0.477348	0.0107815	0.647481	0.0137842	0.464543	0.258692	0.182038
ENSG00000067955.13	CBFB	0.98468	0.0147871	0.608832	0.227487	0.00632819	1.71239	0.568942	0.0077614	0.290986	0.0106415	0.346125	0.00478552	0.110698
ENSG00000111237.18	VPS29	0.34073	0.0141941	0.176048	0.642461	0.00341644	0.0616463	0.245545	1.70077	0.464615	0.00576851	0.215533	0.669895	0.35639
ENSG00000117713.17	ARID1A	0.384335	0.0203417	0.248262	0.957655	0.00934849	0.972228	0.347643	0.0100231	0.790222	0.014511	0.349251	0.334322	0.454148
ENSG00000144840.8	RABL3	0.0113801	0.0351663	0.584625	0.0136268	0.28014	0.0109505	0.0156372	0.894121	0.992603	0.0286824	0.0142158	1.97955	0.0238269
ENSG00000100478.14	AP4S1	1.44405	0.0550202	0.136627	0.0235272	0.0261744	0.017551	0.542382	0.0324877	1.3431	0.964202	0.0219617	0.019149	0.248747
ENSG00000011523.13	CEP68	0.296967	0.0319442	0.386367	0.01221	0.0146757	0.00956605	0.491352	0.220839	1.16548	0.0248147	0.467835	1.58251	0.182211
ENSG00000139218.17	SCAF11	0.257352	0.0147337	0.387912	1.00939	0.559428	0.436777	0.23811	0.00866372	0.72034	0.0113249	0.342526	0.496221	0.411118
ENSG00000198799.11	LRIG2	0.425268	0.987151	0.0214857	1.14354	0.0337902	0.017353	0.351882	0.0295997	0.60995	0.965182	0.0922124	0.0201411	0.178437
ENSG00000115159.15	GPD2	0.0131333	0.0410147	1.01908	1.63913	0.0225538	0.0139945	0.719282	0.0239014	0.962862	0.0304833	0.350798	0.0141865	0.0319037
ENSG00000049246.14	PER3	0.0492891	0.112721	0.431946	2.26261	0.0665488	0.0488279	0.0729544	0.0743463	0.0383143	1.12028	0.0549713	0.408125	0.0882903
ENSG00000171056.7	SOX7	0.0347999	0.0889735	0.0394702	0.0400227	0.0461749	0.0317277	0.0423198	0.0566561	0.02806	0.0718419	4.26418	0.0346605	0.0660414
ENSG00000109920.12	FNBP4	0.386602	0.0264065	0.449664	0.0105082	2.21957	0.00782774	0.361557	0.0148672	0.00678805	0.0202004	0.290195	0.857131	0.237954
ENSG00000109680.10	TBC1D19	0.510343	0.9081	0.0450426	0.0618527	1.4069	0.0405957	0.0536946	0.0694121	1.47648	0.0912414	0.0498585	0.0457325	0.0780524
ENSG00000141480.17	ARRB2	0.647314	0.0309904	1.84633	0.011633	0.41537	0.0092586	0.013007	1.22026	0.120253	0.263554	0.0112178	0.0101138	0.288448
ENSG00000139668.8	WDFY2	0.0168806	0.0541312	0.995557	0.0221665	0.0253243	3.15522	0.0234759	0.0313289	0.433911	0.042114	0.0216237	0.0182928	0.0353534
ENSG00000184347.14	SLIT3	0.0574429	0.141848	0.846754	0.0781552	2.79274	0.0702929	0.0766934	0.0948975	0.059492	0.121285	0.226211	0.0686285	0.157963
ENSG00000049323.15	LTBP1	0.219085	0.841157	0.0217811	0.0216501	0.0265145	0.0166727	0.608251	0.0301694	1.12411	0.0374489	1.12623	0.555534	0.248315
ENSG00000111269.2	CREBL2	0.010697	1.78882	0.353048	0.0142274	0.0175412	1.22457	0.445186	0.0202117	0.0101223	0.720314	0.241259	0.0116567	0.0273875
ENSG00000164604.12	GPR85	0.211839	0.0754116	0.122065	0.0320081	0.0381182	0.0262808	0.0345211	0.047997	0.0239894	0.0684735	3.94147	0.0291966	0.205256
ENSG00000100413.16	POLR3H	0.451929	0.0318809	0.0111371	1.24654	0.0145225	0.00932071	0.297922	0.0182859	1.26011	0.675987	0.221927	0.42367	0.22352
ENSG00000125611.15	CHCHD5	0.375581	1.19606	0.0415515	0.00392542	0.00464921	1.03482	0.00443468	1.39216	0.330419	0.135107	0.0741623	0.00996312	0.292965
ENSG00000198843.12	SELT	0.116243	0.00676826	0.351855	0.559369	0.705599	0.505688	0.364184	0.647782	0.768385	0.294529	0.257491	0.197816	0.121723
ENSG00000150394.13	CDH8	0.0595783	0.143571	1.22491	0.0789338	0.0899111	0.749579	0.541543	0.100002	0.0583405	0.126608	0.697127	0.0674446	0.849404
ENSG00000088451.10	TGDS	0.0369666	0.098119	0.0395752	0.0423242	1.56611	0.0344105	0.231946	0.0580556	1.72298	0.0727143	0.375064	0.0375119	0.531633
ENSG00000217442.3	SYCE3	0.0779196	1.13583	0.0942926	0.0941945	0.111532	0.0799836	0.103744	0.129664	2.42775	0.154763	0.101865	0.0870004	0.13706
ENSG00000237172.3	B3GNT9	0.424665	0.101021	0.0411759	0.0447326	0.0549662	0.0375669	0.64795	0.0616468	1.82004	0.0829716	0.117169	1.32704	0.0824851
ENSG00000159063.12	ALG8	0.764989	0.0256117	0.0107766	1.54164	0.471875	0.0084979	0.0110979	1.91566	0.00708506	0.0205766	0.084519	0.00937569	0.0171611
ENSG00000165280.15	VCP	0.272224	0.00821757	0.374913	0.538261	0.259042	0.423458	0.326607	0.382687	0.619989	0.0520714	0.411043	0.943598	0.284734
ENSG00000150281.6	CTF1	0.0631912	1.39707	0.0847276	0.0815915	0.0875167	1.26867	1.22324	0.123152	0.0681988	0.125836	0.079322	0.0734323	0.110194
ENSG00000130287.13	NCAN	0.00385542	0.0137096	0.0713558	0.0051032	0.00581352	1.36632	0.00571382	0.00774551	2.58216	0.0106015	0.056057	0.631353	0.134716
ENSG00000187135.7	VSTM2B	0.160094	1.32521	0.61409	0.0128936	0.0125809	0.00948293	1.0826	0.0159179	0.00833396	0.719068	0.083444	0.822175	0.022298
ENSG00000076662.9	ICAM3	0.586347	0.0904667	0.626371	0.0467109	1.97355	0.0345382	0.0448001	0.0722715	0.554258	0.0883254	0.0426947	0.0381515	0.649338
ENSG00000271447.5	MMP28	0.0426924	0.117038	0.0532642	0.0629621	0.0653881	0.302353	0.253391	0.091564	0.056673	0.0923875	3.27367	0.0494777	0.362072
ENSG00000112936.18	C7	0.977027	0.113766	0.969228	0.0584793	0.0654344	0.0457179	0.0653133	0.078936	0.965424	1.01344	0.0581926	0.0514666	0.361456
ENSG00000092010.14	PSME1	0.228892	1.27159	0.339641	0.467448	0.00218155	0.219143	0.317457	0.813943	0.463126	0.00374551	0.168102	0.12271	0.480083
ENSG00000160208.12	RRP1B	0.518334	0.0342178	0.171538	0.0127067	0.758266	1.30624	0.499622	0.0194337	0.00857168	0.368658	0.205697	0.585633	0.397543
ENSG00000181929.11	PRKAG1	0.00874373	0.0277961	0.634049	1.11405	0.0131448	0.536632	0.203321	0.0160839	0.417399	0.308369	0.124135	0.998139	0.48616
ENSG00000211893.3	IGHG2	0.369013	0.0863982	0.68074	0.366382	0.0499085	1.90595	0.956337	0.05494	0.0284913	0.0700893	0.181222	0.0368542	0.0636104
ENSG00000137073.20	UBAP2	1.05918	0.0707019	0.229022	0.0276928	0.034611	0.0211477	0.0311866	0.0406354	0.396357	0.0546155	0.946941	1.11657	0.839708
ENSG00000204946.9	ZNF783	0.027102	0.0748957	0.0363507	0.0347208	0.042775	0.030244	0.525904	0.0509339	0.0241791	1.82403	0.0375979	1.97518	0.176128
ENSG00000001461.16	NIPAL3	0.548478	0.0812944	0.177863	0.275251	0.0427237	0.0307766	0.619243	0.0512109	1.46804	0.063498	0.0360536	1.40946	0.0534211
ENSG00000099889.13	ARVCF	0.702322	0.141478	0.0691546	0.0732888	0.0865655	1.08994	0.076831	0.104968	1.19015	0.133011	0.949561	0.0707309	0.105543
ENSG00000001497.16	LAS1L	0.52236	0.0411371	0.825797	1.56272	0.696798	0.0133218	0.413253	0.0260534	0.686211	0.0301319	0.0202652	0.0149353	0.0290757
ENSG00000120910.14	PPP3CC	0.913988	0.0451591	0.0178328	1.14611	1.64311	0.0137337	0.018779	0.0242262	0.0122211	0.0330238	0.625713	0.0153632	0.371668
ENSG00000187266.13	EPOR	0.61026	0.107929	0.221015	0.0516176	0.0623663	0.0414852	0.052755	0.0673727	0.572834	0.0860363	2.05152	0.0457134	0.860298
ENSG00000165244.6	ZNF367	4.44025	0.0641431	0.0275143	0.0286273	0.0326596	0.0247939	0.0279946	0.0445238	0.0197605	0.0549839	0.0284762	0.0293758	0.0435061
ENSG00000177614.9	PGBD5	1.6959	0.1141	0.162724	1.36885	0.0753742	0.0453688	0.0568406	0.0723184	0.627273	0.091066	0.370363	0.050679	0.0981895
ENSG00000257923.9	CUX1	0.659986	0.0156469	0.334817	0.330708	0.58143	1.39352	0.356346	0.00853027	0.585581	0.0121406	0.442396	0.00498033	0.167669
ENSG00000101109.11	STK4	0.797784	0.0420602	0.998558	1.2188	0.456687	0.0130256	0.223457	0.0244392	0.716431	0.0333817	0.092123	0.0158289	0.2492
ENSG00000142920.16	AZIN2	0.0383981	0.108426	0.237366	1.19049	0.0580684	0.0432239	0.591772	0.0668585	0.0395402	0.0817967	0.1696	1.89608	0.318396
ENSG00000100029.17	PES1	0.00656277	0.0227104	0.145309	1.29212	0.501597	0.780272	0.267249	1.57036	0.00560149	0.035973	0.112665	0.00738242	0.143169
ENSG00000017483.14	SLC38A5	0.00635576	0.0210097	0.0363422	0.00786376	0.00981531	0.00644793	0.00863263	0.0116804	0.00545456	0.0161534	4.69043	0.00684456	0.0635354
ENSG00000078140.13	UBE2K	0.255523	0.126432	0.133125	0.00380099	1.00369	0.00286721	0.230456	0.860527	0.298352	0.587025	0.335206	0.705268	0.35378
ENSG00000118922.16	KLF12	0.437922	0.0455675	0.0183528	0.0185805	1.03648	0.379347	0.332227	0.0263095	0.915022	0.831512	0.228365	0.0168058	0.59335
ENSG00000073712.14	FERMT2	0.00187449	0.00678461	0.00243054	0.144713	0.357205	0.846655	0.589142	0.538283	0.895336	0.321555	0.198115	0.388152	0.607183
ENSG00000137842.6	TMEM62	1.18162	0.165944	0.106344	0.0800695	0.0938736	0.0633247	0.816162	0.0993273	1.7757	0.127626	0.0798541	0.0791389	0.116177
ENSG00000140374.15	ETFA	0.28539	0.0123561	0.26211	0.463165	0.00533483	1.18648	0.275074	0.922606	0.392051	0.271736	0.300785	0.314856	0.2033
ENSG00000103855.17	CD276	0.210764	0.0134151	0.436153	0.550322	0.00600974	0.731253	0.305967	0.883021	0.00339892	0.58079	0.455295	0.369431	0.348888
ENSG00000129675.15	ARHGEF6	0.00608222	0.0200379	0.458538	0.00761411	0.665006	1.64391	0.691951	0.0108905	1.07085	0.0765658	0.0734095	0.00664585	0.160289
ENSG00000101134.11	DOK5	0.0118646	1.28671	0.12146	0.735055	0.0201701	0.0120701	0.437665	0.0219634	0.427139	0.0298326	0.0155665	1.73873	0.0244056
ENSG00000161267.11	BDH1	0.0185542	1.29964	0.147851	0.016197	0.0189472	0.0124403	0.242767	1.22873	1.25782	0.396542	0.145799	0.0142012	0.0831541
ENSG00000160131.13	VMA21	0.411261	0.876712	0.318902	0.370066	0.143106	0.947508	0.00554254	0.0075344	0.907639	0.324904	0.00549642	0.460358	0.115727
ENSG00000213853.9	EMP2	1.015	0.0194739	0.0476901	0.682063	0.00853851	1.07458	0.00834651	0.321554	0.00488393	0.629344	0.490405	0.00623851	0.583884
ENSG00000110900.14	TSPAN11	0.241213	0.0469364	0.0185403	0.0187741	0.175726	0.0156825	0.277562	0.0285406	0.713839	1.16724	0.0197841	2.12244	0.0313299
ENSG00000168071.21	CCDC88B	0.0220354	0.734059	1.62631	1.61506	0.0335084	0.0208404	0.331576	0.0384738	0.0322552	0.0537092	0.299542	0.0230529	0.039685
ENSG00000109674.3	NEIL3	3.52287	0.125412	0.0656727	0.0620251	0.0696913	0.0492933	0.0642569	0.0859475	0.0440623	0.103529	0.0666903	0.0537439	0.495569
ENSG00000170265.11	ZNF282	1.04679	0.0496714	0.252193	0.933139	1.38498	0.0154628	0.0224438	0.0286814	0.0139207	0.0387896	0.257888	0.799806	0.0344664
ENSG00000026297.15	RNASET2	0.00375341	0.0128472	3.73831	0.00468191	0.208943	0.00376461	0.00495747	0.302534	0.36645	0.0103639	0.0412678	0.00430297	0.192669
ENSG00000141446.10	ESCO1	0.863286	0.0579754	0.0232813	0.0251716	1.1689	0.0201143	0.0289262	0.0350722	1.9545	0.445398	0.192478	0.0217551	0.0362514
ENSG00000198885.9	ITPRIPL1	0.992059	0.0817129	0.235332	0.0368142	0.0413017	2.17159	0.350714	0.0541356	0.0267641	0.0663152	0.35546	0.032019	0.411198
ENSG00000143614.8	GATAD2B	0.554992	0.0218962	0.00878654	0.294739	1.56832	0.965993	0.27462	0.0119605	0.364112	0.0165047	0.150753	0.381428	0.277115
ENSG00000095059.15	DHPS	0.260774	0.518511	0.108806	0.379761	0.770377	0.00336636	0.00473853	1.68841	0.300246	0.0086147	0.0539497	0.790067	0.00778494
ENSG00000150459.12	SAP18	0.180813	0.671732	0.0234546	0.118712	0.953456	0.342939	0.225012	1.20776	0.281552	0.442655	0.149894	0.0523532	0.248368
ENSG00000185499.16	MUC1	0.109811	0.126002	0.0574962	0.0595123	0.0749567	0.50659	3.02968	0.0867922	0.050359	0.101386	0.467815	0.0570093	0.0898785
ENSG00000182117.5	NOP10	0.241744	0.575981	0.114714	0.00153207	0.525578	0.375324	0.13641	2.23895	0.00105834	0.0788005	0.320293	0.128344	0.159642
ENSG00000145191.11	EIF2B5	0.00914205	0.0331798	0.277826	1.02008	0.867851	0.490396	0.0140817	0.0171467	0.529384	0.634973	0.364838	0.345676	0.28271
ENSG00000105701.15	FKBP8	0.228239	0.251754	0.278398	0.00397159	0.680621	0.425428	0.540734	0.803809	0.217136	0.294621	0.111238	0.860385	0.199422
ENSG00000164237.8	CMBL	0.0211387	0.0624502	0.319002	0.0267565	0.0303464	0.020664	0.0297396	0.0402622	1.57266	0.049076	0.14492	2.24727	0.30562
ENSG00000169714.16	CNBP	0.389428	0.26665	0.34252	0.0248397	0.876383	0.5127	0.32653	0.713089	0.446131	0.177515	0.168459	0.418181	0.236048
ENSG00000164654.15	MIOS	0.016833	0.882526	0.208616	0.744047	0.998445	0.0181535	0.0234845	0.0312551	0.0150832	1.82352	0.0660806	0.0181639	0.0310803
ENSG00000155980.11	KIF5A	0.0198138	0.0565751	0.0239364	1.35619	0.0306795	0.0200233	1.47421	0.0346116	0.0204811	0.0438257	0.0289564	1.72502	0.0376835
ENSG00000197653.14	DNAH10	0.0749791	0.167234	0.0841058	1.82796	0.108887	0.0792589	0.100786	0.113674	0.068388	1.49785	0.435406	0.0787612	0.123808
ENSG00000071205.11	ARHGAP10	0.0112156	0.0335993	0.4145	1.45506	0.0161465	0.0110134	0.18374	0.345461	0.00880953	0.974012	0.165121	0.293433	0.973136
ENSG00000130921.7	C12orf65	0.824296	1.51844	0.258106	0.0109301	0.767725	0.00877915	0.0149162	0.0159268	0.0071314	0.809572	0.127727	0.417668	0.107366
ENSG00000183763.8	TRAIP	4.10911	0.0910851	0.0390271	0.156512	0.0488048	0.0332544	0.0497857	0.058233	0.0292905	0.0789934	0.0435636	0.0388613	0.0703959
ENSG00000114541.14	FRMD4B	0.366845	0.0340534	1.29662	1.30894	0.0165056	0.0117103	0.0155884	1.01735	0.00975911	0.0300127	0.743546	0.0115765	0.0222208
ENSG00000259494.1	MRPL46	0.265357	0.0185385	0.084823	0.29668	0.318488	0.00523179	0.167767	2.4862	0.332425	0.185135	0.0381922	0.538194	0.155778
ENSG00000154945.6	ANKRD40	0.293472	0.282582	0.308504	1.55789	0.00674884	0.0044729	0.317013	0.00842076	1.14967	0.0112486	0.473494	0.467435	0.0131005
ENSG00000133247.13	SUV420H2	1.09685	0.146956	0.691551	0.0726778	1.28199	0.0663014	0.097663	0.900851	0.0589711	0.12303	0.0781262	0.070122	0.106751
ENSG00000160213.5	CSTB	0.0507971	0.537881	0.818687	0.00172691	0.561009	0.139544	0.498126	1.21078	0.420556	0.00355365	0.431845	0.0890043	0.134648
ENSG00000159363.17	ATP13A2	0.0210772	0.0566157	0.714031	0.0256341	0.0289317	1.83761	0.345696	0.0358435	0.438174	0.047385	0.777535	0.503204	0.039268
ENSG00000115970.18	THADA	0.0152749	0.04436	0.349293	0.0189859	0.890326	0.0151041	0.356861	0.0276837	0.641115	1.85104	0.263069	0.0164102	0.39039
ENSG00000013441.15	CLK1	0.271588	0.29438	0.338786	0.0918067	0.877065	0.611124	0.120315	0.00409071	0.20112	1.61735	0.278339	0.00228127	0.1889
ENSG00000198951.11	NAGA	0.668614	0.0451424	1.82172	0.0182715	0.0202746	0.0146763	0.220228	0.0272784	0.308396	0.0352583	0.254286	1.32248	0.124261
ENSG00000166402.8	TUB	0.0320513	0.0942191	0.168316	0.880246	0.0518276	0.0353978	0.291177	0.0586996	0.0312947	0.0700813	0.0417687	3.03166	0.0620886
ENSG00000142409.5	ZNF787	0.212696	0.0282099	0.0803753	1.25816	0.584554	0.00854716	0.0117662	0.0160699	0.00799113	0.888285	0.28157	1.48762	0.0224545
ENSG00000112902.11	SEMA5A	0.00171016	0.00597693	0.0595335	0.707797	0.382534	1.61224	0.00248113	0.003163	0.188701	0.224294	0.0490358	1.22499	0.435202
ENSG00000081181.7	ARG2	0.209964	0.0663514	1.8651	0.0307438	0.0345709	0.0235864	0.996563	0.0441747	0.0201189	0.0583904	0.36737	0.884377	0.265072
ENSG00000196639.6	HRH1	0.00931196	0.0324137	0.0108861	0.0119169	0.0141114	2.79016	1.30884	0.0173945	0.476839	0.0222667	0.0553441	0.0098311	0.127678
ENSG00000153721.17	CNKSR3	0.206258	0.0519883	0.023129	0.0197682	0.0283059	0.0155992	0.352145	0.0267795	0.82283	0.85662	1.26719	1.17534	0.0324628
ENSG00000167461.11	RAB8A	0.922197	0.0206408	0.267978	0.00745694	0.19699	0.449534	0.460798	0.65733	0.539674	0.483315	0.141232	0.371182	0.373642
ENSG00000106976.19	DNM1	0.667425	0.381092	0.025398	1.48028	0.0325094	1.51932	0.555007	0.040464	0.0200358	0.0508435	0.0282824	0.0231766	0.0431569
ENSG00000068028.17	RASSF1	1.05515	0.0349124	0.329684	0.0134268	1.32126	0.0112397	0.321423	0.0210055	0.0105767	0.0262122	1.25658	0.0121566	0.471682
ENSG00000196141.12	SPATS2L	0.47522	0.481522	0.210856	0.918827	0.00338806	0.766056	0.525966	0.00432298	0.587051	0.119405	0.0705087	0.00242633	0.731447
ENSG00000173821.19	RNF213	0.213331	0.579185	0.830329	0.00917281	0.0110132	1.51255	0.818978	0.0138316	0.380186	0.0185122	0.329585	0.00786357	0.165425
ENSG00000211584.13	SLC48A1	0.0147466	0.0468933	0.020521	0.064905	0.0226136	0.0144927	0.414548	1.40882	0.954666	0.035811	0.0222437	1.81474	0.0443406
ENSG00000164124.10	TMEM144	0.0282218	0.0882159	0.513305	1.84501	0.0431574	0.0282157	0.625101	0.0488674	1.44519	0.0669158	0.0391584	0.029821	0.0548349
ENSG00000176946.11	THAP4	0.010998	0.0371815	0.0144468	1.11339	1.68717	0.0110927	0.171351	0.0206699	0.453942	0.0278313	0.197488	0.765955	0.373043
ENSG00000180340.6	FZD2	1.12503	0.17123	0.877696	0.092809	1.63355	0.0896202	0.112685	0.132558	0.0703776	0.156457	0.0910594	0.0835923	0.124323
ENSG00000169991.10	IFFO2	0.0116471	0.0358819	0.0142778	0.608724	1.41768	0.964229	1.07941	0.0205456	0.0102492	0.223769	0.40313	0.0130931	0.0820842
ENSG00000125691.12	RPL23	0.152996	0.518433	0.229513	0.010781	0.930572	0.0765068	0.158268	1.79811	0.066583	0.0563274	0.261511	0.194025	0.44615
ENSG00000147231.13	CXorf57	0.937484	0.113103	0.0796651	0.0542401	0.0598586	3.1313	0.053503	0.0722824	0.0420644	0.0961462	0.0542725	0.0572644	0.0790118
ENSG00000132570.14	PCBD2	0.683762	1.89362	0.210027	0.0329444	0.0333641	0.0249343	0.271292	0.0466744	0.0223608	0.0517882	0.442761	1.1132	0.0417946
ENSG00000142186.16	SCYL1	0.00779989	0.0260569	0.569514	1.47194	0.0116353	0.582596	0.537736	0.0147119	0.404238	0.019782	0.134788	0.84078	0.267747
ENSG00000173559.12	NABP1	0.0319351	0.0929789	2.29234	0.043902	0.0641893	0.391295	0.68004	0.057987	0.0344508	0.0736253	0.55944	0.0458692	0.476795
ENSG00000156050.8	FAM161B	0.0403798	0.0983628	0.659888	1.91135	0.0563742	0.0384241	0.0564463	0.064813	0.547724	1.03897	0.0492433	0.0444959	0.233626
ENSG00000185453.12	C19orf68	1.63189	0.0714438	0.0307377	0.033904	1.46191	0.0248746	0.0321286	0.0450267	1.14327	0.0581474	0.0364908	0.0268565	0.266246
ENSG00000174953.13	DHX36	0.00415484	0.389284	0.226642	0.543668	0.0063717	0.150532	0.754386	0.822853	0.478783	0.0104427	0.208175	1.05069	0.248326
ENSG00000117448.13	AKR1A1	0.00416315	0.866384	0.391576	0.594238	0.00646314	0.765507	0.302647	0.584509	0.00378062	0.245572	0.169216	0.651755	0.30849
ENSG00000215845.10	TSTD1	0.269002	0.937841	0.00282632	0.00270203	0.176559	0.595795	0.235358	2.00206	0.471563	0.005496	0.00412638	0.189312	0.00448962
ENSG00000112378.11	PERP	0.0261197	0.809237	0.10326	0.0245195	0.0314164	1.86852	0.515422	0.64903	0.0181955	0.049172	0.613574	0.0223085	0.140097
ENSG00000085491.15	SLC25A24	0.190682	1.24224	1.93485	0.0224524	0.025056	0.638411	0.0271449	0.0320956	0.0168096	0.0396389	0.172105	0.0182807	0.515551
ENSG00000132330.16	SCLY	1.94784	0.119781	0.0531642	0.612057	0.0625261	0.043533	0.0636897	0.078111	0.0420611	0.0992244	0.105486	1.51954	0.0807162
ENSG00000177733.6	HNRNPA0	0.564133	0.00512833	0.187614	0.150186	0.907224	0.313244	0.103503	0.557895	0.362856	0.450923	0.252196	0.786655	0.256503
ENSG00000196743.8	GM2A	0.194104	0.0259144	1.12332	0.748492	0.0116185	0.00772082	0.377966	0.400605	1.46758	0.0188662	0.172615	0.298534	0.0420765
ENSG00000136634.5	IL10	0.0636249	0.150075	1.92557	0.0750091	0.0915953	0.0576575	0.069845	0.0989463	0.0637754	0.115475	0.403797	1.58639	0.0996952
ENSG00000033100.14	CHPF2	0.00916349	0.198251	0.283032	0.0118184	1.11467	1.41364	0.984138	0.0164273	0.220726	0.0236838	0.0318068	0.558798	0.0211257
ENSG00000160285.14	LSS	0.0160915	0.0538959	0.0219812	0.0210099	0.0239995	2.01087	1.27431	0.0297732	0.257621	0.527086	0.59043	0.0173945	0.032028
ENSG00000138246.15	DNAJC13	0.0142083	0.0437382	0.641782	1.04597	0.773112	1.37265	0.653171	0.0247312	0.0132282	0.0381854	0.2116	0.0162755	0.031588
ENSG00000157045.8	NTAN1	0.616772	0.035465	0.0152414	0.777008	0.6827	0.0111329	0.0154322	2.0351	0.0104241	0.0259169	0.356854	0.0117323	0.29071
ENSG00000159231.5	CBR3	1.39086	0.0396862	0.252794	0.0147273	0.0175425	0.0119287	0.953336	0.316487	1.6656	0.0335808	0.149608	0.0125194	0.0243217
ENSG00000132341.11	RAN	0.854334	0.0818275	0.116972	0.358467	0.362286	0.530235	0.104085	1.32066	0.254907	0.108591	0.139818	0.373828	0.293168
ENSG00000136888.6	ATP6V1G1	0.00118978	0.163141	0.213281	0.455858	0.627555	0.311039	0.278393	1.02032	0.260146	0.436544	0.179715	0.522172	0.429041
ENSG00000197323.10	TRIM33	0.00982873	0.035697	0.402385	0.835662	0.965761	0.00983322	0.0145523	0.0182802	0.47811	0.9637	0.0169368	0.901589	0.233832
ENSG00000138629.15	UBL7	0.455759	0.026735	0.191143	1.43624	0.775317	0.57969	0.0103848	0.0152393	0.610783	0.0197471	0.107612	0.00842494	0.652201
ENSG00000206535.7	LNP1	1.25923	0.185632	0.141976	0.126226	0.121492	0.0927409	1.53258	0.142991	0.0834812	0.165101	0.113285	0.596182	0.147807
ENSG00000125648.14	SLC25A23	0.00653027	0.0223903	0.0679042	0.772854	0.516498	0.784007	0.00962131	0.0125772	1.26797	0.0169392	0.171425	0.996232	0.24579
ENSG00000087053.18	MTMR2	0.17795	1.13874	0.179652	0.0107086	0.538091	0.78386	0.547191	0.0158372	0.00788197	0.713	0.454657	0.00941215	0.311315
ENSG00000120217.13	CD274	0.0513638	0.132631	0.259323	0.0742365	0.0682045	0.0515272	1.19436	1.71746	0.960767	0.107462	0.0612372	0.052338	0.0876821
ENSG00000145476.15	CYP4V2	0.570548	0.0404616	0.0162982	1.77752	1.34018	0.0125184	0.656761	0.0238571	0.011442	0.0308657	0.0772306	0.0136037	0.311018
ENSG00000112559.13	MDFI	0.203281	0.0168316	0.00592866	0.00600428	0.00734703	2.4678	0.00657189	0.0094804	0.593152	0.469762	0.360512	0.44177	0.304868
ENSG00000176095.11	IP6K1	0.196514	0.402234	0.00782316	1.20264	1.55257	0.890285	0.00841573	0.0122303	0.005637	0.376511	0.215927	0.00686172	0.0138911
ENSG00000171189.16	GRIK1	0.0658505	0.154906	0.0932898	0.0834437	1.53838	0.0799189	0.0826749	0.117993	1.6011	0.136232	0.630516	0.0794827	0.114567
ENSG00000164877.18	MICALL2	0.00576629	0.0191271	0.185532	1.67178	0.0086135	0.00585874	0.00812319	0.588787	0.808102	1.06204	0.510131	0.00639271	0.0119381
ENSG00000059728.10	MXD1	0.419361	1.38613	0.45478	0.0183056	0.0227423	0.0146147	0.0185947	0.0253221	0.262501	0.732911	0.354453	0.61804	0.551804
ENSG00000183513.8	COA5	0.431176	0.53886	0.0243068	0.00600247	0.00731921	0.697081	0.378025	1.59526	0.82589	0.0124451	0.0662437	0.194554	0.116379
ENSG00000100196.10	KDELR3	0.0390293	0.093225	0.0471183	0.0435245	3.04035	0.0397061	0.0435802	0.0612589	0.0351217	0.0911138	0.193271	0.0392012	1.08042
ENSG00000131378.13	RFTN1	0.0105737	0.0351247	0.598907	0.0136663	0.016912	0.0106457	1.68561	0.0192134	0.415177	0.0272368	0.565901	0.0111808	1.47457
ENSG00000148308.17	GTF3C5	0.335206	0.360958	0.176783	0.00888054	1.5371	0.68295	0.367972	0.644755	0.00628195	0.018329	0.137517	0.00771615	0.605827
ENSG00000173542.8	MOB1B	0.435651	0.0316383	1.21334	0.0117613	0.0139231	0.641265	0.491745	0.0168606	0.926169	0.0240283	0.14907	0.010322	0.921323
ENSG00000083290.19	ULK2	0.567079	0.096254	0.0419147	0.0426423	2.32545	0.0377148	0.863812	0.0619189	0.0328939	0.0767986	0.0517568	0.0394132	0.60731
ENSG00000145819.15	ARHGAP26	0.0167907	0.0501216	1.81491	0.0206332	0.0237607	0.0153236	0.0214968	0.028791	0.882786	0.0367796	0.497555	0.427889	1.0398
ENSG00000169087.10	HSPBAP1	0.0575888	0.118896	0.220797	0.0604156	0.0712529	1.94877	0.0746731	0.496598	0.043342	1.26157	0.0606938	0.0573826	0.347573
ENSG00000167881.14	SRP68	0.565209	0.0197369	0.149533	0.900766	0.795757	0.00571453	0.318533	1.36407	0.487951	0.0154177	0.224583	0.00670458	0.0381667
ENSG00000187556.7	NANOS3	0.0216773	0.0701247	0.0264867	0.0268693	0.946963	0.915649	0.384455	0.0403891	0.0196442	1.16756	0.0283441	1.17652	0.0426773
ENSG00000133027.17	PEMT	0.275116	0.513788	0.0874557	1.01225	0.00660856	0.428309	0.161397	0.999525	0.48529	0.0109174	0.0706226	0.438629	0.404148
ENSG00000163719.18	MTMR14	0.798577	0.900153	0.949232	0.016787	1.00669	0.0137373	0.398164	0.0244838	0.347733	0.0305622	0.354328	0.0138135	0.0276496
ENSG00000073584.18	SMARCE1	0.402176	1.08556	0.119502	0.661357	0.298655	0.727206	0.333758	0.00771926	0.274656	0.010294	0.186753	0.571194	0.215748
ENSG00000111490.12	TBC1D30	0.0552971	0.137136	1.31044	0.0685366	0.0835034	0.0576781	0.0716434	0.0905611	0.445546	0.120744	0.242072	1.69668	0.419885
ENSG00000182272.11	B4GALNT4	0.0105033	0.035666	0.0128337	0.0135404	0.0150866	0.0103269	0.0148281	0.0198091	2.22312	0.850942	0.0149177	1.64283	0.0209451
ENSG00000167548.14	KMT2D	0.0268174	0.0732152	0.802647	1.98842	1.12721	0.029201	0.0310451	0.043672	0.0226759	0.0564459	0.583433	0.0284177	0.0512239
ENSG00000171208.9	NETO2	0.97226	0.0206849	0.170681	0.830124	0.00885026	1.75623	0.00868855	0.0110955	0.376201	0.0154049	0.105464	0.603911	0.0121732
ENSG00000133067.17	LGR6	0.0138124	0.310195	0.0170612	0.0181742	0.021224	0.014181	0.0184642	0.024903	4.2789	0.0339187	0.0844172	0.0157966	0.0283626
ENSG00000182013.17	PNMAL1	0.0158518	0.0479873	0.0189081	0.0191243	0.0217362	2.30231	0.342422	0.027117	0.653155	0.037477	0.277472	0.989697	0.125015
ENSG00000122008.15	POLK	0.488667	0.0470854	0.29149	0.0190976	0.845644	1.11844	1.06044	0.0273473	0.0132669	0.313598	0.0211746	0.0164745	0.615825
ENSG00000109814.11	UGDH	0.00812088	1.00969	0.268429	0.822034	0.0120554	0.00848071	0.560224	0.0149429	0.00709648	0.0211633	0.406569	1.39791	0.352114
ENSG00000205078.5	SYCE1L	0.299632	0.977291	0.740789	0.732899	0.00913908	0.00593687	0.652678	0.0108782	0.00566883	0.275767	0.429486	0.737089	0.0147442
ENSG00000188343.12	FAM92A1	0.0108782	0.69869	0.0122245	0.0137531	0.0154197	0.2523	0.296709	1.98641	0.247516	0.026765	0.0141828	0.967497	0.342937
ENSG00000144741.17	SLC25A26	0.687784	0.0369351	0.175152	0.0147197	0.522618	0.57273	0.967015	0.0222217	1.10677	0.0295111	0.168039	0.0122303	0.56843
ENSG00000162959.13	MEMO1	0.0453452	0.121068	0.0615044	0.0558203	1.89305	0.0504714	0.0653876	0.0872341	0.40528	1.5376	0.0683128	0.0579129	0.371941
ENSG00000176371.13	ZSCAN2	0.0507925	0.137769	0.11785	0.0611011	0.0858939	0.0510452	1.147	0.0921209	0.760951	0.112069	0.543917	1.55623	0.0942715
ENSG00000151247.12	EIF4E	0.51197	0.486697	0.204125	0.646851	0.0805622	0.00211586	0.37666	0.766651	0.461729	0.00549742	0.18132	1.02794	0.14496
ENSG00000163431.12	LMOD1	0.0583526	0.125912	0.0578082	0.0597349	0.0745725	0.0476644	1.15651	0.08291	0.0415173	0.0978278	0.0636908	0.0539511	2.89403
ENSG00000149403.11	GRIK4	0.568749	0.0534222	0.027203	0.0222401	0.0256345	1.72334	0.25872	0.0322508	1.1789	0.840573	0.0915041	0.0189962	0.0336234
ENSG00000229453.2	SPINK8	0.0211873	0.0634636	0.0281569	0.0267871	0.0322802	0.0215684	0.169249	0.0392627	0.0203744	0.0521232	3.96716	0.380037	0.0443461
ENSG00000163235.15	TGFA	0.0676748	0.161371	0.080813	2.00871	1.2956	0.0814535	0.0886658	0.113154	0.457808	0.128218	0.087274	0.0820051	0.118728
ENSG00000237515.7	SHISA9	0.00937607	0.0296002	0.132342	0.0120856	0.0137258	1.48145	0.312945	0.0176197	0.00803104	0.361715	0.0996605	2.38836	0.0200086
ENSG00000135919.12	SERPINE2	0.00202878	0.118687	0.00266273	0.436751	1.08473	0.00199199	1.29824	0.092386	1.20123	0.00531866	0.0266372	0.621926	0.00461545
ENSG00000179010.14	MRFAP1	0.244685	0.348664	0.0817315	0.780526	0.360567	0.289077	0.326794	0.656453	0.626489	0.370281	0.130837	0.56544	0.117464
ENSG00000154721.14	JAM2	0.480402	0.0215591	0.00792091	0.00803741	1.06271	0.649515	0.433511	0.0120476	1.57611	0.0162648	0.456378	0.153636	0.0130032
ENSG00000189403.14	HMGB1	2.06061	0.289149	0.0383286	0.511138	0.0925259	0.0523652	0.142144	1.02952	0.46553	0.0010795	0.105513	0.000438429	0.111101
ENSG00000135624.15	CCT7	0.389392	1.18049	0.0771154	0.106748	0.00268	0.27681	0.0896246	1.32274	0.207474	0.104347	0.136043	0.756585	0.247623
ENSG00000100968.13	NFATC4	0.0235767	0.0775314	0.296466	0.780745	0.0391563	0.0243118	0.234893	0.0410423	0.0224863	1.8645	0.0519722	0.0253966	1.38098
ENSG00000082684.14	SEMA5B	1.15877	0.0922554	0.0370127	0.0396198	1.90853	0.0355048	0.0401709	0.0599158	0.864348	0.0752885	0.445469	0.0359402	0.0590097
ENSG00000162882.14	HAAO	0.0547757	0.132725	0.936045	0.0685732	0.0856916	0.220871	0.071214	0.0971223	0.0517915	0.115238	0.0735115	0.0759487	2.81271
ENSG00000113460.12	BRIX1	0.471927	0.371125	0.00884132	0.00940743	0.0108883	1.42968	0.0791542	1.11801	0.00659678	0.155317	0.213565	0.600015	0.415476
ENSG00000168005.8	C11orf84	0.308517	0.0658042	0.0252769	0.0284602	0.0322976	0.0224052	0.0366245	1.82038	0.639614	0.0506266	0.533282	1.0111	0.294412
ENSG00000117533.14	VAMP4	0.627577	0.0505987	0.0228303	0.959198	0.983818	0.0161724	0.179148	0.0294207	1.54205	0.235142	0.178387	0.0175771	0.0350822
ENSG00000174807.3	CD248	0.0838412	0.0270121	0.0444662	0.0117529	0.0122567	0.00785071	0.040644	0.0147969	0.00693939	0.0208722	0.0106717	0.0087704	4.59854
ENSG00000188690.12	UROS	0.663763	0.0393482	0.226824	1.31363	0.018368	0.0127481	0.0181674	0.902124	0.469542	0.567419	0.148598	0.0138832	0.487748
ENSG00000166750.9	SLFN5	0.0456913	0.0594931	0.279474	0.0261964	1.49006	0.0203821	0.564297	0.036639	0.0210934	0.0492813	0.936837	0.0211767	1.31885
ENSG00000163545.8	NUAK2	0.0302844	0.0819699	0.190453	1.43077	0.0431168	0.0312089	0.992858	0.05154	0.0284373	1.84466	0.0424639	0.0312954	0.0561995
ENSG00000170647.3	TMEM133	0.022028	0.0607968	0.026404	1.94666	0.03029	0.0213423	0.439332	0.413531	0.0177256	0.050725	0.0263701	1.02421	0.790459
ENSG00000175137.10	SH3BP5L	0.40584	0.0752376	0.0281677	0.0325494	0.0346104	1.42965	0.569806	0.0419362	1.25334	0.0546632	0.278511	0.027772	0.633299
ENSG00000198932.12	GPRASP1	0.022759	0.0708066	0.0271711	2.10099	1.58516	0.0241407	0.361205	0.0442112	0.0231516	0.0526837	0.0310939	0.472228	0.0497839
ENSG00000124006.14	OBSL1	0.00430929	1.35833	0.00488748	0.128918	0.00636329	0.282214	0.715826	0.00786	0.861217	0.858044	0.0244679	0.489216	0.152767
ENSG00000162441.11	LZIC	1.24845	0.0636044	0.206084	0.0254831	1.38633	0.020111	0.0276693	0.0420696	1.35374	0.049825	0.0256034	0.370275	0.0511979
ENSG00000169402.15	RSPH10B2	0.079517	0.177762	1.25011	0.630664	0.117407	0.826225	0.111826	0.133398	0.0863116	0.148885	0.451374	0.091603	0.633529
ENSG00000164828.17	SUN1	0.177003	0.0205976	0.00759075	0.278589	0.00894325	0.670166	0.481188	0.794225	0.51761	1.17396	0.373673	0.374304	0.0140326
ENSG00000183018.8	SPNS2	0.0342882	0.0945248	0.362869	2.12732	0.0498004	0.0330761	0.0472283	0.0592686	0.0311305	0.072842	1.3672	0.505339	0.0630668
ENSG00000156017.12	CARNMT1	0.939374	0.0570194	0.0292384	0.0246039	0.0311459	1.42546	0.763804	0.681315	0.0178341	0.314659	0.521686	0.0206248	0.0452527
ENSG00000102871.15	TRADD	0.533301	0.0773434	0.509776	0.029888	0.0430684	0.0272856	1.24923	0.0421878	1.38969	0.0549588	0.0853312	0.0258159	0.797327
ENSG00000139168.7	ZCRB1	0.396675	0.099427	0.037788	0.00317835	0.00390889	0.28847	0.00352878	1.64985	0.923148	0.446895	0.0851479	0.709516	0.24903
ENSG00000160877.5	NACC1	0.300258	0.0273509	0.410005	0.613529	0.0125374	0.864306	0.429138	0.0151828	0.595374	0.0203069	0.404135	1.17695	0.0196155
ENSG00000153902.13	LGI4	0.0170905	0.0489828	0.0183043	0.0189868	0.373303	0.0165888	0.0197226	0.0316672	2.78715	0.0389756	0.021871	0.933034	0.551317
ENSG00000151689.12	INPP1	0.0134165	0.0413907	0.057857	1.54467	0.921129	0.012741	0.0184546	0.0241976	0.649225	0.0336054	0.45361	0.535202	0.575922
ENSG00000131724.10	IL13RA1	0.007757	0.0257211	1.43247	0.0094089	0.0115097	0.00704825	1.49929	0.0136884	0.517132	0.395226	0.565125	0.00764227	0.397584
ENSG00000062650.17	WAPL	0.513497	0.0382129	0.365038	0.476402	0.0167782	0.0126763	0.494309	0.805312	0.959374	0.0268119	0.745265	0.0177463	0.413396
ENSG00000171320.14	ESCO2	4.30156	0.0730078	0.0305757	0.0312132	0.0364616	0.0247031	0.0323464	0.0456427	0.111411	0.0572616	0.033893	0.0268638	0.0552393
ENSG00000204634.12	TBC1D8	0.749266	0.158793	1.15162	0.0946502	0.109222	0.757374	0.0944771	0.119605	0.0764493	0.144295	1.08365	0.0872021	0.127601
ENSG00000115204.14	MPV17	0.246816	0.011213	0.169088	0.653514	0.00462225	0.446268	0.274156	1.27502	0.556309	0.401289	0.190214	0.32443	0.342806
ENSG00000028310.17	BRD9	0.613584	0.82584	0.242219	0.010008	0.0119331	1.58119	0.391078	0.015894	0.445695	0.0189451	0.142313	0.473803	0.116804
ENSG00000109534.16	GAR1	0.393541	0.022651	0.202516	1.0793	0.732355	0.00655585	0.00933617	1.09274	0.00571262	0.0167435	0.455143	0.852987	0.0212791
ENSG00000130818.10	ZNF426	0.0121136	0.0386029	0.0175556	1.4428	1.9542	0.0117684	0.0168099	0.0222131	0.0106632	0.511952	0.0169207	0.514635	0.312537
ENSG00000129084.17	PSMA1	0.257821	0.244763	0.321485	0.686292	0.237937	0.570275	0.174991	0.809387	0.682185	0.0642186	0.13816	0.353414	0.356812
ENSG00000080815.18	PSEN1	0.527349	0.0276956	0.426492	0.0110645	1.54851	0.00899933	0.529926	0.0159081	0.937537	0.0210402	0.310713	0.506176	0.0168945
ENSG00000081014.10	AP4E1	0.679034	0.0693499	0.584561	0.0288754	1.1856	0.0212407	0.737288	1.01858	0.027538	0.0505644	0.256706	0.0265821	0.181706
ENSG00000170291.14	ELP5	0.473817	0.509817	0.21192	0.419942	0.309329	0.00363271	0.0048727	1.05035	0.503245	0.37914	0.0922263	0.471807	0.464923
ENSG00000174628.16	IQCK	0.410545	0.0175473	0.00606047	0.00617996	0.00789686	1.17745	0.379661	0.00911783	1.75071	0.0128105	0.00692222	0.663356	0.445086
ENSG00000149948.13	HMGA2	0.0462673	0.113927	0.0577767	0.0642479	0.0650442	0.0529671	0.460996	2.13003	1.25066	0.103352	0.0610298	0.0547875	0.362133
ENSG00000197563.9	PIGN	0.165804	0.0749463	0.708753	0.0305213	0.0398638	0.0250664	0.613019	0.0464892	0.0312558	0.31271	0.420851	2.028	0.365844
ENSG00000172687.13	ZNF738	0.519321	0.050528	0.0201223	0.325864	0.0246694	0.0164567	0.124119	2.03615	0.0147143	0.0391464	0.0913239	1.57942	0.0347732
ENSG00000164073.9	MFSD8	0.0310466	0.0873597	0.0437834	2.18281	0.0438002	0.0327737	0.0424978	0.0563536	2.13076	0.0700898	0.0388411	0.0347702	0.0580509
ENSG00000011426.10	ANLN	2.95332	0.0519808	0.0201199	0.0209899	0.0236523	0.0151315	0.246743	0.0280662	0.410911	1.02896	0.0275472	0.0170546	0.0324254
ENSG00000188725.7	SMIM15	0.399407	1.10488	0.189286	0.00856305	1.12289	0.00628274	0.231331	0.012426	0.189674	0.714399	0.00899897	0.510771	0.392603
ENSG00000039650.9	PNKP	0.0196049	0.0597157	0.793036	0.0242211	0.0292318	1.94513	0.854162	0.899518	0.0172227	0.0448577	0.116299	0.0234332	0.0456467
ENSG00000062598.17	ELMO2	0.611023	0.0416511	0.0193006	1.55107	1.0321	0.0133978	0.0181702	0.02537	0.979992	0.0338962	0.298847	0.0151193	0.241167
ENSG00000160271.14	RALGDS	0.00510654	0.0175324	0.308275	0.920069	0.00777881	0.11269	0.463787	0.00958131	1.47338	0.392178	0.533737	0.491082	0.157787
ENSG00000163584.17	RPL22L1	0.264568	0.0127291	0.289789	0.00448	0.696222	0.394123	0.258806	1.63349	0.199385	0.182823	0.228066	0.00383453	0.726898
ENSG00000002330.13	BAD	0.802787	0.0182479	0.00712454	0.00678927	0.241814	1.28313	0.760212	0.010323	0.493542	0.564344	0.0111602	0.291803	0.401389
ENSG00000086205.16	FOLH1	0.0229572	0.0769641	0.0324784	0.0299332	0.0343452	0.0253996	0.0315356	0.0455646	0.180181	0.0607417	4.24906	0.026599	0.0473709
ENSG00000111331.12	OAS3	0.541424	0.412527	0.32834	0.0370697	0.0365995	0.0268178	1.46715	1.61391	0.0272715	0.0599188	0.148424	0.0267278	0.13788
ENSG00000196313.11	POM121	0.443844	0.0240465	0.0884315	0.778342	1.19783	1.22074	0.496448	0.0131663	0.119203	0.0175749	0.139449	0.141851	0.209319
ENSG00000143420.17	ENSA	0.334185	0.911434	0.272265	0.414083	0.0028754	0.544508	0.223891	0.337747	0.103548	0.745881	0.205911	0.482937	0.318159
ENSG00000117528.11	ABCD3	0.00502115	0.0171286	0.110632	1.34385	0.00754252	1.23716	0.00710235	0.00942317	1.01713	0.0125952	0.139459	0.852023	0.134132
ENSG00000128284.19	APOL3	0.0250242	2.23482	0.550496	0.0323065	0.0384625	0.0267432	0.56992	0.046876	0.427389	0.058403	0.775926	0.0264537	0.0490384
ENSG00000198546.14	ZNF511	0.0213615	0.060644	0.565133	1.82836	0.706277	0.0209279	0.0295724	0.541444	0.0187317	0.0526547	0.287923	0.0223204	0.714427
ENSG00000103351.12	CLUAP1	0.522407	0.0406329	0.38725	0.015611	0.0239043	1.86018	0.0187601	1.27439	0.156741	0.0310339	0.0167193	0.0134568	0.521666
ENSG00000101057.15	MYBL2	4.45709	0.0496495	0.0190365	0.0190835	0.0232392	0.0145406	0.0207044	0.0281802	0.141179	0.036048	0.0205672	0.0159794	0.0319589
ENSG00000153233.12	PTPRR	0.0877224	0.16314	0.180383	0.0987869	0.106617	0.0928326	0.0918571	0.127983	2.05188	0.427138	1.09524	0.102031	0.128742
ENSG00000074964.16	ARHGEF10L	0.0150426	0.0430526	0.969655	0.0168565	0.0204305	0.916658	0.342179	0.0242049	1.67103	0.44504	0.153044	0.0160223	0.247791
ENSG00000065491.8	TBC1D22B	0.329045	0.0933294	0.0396447	0.0474721	1.81186	0.0352787	0.603645	0.0613651	0.484018	0.0747806	1.00313	0.0415177	0.223205
ENSG00000103199.13	ZNF500	0.4006	0.0611499	0.0756326	0.0262221	1.1964	0.0214448	0.778917	1.0855	0.0228982	0.989667	0.149086	0.023026	0.0396443
ENSG00000167553.14	TUBA1C	1.31329	0.830583	0.324659	0.424297	0.402458	0.00135069	0.280055	0.704037	0.0011814	0.111241	0.281091	0.00147101	0.222426
ENSG00000266074.8	BAHCC1	0.810597	0.0707208	0.1465	1.30948	0.0332633	0.0225823	1.41241	0.0407408	0.019405	0.0506137	0.810274	0.0273099	0.114123
ENSG00000080823.21	MOK	1.19037	0.0857081	0.0342896	1.11342	0.0462059	0.0310723	0.523085	0.0528015	0.0423412	1.54032	0.107444	0.0310632	0.0566921
ENSG00000183066.14	WBP2NL	0.0272925	0.0776831	0.280305	2.043	0.0385587	0.0272144	0.033953	0.0482403	0.644558	0.0612444	0.0341704	1.49267	0.0509078
ENSG00000117868.15	ESYT2	0.391211	0.0236886	0.952035	1.3799	0.0115165	0.00723457	0.181766	0.0128359	0.555353	0.017231	0.792946	0.00787371	0.556998
ENSG00000143514.16	TP53BP2	0.341534	0.629645	0.244947	0.00696851	0.736129	1.18417	0.366284	0.010601	0.99416	0.01372	0.303416	0.00595107	0.0550634
ENSG00000157734.13	SNX22	0.0108831	0.0357243	0.224897	0.0137833	0.0157414	1.40162	0.238367	0.0205035	0.50137	0.02539	0.37516	1.81528	0.206307
ENSG00000280789.1	PAGR1	1.19332	0.112398	0.623352	0.0574618	0.0658499	0.408632	0.059383	0.0803054	0.0412498	1.98359	0.0579045	0.0561138	0.0844039
ENSG00000130669.17	PAK4	0.622553	0.0838068	0.0305691	1.82161	0.0387728	0.978913	0.0354763	0.041539	0.0226281	0.58316	0.342135	0.0258041	0.237283
ENSG00000244045.10	TMEM199	0.3353	0.0316068	0.106338	1.25521	0.0141913	0.628771	0.394051	0.0181629	0.00858477	0.53346	0.148117	1.28112	0.131965
ENSG00000113013.12	HSPA9	0.162694	0.271867	0.189972	0.73286	1.13076	0.410212	0.158033	0.701783	0.467615	0.221685	0.0909471	0.27438	0.0854802
ENSG00000164715.5	LMTK2	1.00036	0.0943316	0.0423096	0.578554	0.0464417	0.0332078	0.63806	0.0539618	1.37164	0.0745308	0.778915	0.0358727	0.103712
ENSG00000169951.9	ZNF764	0.041658	0.101752	0.0730578	0.0463207	0.0553375	0.0361154	0.825546	0.0631003	0.310799	1.83097	0.285965	0.846608	0.327864
ENSG00000124209.3	RAB22A	0.676378	0.0162699	0.177662	0.445714	1.51401	0.572059	0.34321	0.00895869	0.818513	0.0120992	0.0948911	0.00518432	0.208534
ENSG00000158163.14	DZIP1L	0.688994	0.161387	0.674002	0.0928396	1.11941	0.0753232	1.27065	0.11989	0.0640685	0.137113	0.160774	0.0778527	0.122639
ENSG00000072110.13	ACTN1	0.432658	0.00631019	0.218661	0.345321	0.00272766	0.337302	2.04558	0.560103	0.00174918	0.00472221	0.24306	0.00191105	0.697522
ENSG00000124126.13	PREX1	0.229172	0.219799	0.437144	0.730513	0.00333409	2.01779	0.00332779	0.434086	0.156837	0.00580833	0.515874	0.1386	0.00472619
ENSG00000203685.9	C1orf95	0.339176	0.718326	0.0754703	0.0811219	0.0997075	0.0746368	2.53778	0.14868	0.0677035	0.127384	0.0832971	0.0688902	0.357339
ENSG00000140839.11	CLEC18B	0.072182	0.164209	0.084286	0.0919447	0.114897	0.0806941	1.47983	0.11484	1.31623	0.139317	0.0917548	0.527093	0.484528
ENSG00000146085.7	MUT	0.0101226	0.0325003	0.129298	0.0122179	0.0155224	1.53553	0.814584	0.0182694	0.646594	1.1544	0.220623	0.0107962	0.285692
ENSG00000145416.13	2020-03-01	0.0358814	0.0987399	3.34267	0.0455411	0.0498979	0.0359768	0.136224	0.0586777	0.201093	0.0754159	0.0428271	0.661103	0.0631897
ENSG00000125741.4	OPA3	0.0167057	0.0536026	0.454922	1.16061	0.0286602	0.0160783	0.515251	0.0293451	0.0179448	0.0374013	0.626654	1.71588	0.203583
ENSG00000125249.6	RAP2A	0.540807	0.0166804	0.301938	0.0063746	0.00758272	1.44924	0.147175	0.00938476	0.502342	0.222471	0.474316	0.575054	0.639824
ENSG00000180263.13	FGD6	0.0424602	0.104323	0.337488	0.0469582	0.057667	0.0383085	0.050916	0.0673448	0.539813	0.0860446	2.79125	0.600083	0.0734645
ENSG00000189339.11	SLC35E2B	0.00846925	0.0284639	0.0104266	0.0110341	0.0136418	1.86893	1.04162	0.0153305	0.616021	0.0214873	0.623641	0.481209	0.147724
ENSG00000181555.19	SETD2	0.702221	0.0235314	0.29296	0.00851813	0.605191	0.00690199	0.632821	0.012683	0.775644	0.262175	0.432926	0.809193	0.325828
ENSG00000112679.14	DUSP22	0.0175592	0.0584146	0.424604	0.0239706	0.0279587	0.017507	0.579313	0.624066	0.739062	0.0458212	1.14875	0.693559	0.472925
ENSG00000196588.14	MKL1	0.303539	0.051233	0.516256	0.0217474	0.0252918	0.984202	0.427452	0.0311402	0.435267	1.5218	0.453859	0.0202023	0.0832307
ENSG00000227345.8	PARG	0.493194	0.0711793	0.389401	0.915272	0.0385516	0.0269852	0.0313072	0.0452239	1.31817	0.0571209	0.102977	1.01141	0.362674
ENSG00000140538.16	NTRK3	0.00756966	0.025058	0.00856953	0.010509	0.0110601	0.00742367	0.185717	0.0143332	1.42264	1.63755	0.0757209	1.46884	0.0149405
ENSG00000110367.11	DDX6	0.551496	0.0075786	0.454215	0.0567538	0.901463	1.03366	0.230785	0.00424958	0.598383	0.00569197	0.299382	0.41193	0.341382
ENSG00000104915.14	STX10	0.00486403	0.453232	0.0658	0.00635711	0.00731027	1.05885	0.00775308	1.0206	0.00437126	1.21305	0.180101	0.800005	0.0710284
ENSG00000165078.11	CPA6	0.519733	0.183009	0.848376	0.10085	1.74446	0.0879498	0.527197	0.136064	0.079777	0.156791	0.105956	0.0968943	0.140059
ENSG00000163125.15	RPRD2	0.0126428	0.0397919	0.334117	0.0154891	2.04928	0.0795708	0.374745	0.0232923	0.0117573	0.0303046	0.317718	1.28665	0.307302
ENSG00000144746.6	ARL6IP5	0.00262398	0.00963161	0.395917	0.227844	0.112143	0.70438	0.908507	0.554935	0.974055	0.204132	0.122638	0.335556	0.343944
ENSG00000135069.13	PSAT1	0.699154	0.0142604	0.00522393	0.742032	0.0884679	0.0722683	0.00580442	0.00814088	1.94736	0.0107521	0.0497816	1.24163	0.009243
ENSG00000187240.13	DYNC2H1	0.0230903	1.33582	0.277818	0.850596	0.0506104	0.0230858	0.388314	0.044049	1.4113	0.0502482	0.277481	0.0280217	0.108648
ENSG00000112280.15	COL9A1	0.653916	0.127958	0.0587783	0.0622188	0.0704685	0.0508975	0.069726	0.0925562	0.379412	0.107169	0.0640936	1.33661	1.74012
ENSG00000101624.10	CEP76	0.624895	0.092001	0.325013	0.0440979	0.0490971	0.0357003	0.044014	0.0605289	1.15322	0.0772772	0.486958	1.3669	0.489111
ENSG00000069702.10	TGFBR3	1.05011	0.0557956	0.0250455	0.0232968	2.08725	0.0179622	0.0241688	0.0318366	1.08583	0.0418751	0.190914	0.0204972	0.219679
ENSG00000146731.10	CCT6A	0.524289	0.00333003	0.216863	0.567429	0.202421	1.01714	0.176453	1.11547	0.489714	0.0575856	0.0488016	0.378752	0.100482
ENSG00000139187.9	KLRG1	0.782406	0.156503	0.0847814	0.0867267	1.09127	1.60333	0.361067	0.116042	0.063621	0.133249	0.0884318	0.080466	0.12047
ENSG00000180190.11	TDRP	0.201048	0.0802444	0.0305398	0.0353134	0.0418114	0.0279323	0.552507	0.0488628	0.496138	0.0623202	3.19924	0.0327866	0.0510538
ENSG00000146776.14	ATXN7L1	0.424092	0.154199	0.413249	0.0895009	0.105028	0.077725	0.506191	0.116252	1.83505	0.142678	0.703953	0.0808645	0.120339
ENSG00000163964.13	PIGX	0.259869	0.0215788	0.00811566	1.19371	0.00952708	1.49082	0.0095433	1.01074	0.378505	0.337866	0.00848249	0.00702147	0.155367
ENSG00000153774.8	CFDP1	0.49209	0.0103202	0.0479847	0.472779	0.751141	0.474938	0.0047169	1.28303	0.00254649	0.303343	0.401404	0.302409	0.349366
ENSG00000133424.20	LARGE	0.255194	0.0601755	0.0245002	1.39291	0.0300122	0.0193102	0.0251948	0.0364156	1.00315	0.0452762	0.0868236	1.85226	0.0404824
ENSG00000175792.11	RUVBL1	0.936824	0.0196967	0.00776829	0.00749329	0.286574	1.47817	0.00955271	1.81052	0.00514218	0.0155105	0.178044	0.00676818	0.129698
ENSG00000092964.16	DPYSL2	0.415938	0.0036549	0.235587	0.0384209	0.440531	0.343224	1.50175	0.00190389	0.792594	0.00258722	0.167621	0.866229	0.0886059
ENSG00000275111.4	ZNF2	0.0213958	0.069239	0.0255901	0.0331657	1.04878	0.0232539	0.492507	2.0478	0.0202107	0.0499566	0.137121	0.0249164	0.872885
ENSG00000196116.7	TDRD7	0.0343461	0.086595	0.455327	0.0402458	0.047384	1.08062	1.41761	0.0567526	0.799185	0.0745323	0.665812	0.0344704	0.0591123
ENSG00000169972.11	PUSL1	0.00944115	0.0293971	0.0116602	0.010954	0.685708	0.78844	0.011777	2.36517	0.00786118	0.333177	0.0178055	0.43923	0.176847
ENSG00000102897.9	LYRM1	0.0102337	0.0332132	0.014426	0.722107	0.945234	0.603316	0.0147081	1.54472	0.00931997	0.0247503	0.173419	0.571599	0.218822
ENSG00000132475.8	H3F3B	0.327398	0.429094	0.237505	0.278105	0.879125	0.516475	0.245662	0.647149	0.486786	0.278737	0.163138	0.254281	0.156239
ENSG00000139734.17	DIAPH3	3.54868	0.0641381	0.0265642	0.02703	0.0333947	0.022129	0.0299352	0.0379636	0.402886	0.0495002	0.0634696	0.025172	0.535951
ENSG00000168612.4	ZSWIM1	0.0542841	0.140753	0.059188	1.03692	0.0884353	1.31012	1.22481	0.0791722	0.0437977	0.107785	0.524871	0.0604596	0.0879541
ENSG00000104852.14	SNRNP70	0.339557	0.00990724	0.251872	0.00360302	0.47229	0.484797	0.384049	1.53195	0.318762	0.00712436	0.236825	0.812733	0.0427071
ENSG00000239306.4	RBM14	0.579166	0.751834	0.249368	0.0101292	0.0118965	0.675116	0.0121419	1.5331	0.55202	0.0199727	0.46841	0.0085119	0.017689
ENSG00000162062.14	C16orf59	3.82159	0.110127	0.0487255	0.0576458	0.0591607	0.0415585	0.0519519	0.0772357	0.0357404	0.0908928	0.052283	0.0440358	0.341817
ENSG00000031823.14	RANBP3	1.20545	0.0388804	0.270408	0.0129396	0.599798	0.0106959	0.531235	0.019885	1.09955	0.0267555	0.147603	0.89994	0.0221356
ENSG00000184708.17	EIF4ENIF1	0.686742	0.0664781	0.216166	0.0287945	1.32138	0.0232242	0.0293596	0.0389334	0.42915	0.0547267	0.551081	1.37355	0.0471715
ENSG00000146278.10	PNRC1	0.00179509	0.924089	0.296252	0.00235031	1.31417	0.00185008	0.180344	0.00356162	0.158018	0.970206	0.330745	0.00202781	0.712043
ENSG00000074935.13	TUBE1	0.686567	3.06326	0.106181	0.0192579	0.0232339	0.0167508	0.0262651	0.0283446	0.454152	0.038272	0.0889764	0.0179866	0.30971
ENSG00000198805.11	PNP	0.303853	0.0209684	1.20128	0.00713877	0.00946214	0.00595717	0.248962	0.308158	0.0572752	0.0195939	2.53038	0.00636406	0.172863
ENSG00000167862.9	ICT1	0.32877	0.0217236	0.00835889	0.976918	0.00953327	0.827189	0.105268	0.981625	0.527872	0.930713	0.0681672	0.00695165	0.0982251
ENSG00000172062.16	SMN1	0.502483	0.115934	0.0524395	0.0650422	0.0643662	3.03169	0.0720775	0.0913209	0.039444	0.0959249	0.255749	0.0506256	0.387471
ENSG00000073756.11	PTGS2	0.010964	1.35209	0.954564	0.0339558	0.0166365	0.011264	1.05006	0.0255407	0.00895634	0.626196	0.447175	0.0119626	0.335426
ENSG00000101391.20	CDK5RAP1	0.0159118	0.0488708	0.397863	0.0196873	1.51135	0.0151499	0.312358	1.14677	0.52203	0.0424404	0.0205798	0.732748	0.0920385
ENSG00000132680.10	KIAA0907	0.0125482	0.0401905	0.35602	1.51309	0.594776	0.0121229	0.0160485	0.493105	0.01068	0.555486	0.307236	0.945896	0.025837
ENSG00000277258.4	PCGF2	0.432021	0.0271616	0.122567	0.0104954	0.0125877	0.00831598	0.333982	1.86524	0.00708994	0.267525	0.614918	0.963088	0.223907
ENSG00000125817.7	CENPB	0.564784	1.43255	0.375467	0.00684253	0.00817436	0.938259	0.00886376	0.0107667	0.546716	0.0135288	0.229961	0.328943	0.427743
ENSG00000100281.13	HMGXB4	0.480675	0.0266376	0.159999	1.66763	2.04575	0.00783489	0.157096	0.0143683	0.00690749	0.0192969	0.145486	0.0079244	0.149539
ENSG00000169641.13	LUZP1	0.0116735	1.44741	0.244359	0.0131929	0.0154575	1.44074	0.0139974	0.0197436	0.625938	0.0252723	0.852223	0.010569	0.165531
ENSG00000170837.2	GPR27	1.03988	0.0574787	0.0307824	0.024496	0.0308584	0.875503	0.591935	0.0358849	2.0393	0.0460213	0.0252433	0.022042	0.0517907
ENSG00000176533.12	GNG7	0.00160781	0.722229	0.172941	0.609243	0.00240043	1.76083	0.00223001	0.393468	0.567694	0.179312	0.0244548	0.457403	0.00398635
ENSG00000172992.11	DCAKD	0.179012	0.0177776	0.102117	0.189655	0.00776571	1.19024	0.400817	0.445127	1.43953	0.0132061	0.098602	0.443699	0.36537
ENSG00000100490.9	CDKL1	0.0685667	0.156077	0.0792855	0.0844005	0.0949636	1.37148	1.98491	0.112028	0.0610489	0.127178	0.434465	0.0846003	0.116747
ENSG00000034677.11	RNF19A	0.00577809	0.0197835	0.338842	0.681994	0.00988203	0.714671	1.72043	0.0106693	0.00501668	0.762752	0.599331	0.0062959	0.016866
ENSG00000115875.18	SRSF7	0.310751	0.00743444	0.451736	0.81901	0.00333426	0.00214015	0.00294906	1.33716	0.276681	0.905697	0.14936	0.376681	0.25413
ENSG00000196453.7	ZNF777	0.0257366	0.0874916	0.0306571	1.69586	0.0388254	1.45735	0.033951	0.0458615	0.0241593	0.711529	0.117353	0.543935	0.0492024
ENSG00000157890.17	MEGF11	0.0109367	1.01283	0.0162191	0.0140509	0.0168415	2.31657	0.131988	0.0223713	0.00959671	1.2827	0.0141566	0.0124646	0.0235833
ENSG00000114423.18	CBLB	0.0224198	1.51195	0.0313842	0.0329531	1.3578	0.0264893	0.168191	0.044941	0.619457	0.0607365	0.678567	0.0279444	0.283019
ENSG00000179922.5	ZNF784	0.0622368	0.301647	0.665088	0.0758191	0.0967147	0.714375	0.0827261	0.104599	0.05625	0.123381	0.370842	1.6497	0.487545
ENSG00000116212.14	LRRC42	0.297658	0.0502633	0.0756804	0.477388	0.0252031	1.45285	0.951861	0.649314	0.015308	0.0380106	0.227245	0.0175723	0.598836
ENSG00000160993.3	ALKBH4	0.796776	0.0910989	0.0432348	0.0387592	0.0442666	0.0317887	0.463468	0.0585149	1.38397	0.0697965	0.0395628	1.73191	0.0587399
ENSG00000214694.10	ARHGEF33	0.0348883	0.0982105	0.677726	0.0443111	1.74025	0.0383204	0.0523078	1.87055	0.034071	0.0812461	0.0450451	0.0381942	0.0907798
ENSG00000101986.11	ABCD1	0.373198	0.105768	2.3037	0.0558722	0.355896	0.0446892	0.0510646	0.0679099	0.491482	0.0909355	0.151408	0.665882	0.0760806
ENSG00000076242.14	MLH1	0.0130165	0.0395385	0.216733	1.24433	0.559284	0.0121809	0.0168247	1.11326	0.729214	0.0305514	0.0665279	0.499229	0.341737
ENSG00000204574.12	ABCF1	0.428533	0.0106839	0.0825823	0.522319	0.326547	0.979989	0.201419	1.05464	0.453556	0.00751175	0.128331	0.512038	0.187811
ENSG00000159069.13	FBXW5	0.431435	0.896211	0.396514	0.00517414	0.738697	0.166378	0.219009	0.00775317	0.449548	0.486871	0.320526	0.541956	0.234467
ENSG00000139200.13	PIANP	0.021127	0.0625631	0.194741	0.0302798	0.0301251	0.0206874	0.212355	0.0387295	1.92227	0.0470748	0.0255498	2.22514	0.0398631
ENSG00000113212.6	PCDHB7	0.0794642	1.85175	0.10732	0.120023	0.14482	0.0842462	0.124935	0.181843	1.23757	0.149509	0.434429	0.0931257	0.133643
ENSG00000103966.9	EHD4	0.29207	0.0155192	0.313168	0.907493	0.00676638	0.3972	0.00567339	0.47292	0.00377239	0.0116346	1.1283	1.32973	0.00974497
ENSG00000184500.14	PROS1	0.0052058	0.0174472	0.0259579	0.822307	0.357629	0.821635	2.08542	0.00947784	0.00477173	0.0125477	0.565536	0.00525483	0.159796
ENSG00000171714.10	ANO5	0.075164	0.157594	0.495603	0.117059	0.0987682	0.0733899	0.0847185	1.6106	1.25985	0.132188	0.0845049	0.0760437	0.509679
ENSG00000163832.15	ELP6	0.691281	0.0246384	0.0575413	0.261183	0.0109855	0.00703918	0.176559	0.426156	0.707572	0.660311	0.0852005	1.46004	0.321773
ENSG00000101152.10	DNAJC5	0.427721	0.496667	0.693751	0.803629	0.0119619	0.00745231	0.130105	0.0135673	0.950867	0.0183649	0.343024	0.976563	0.0159717
ENSG00000136754.16	ABI1	0.00767896	0.0255157	1.40434	0.0104397	0.0119168	0.00763878	0.367995	0.0142581	0.992931	0.0192987	0.518268	1.15853	0.350956
ENSG00000196367.12	TRRAP	0.0175017	0.812162	0.229088	0.0225917	1.35296	0.0170981	0.213344	0.032023	0.0149071	0.613652	0.259262	1.25872	0.0329257
ENSG00000028528.14	SNX1	0.118129	0.0125979	0.0997536	0.338823	0.300755	0.498477	0.426372	0.94019	0.637186	0.00914972	0.265257	1.01704	0.231416
ENSG00000197965.11	MPZL1	0.358456	0.0240123	0.376833	0.0093075	0.46698	1.23064	0.975081	0.0135138	0.413373	0.0178725	0.813079	0.0086934	0.182301
ENSG00000131196.17	NFATC1	0.0205353	0.648325	1.92425	0.0281383	0.0363674	0.0283328	0.0289277	0.0383043	0.968016	0.051728	0.758793	0.024474	0.313429
ENSG00000249459.8	ZNF286B	0.862402	1.7888	0.054803	0.0591942	0.0749725	0.0500627	0.0815263	0.0903068	0.0435395	0.101212	0.0600322	1.46709	0.0871455
ENSG00000171303.6	KCNK3	0.0704917	0.162869	0.0809687	0.0892702	0.101824	0.0725806	0.720893	0.11258	0.0625754	0.143429	0.401595	2.22847	0.521195
ENSG00000144843.11	ADPRH	0.0353142	1.03979	3.05174	0.0403039	0.0456909	0.031661	0.042017	0.0556934	0.0265355	0.070004	0.160428	0.0381678	0.211877
ENSG00000169019.10	COMMD8	0.342787	0.240782	0.369735	0.0248815	0.0237757	0.0162538	0.0237887	1.04318	1.39091	0.0389662	0.39637	0.016906	0.949833
ENSG00000134333.13	LDHA	0.585954	1.55768	0.437151	0.28744	0.768773	0.00070592	0.362136	0.158674	0.000626178	0.00185933	0.110331	0.398226	0.229479
ENSG00000166165.12	CKB	0.531148	0.332074	0.0295552	0.0165052	0.000329471	0.907639	0.000293714	0.968453	0.985996	0.189251	0.0118958	0.92606	0.000503598
ENSG00000053524.11	MCF2L2	0.0372307	0.106315	0.0480635	0.047097	1.80701	0.0361004	0.51946	1.38056	0.0351299	0.0764184	0.513498	0.16161	0.0739923
ENSG00000182600.9	C2orf82	0.0868593	1.18573	0.0839099	0.086422	0.111386	0.0784377	0.303173	0.116532	2.26114	0.145487	0.0919207	0.0873185	0.124526
ENSG00000104953.18	TLE6	1.44521	0.177639	1.96363	0.121168	0.107477	0.0904985	0.100379	0.150801	0.0766621	0.149355	0.100703	0.118416	0.13689
ENSG00000198720.12	ANKRD13B	1.56575	0.0917282	0.237038	0.0454492	2.05286	0.0366913	0.0453118	0.0611378	0.0339663	0.0807806	0.476659	0.0440648	0.0735238
ENSG00000111641.10	NOP2	0.538396	0.0568904	0.120595	1.38112	0.0274727	1.14631	0.0267331	1.23712	0.0171066	0.0443788	0.115402	0.0221295	0.139659
ENSG00000119048.7	UBE2B	0.199983	1.18458	0.198556	0.177827	1.13823	0.506641	0.237737	0.155432	0.00144006	0.492419	0.300839	0.141879	0.162218
ENSG00000061938.16	TNK2	0.0126896	1.12052	0.0440167	0.0152483	0.0199191	1.0571	0.0181293	0.0229295	0.604594	0.766841	0.403597	0.771579	0.0250176
ENSG00000172053.15	QARS	0.102324	0.0176108	0.591631	0.987333	0.156204	0.515874	0.479706	1.387	0.261127	0.0133363	0.127347	0.005611	0.247844
ENSG00000137801.10	THBS1	0.00381902	0.012038	1.08905	0.00485062	0.00549689	0.319016	1.17933	0.00755151	0.00318729	0.00982652	0.725322	0.00386747	1.53171
ENSG00000170075.8	GPR37L1	0.00111483	0.00405334	0.001392	0.184987	0.0345613	2.00207	0.0684679	0.257427	1.68387	0.0425053	0.0136319	0.601749	0.00263499
ENSG00000109794.13	FAM149A	0.0428113	0.107619	1.44281	0.0554443	0.0601363	1.48932	0.0588839	0.0708685	0.038692	0.0894382	0.105661	1.19366	0.0771467
ENSG00000013016.14	EHD3	0.0637591	0.136999	0.0732501	0.081906	0.0871653	0.76264	0.0771937	0.103554	2.74693	0.112923	0.073531	0.0738473	0.406939
ENSG00000127603.23	MACF1	0.00172159	0.00607335	0.271295	1.28808	0.210034	0.59953	0.271489	0.314453	0.723173	0.00448565	0.484178	0.670418	0.0527406
ENSG00000197579.7	TOPORS	0.228057	0.0319125	0.0116331	0.0112464	0.633974	0.793352	0.0246282	0.0165796	0.301431	1.52916	0.0136293	0.562825	0.7288
ENSG00000077942.18	FBLN1	0.471451	0.0317426	0.144555	0.012251	0.0150236	0.0098269	0.0132416	0.118939	0.00929855	0.02349	0.0254741	0.0104385	4.0001
ENSG00000131094.3	C1QL1	0.42173	0.0265979	0.00985306	0.0229545	0.0122658	0.0164424	0.314303	0.0159737	0.00717449	0.0204099	0.0836856	3.91908	0.017625
ENSG00000163617.10	CCDC191	1.88216	0.119879	0.0649713	0.568429	0.0643824	0.0451536	0.736262	0.0795825	0.749333	0.0987277	0.279231	0.0500372	0.0847805
ENSG00000067365.14	METTL22	0.670155	0.1139	0.816308	0.0435611	0.0574628	0.0380226	0.48857	0.611038	0.0306349	0.0719077	0.234349	1.35433	0.320896
ENSG00000079215.13	SLC1A3	0.185015	0.198457	0.132677	0.1593	0.000910902	1.54931	0.108069	0.00115224	1.73154	0.147987	0.0332952	0.649985	0.00148855
ENSG00000165886.4	UBTD1	0.00943786	0.0771092	0.113841	0.900339	0.717988	0.00992156	0.0130575	1.61359	0.465511	0.0248691	0.29874	0.0116922	0.630113
ENSG00000068305.17	MEF2A	0.238837	0.0212643	0.872885	0.896542	1.34446	0.00619785	0.57987	0.0114955	0.00552502	0.0164669	0.521635	0.00658657	0.369842
ENSG00000110583.12	NAA40	0.529171	0.0581021	0.423606	1.19895	0.65427	0.0166216	0.590222	0.031058	0.0155075	0.0420313	0.245819	1.03813	0.0326847
ENSG00000169760.17	NLGN1	0.878522	0.0253771	0.105447	0.92741	0.0118675	1.59617	0.218241	0.0141895	1.05946	0.018797	0.00969909	0.00904304	0.0152484
ENSG00000178665.14	ZNF713	0.0236601	0.0659716	0.0281627	1.64324	2.65268	0.0257936	0.0290668	0.0393835	0.0216167	0.0564052	0.0296076	0.205173	0.0446792
ENSG00000127329.14	PTPRB	0.0714139	0.0475345	0.0198405	0.020602	0.022479	0.3821	0.0362991	0.0282743	0.0135182	0.252291	3.93029	0.0171683	0.0353668
ENSG00000158526.7	TSR2	0.635305	0.034815	0.0130603	0.670027	0.424911	0.688907	0.0149212	0.0194128	0.938896	0.0245492	0.266977	0.979918	0.174676
ENSG00000146950.12	SHROOM2	1.07696	0.0307467	0.0120244	0.012064	0.0147241	2.63313	0.0117949	0.018166	0.00941053	0.523589	0.277739	0.0106865	0.256078
ENSG00000145734.18	BDP1	0.459418	0.0426724	0.146464	0.0176263	0.646693	0.0138856	0.195311	0.0257165	0.0126949	0.941582	0.311407	1.91549	0.153041
ENSG00000147854.16	UHRF2	0.841141	0.434868	0.224696	0.0265356	0.0374103	1.45763	0.0322755	0.475839	0.424083	0.0481401	0.716265	0.0231514	0.127898
ENSG00000157778.8	PSMG3	0.263472	0.0138111	0.12046	0.797625	0.615232	0.00408226	0.00541468	1.68126	0.28087	0.0106935	0.126787	0.763833	0.210926
ENSG00000152439.12	ZNF773	1.73491	0.109332	0.314787	0.0562609	0.0628089	0.0447421	0.577444	0.818422	0.677833	0.095391	0.211362	0.0469243	0.0795207
ENSG00000089091.16	DZANK1	1.0091	0.156457	0.627779	0.0874005	0.0974854	0.0724869	0.0815578	0.107569	0.181611	0.129977	0.352063	1.76472	0.113198
ENSG00000114268.11	PFKFB4	0.0349004	0.100038	0.0473144	1.59573	0.0560518	0.0367522	1.04488	0.0644194	0.0336055	0.0787632	0.0456159	1.63791	0.0671282
ENSG00000165861.13	ZFYVE1	0.0309504	0.86928	0.469553	0.252905	1.82678	0.0234125	0.417624	0.0401148	0.778413	0.0535721	0.0279914	0.0268619	0.0502402
ENSG00000158321.15	AUTS2	0.137733	0.021622	0.00770482	0.716048	0.666956	0.770286	0.29034	0.0124951	1.34217	0.486347	0.333016	0.00706529	0.0990513
ENSG00000184208.10	C22orf46	0.0489167	0.121936	0.282376	2.37946	0.075915	0.0506175	0.332242	0.0799522	0.636148	0.09744	0.0598131	0.050301	0.60639
ENSG00000129484.13	PARP2	1.74102	0.461913	0.0153672	0.013507	0.0165551	0.0111139	0.107757	1.56567	0.0101391	0.0253975	0.243663	0.651576	0.0218152
ENSG00000174788.9	PCP2	0.0578876	0.12623	0.520857	0.0724212	1.53795	0.0645122	0.398734	0.101951	0.0549829	0.106403	0.066009	1.51317	0.189947
ENSG00000216937.11	CCDC7	0.19127	0.175556	0.725559	0.0992747	0.129073	0.554158	1.04394	0.121604	0.0764579	0.546863	0.453556	0.0933636	0.53806
ENSG00000111261.13	MANSC1	0.961864	0.0630586	0.268319	0.0285308	0.0353013	0.0230809	0.0338944	0.0389912	0.816105	0.0510523	2.48048	0.0238956	0.0429085
ENSG00000022567.9	SLC45A4	0.0505116	0.124224	0.0592655	1.6146	0.0719643	0.0504705	0.0626961	0.0839499	0.0488571	0.438755	0.956051	1.16422	0.0901349
ENSG00000123143.12	PKN1	0.160701	0.025804	0.477279	0.00951539	0.599628	1.59409	0.55417	0.389293	0.0067681	0.018978	0.587216	0.445667	0.0205773
ENSG00000089486.16	CDIP1	0.00844944	1.60146	0.367488	0.949989	0.0125822	0.614281	0.0126479	0.354564	0.603602	0.0225633	0.310264	0.0094066	0.0208214
ENSG00000187140.5	FOXD3	0.160663	0.150163	0.0743405	0.688222	0.0895525	0.0720687	1.01943	0.10773	0.0665977	2.09009	0.0814665	0.0694561	0.113039
ENSG00000113441.15	LNPEP	0.549563	0.0276737	0.337987	0.0110771	1.74616	0.00890597	0.402017	0.0158507	0.0091381	0.0226147	0.685992	0.412521	0.65877
ENSG00000064545.14	TMEM161A	0.435517	0.0513939	0.201447	1.16225	0.0244271	1.17117	0.436157	0.0270472	0.706477	0.0369083	0.309617	0.0158875	0.300406
ENSG00000186642.15	PDE2A	0.0356285	0.104502	0.409073	1.51434	0.0572428	0.0376118	0.0537264	0.0637904	0.0338324	0.0811763	0.97192	0.691662	0.78564
ENSG00000128872.9	TMOD2	0.182122	0.0212899	0.0648428	0.924841	0.00985882	1.6575	0.0115982	0.0113192	1.08069	0.0152253	0.606186	0.293008	0.0128939
ENSG00000133884.9	DPF2	0.485781	0.0308596	0.657888	0.968099	0.563469	0.702428	0.0141535	0.0177395	0.290577	0.0238342	0.112761	0.99849	0.0207784
ENSG00000154767.14	XPC	0.334472	0.0439865	0.23076	0.0170711	1.04346	0.5864	0.402722	0.0253346	1.01209	0.488694	0.0171535	0.0149466	0.663748
ENSG00000215218.3	UBE2QL1	0.0796639	0.149358	0.0776363	0.0818011	0.0902761	0.0669393	0.082727	0.109679	0.0577195	0.12998	1.51368	2.21898	0.116367
ENSG00000127995.16	CASD1	0.370537	0.0369438	0.158491	0.0419898	0.512027	2.00249	1.37339	0.0198159	0.20831	0.0272872	0.094618	0.0123623	0.0259671
ENSG00000205937.11	RNPS1	0.580258	0.161826	0.230356	0.97311	0.300154	0.627056	0.277481	0.582653	0.00138151	0.255385	0.208092	0.537785	0.162348
ENSG00000139220.16	PPFIA2	0.0679758	0.159523	0.523648	2.00422	0.0928182	0.069302	0.0860864	0.106728	0.0673835	1.05729	0.347382	0.0780346	0.115629
ENSG00000106028.10	SSBP1	0.284948	0.695843	0.0704272	0.296332	0.259173	0.140393	0.108941	1.91152	0.558466	0.0445939	0.0689943	0.352576	0.106519
ENSG00000188566.11	NDOR1	0.0766666	0.15865	0.830021	0.101858	0.0953286	0.0817298	0.0888328	0.119423	1.80323	0.283507	0.0868041	0.0798046	0.966365
ENSG00000078018.19	MAP2	0.667651	0.00372787	0.00674856	0.200685	0.0580946	1.64012	0.00144603	0.00196155	0.246005	0.256781	0.0150384	1.69227	0.108078
ENSG00000104221.12	BRF2	0.0183802	0.0652436	0.376445	0.0242008	0.0314098	0.0200432	0.0250757	1.65544	0.414319	0.959824	0.778809	0.0240166	0.479223
ENSG00000132024.17	CC2D1A	0.306966	0.0490001	0.295471	0.0191503	0.0220749	0.0148448	0.346641	0.548593	1.23817	0.035986	0.470492	1.49654	0.0345368
ENSG00000109618.11	SEPSECS	0.0536698	0.147132	0.314459	1.37612	0.0707705	0.0548438	0.0725433	0.0908415	1.82745	0.114962	0.527832	0.0697013	0.0931768
ENSG00000117640.17	MTFR1L	0.00864644	1.62597	0.0399547	0.288798	0.341867	0.0088876	0.0942245	0.913325	0.838405	0.0212427	0.0116397	0.661782	0.0332516
ENSG00000169756.16	LIMS1	0.0799186	0.00511169	0.69471	1.92286	0.600681	0.239427	0.00227072	0.867719	0.0614885	0.00386478	0.30917	0.00159124	0.109204
ENSG00000253797.2	UTP14C	0.550285	0.0508382	0.0232608	0.0213624	0.185151	1.9623	0.511298	0.029231	0.996332	0.0392873	0.296384	0.0169419	0.193657
ENSG00000221926.11	TRIM16	0.845279	0.0500062	0.0182603	0.0197113	0.0240021	1.02558	0.562225	1.00829	0.567737	0.0386333	0.667521	0.0163226	0.0340198
ENSG00000160539.4	PLPP7	1.42219	0.0885199	0.0386156	0.0405314	0.939871	1.00989	0.0452529	0.0584146	0.984314	0.0726116	0.0459041	0.0466747	0.0591319
ENSG00000168959.14	GRM5	0.0895562	0.197097	0.112662	0.111978	0.126158	2.57964	0.295577	0.145085	0.101878	0.16391	0.536971	0.105845	0.147358
ENSG00000108528.13	SLC25A11	0.54081	0.583786	0.121852	0.00367862	0.00444821	0.620953	0.0851791	1.32814	0.453635	0.00769784	0.180036	0.708192	0.257665
ENSG00000083896.12	YTHDC1	0.243586	0.0175342	0.290619	0.497799	1.62996	0.396268	0.242095	0.00924134	0.158784	0.0127348	0.309966	0.817443	0.267369
ENSG00000122958.14	VPS26A	0.407533	0.026463	1.0624	0.0105696	1.46607	0.00838444	0.598158	0.540908	0.391441	0.0215089	0.146784	0.00948821	0.198648
ENSG00000136868.10	SLC31A1	0.159454	0.0295098	0.747696	1.10802	0.0128467	0.00840307	0.0137536	0.47669	0.270819	0.0212116	0.717823	1.1426	0.179321
ENSG00000163359.15	COL6A3	0.105369	0.95692	0.463715	0.310016	0.00501191	0.646329	0.314768	0.00614839	0.239392	0.179672	0.208176	0.517939	0.942136
ENSG00000163811.11	WDR43	0.361204	0.0219139	0.186363	1.41608	0.980682	0.282784	0.0868955	0.0121282	0.476876	0.0164345	0.0496384	0.986678	0.0133941
ENSG00000125869.9	LAMP5	0.274855	0.124751	0.0784329	0.065268	0.0714447	0.0490706	0.0610533	0.084793	3.40186	0.108402	0.0606461	0.351346	0.0875963
ENSG00000127884.4	ECHS1	0.366803	0.767327	0.562216	0.462153	0.00488013	0.828051	0.00454524	0.853982	0.640475	0.00809518	0.214893	0.00337467	0.178864
ENSG00000174791.10	RIN1	0.00980409	0.033689	0.129996	0.0136554	0.542809	1.79455	0.0151676	1.11862	0.00894164	1.10126	0.0800084	0.011161	0.0263316
ENSG00000100949.14	RABGGTA	0.106507	0.0532972	0.0198607	2.00802	1.97502	0.0166906	0.0244564	0.0307215	0.0158557	0.040656	0.356771	0.0194653	0.208366
ENSG00000075945.12	KIFAP3	0.190836	0.813234	0.13971	0.00873683	0.447282	0.732934	0.423647	0.0125798	0.659933	0.0169271	0.0328069	0.831212	0.5806
ENSG00000087074.7	PPP1R15A	0.000805912	0.491511	0.321782	0.0010348	1.43636	0.000814608	0.11454	0.00157046	0.000694071	2.18641	0.19519	0.000862539	0.147359
ENSG00000129116.17	PALLD	0.380711	0.459568	0.049064	0.130306	0.167728	0.855742	0.728702	0.331624	0.699447	0.299678	0.00423187	0.553776	0.235184
ENSG00000160439.15	RDH13	0.746883	0.0792933	0.0351184	1.46323	1.48955	0.0276237	0.296156	0.0500261	0.0235798	0.523559	0.0428719	0.0308243	0.0509572
ENSG00000139133.6	ALG10	0.0679274	0.482181	0.0713867	2.13064	0.111417	0.0661685	0.31667	0.10398	0.0562225	0.118733	0.0775149	1.02683	0.15963
ENSG00000166262.15	FAM227B	0.0612046	0.141107	0.0741949	2.04359	1.49001	0.0638696	0.0851547	0.0958556	0.0571091	0.127936	0.384008	0.0641172	0.105484
ENSG00000101811.13	CSTF2	0.991144	0.0893776	0.0405112	1.50975	1.52059	0.0337901	0.352575	0.0587176	0.0304353	0.0739991	0.0521635	0.0373419	0.0608805
ENSG00000108395.13	TRIM37	0.603217	0.0307931	0.0110069	0.0117733	0.0138717	2.12156	0.697256	0.0171897	0.00854278	0.0223602	0.295331	1.03242	0.021716
ENSG00000079691.17	LRRC16A	0.224867	0.0538814	0.16238	0.0248052	1.15197	0.0191038	0.622968	0.0312935	2.35355	0.0443486	0.128417	0.0207802	0.0356297
ENSG00000172590.18	MRPL52	0.319234	0.399989	0.109344	0.283131	0.0016394	0.502264	0.113941	1.83883	0.430285	0.314665	0.0593269	0.373504	0.152401
ENSG00000115998.7	C2orf42	0.610129	0.0781576	0.0351971	0.0351033	0.0408681	0.0294067	0.0343836	1.55958	1.32338	0.814596	0.194366	0.0357182	0.066572
ENSG00000139835.13	GRTP1	0.0715628	0.153335	0.0774376	0.0908276	0.0913662	0.0719352	0.0825999	0.121993	3.30791	0.131976	0.383265	0.0756354	0.117011
ENSG00000163655.15	GMPS	1.19724	0.0453483	0.0221203	0.44658	0.0214474	1.87863	0.165783	0.0259478	0.439676	0.0331666	0.0228335	0.0152415	0.565459
ENSG00000155827.11	RNF20	0.00994368	0.0355162	0.570463	1.35929	0.0161842	0.109148	0.349595	0.0212942	0.620192	0.703962	0.0531236	1.01126	0.0252466
ENSG00000080802.18	CNOT4	0.786017	0.0269052	0.0102503	0.0107923	1.5016	0.00839465	0.467575	0.0161852	0.98056	0.643188	0.26303	0.00922328	0.165055
ENSG00000169857.7	AVEN	0.623772	0.113055	0.0507555	1.80284	0.0632549	0.0558244	0.0648331	0.0773811	1.20738	0.0946359	0.246004	0.0765759	0.351879
ENSG00000127946.16	HIP1	0.196908	0.296238	0.00268331	0.00259541	0.405946	2.29253	0.00340579	0.00389144	0.528214	0.106017	0.115793	0.770386	0.172584
ENSG00000078403.16	MLLT10	0.444448	0.0757157	0.0317759	0.0307965	1.80902	0.0225682	0.32598	0.0436809	1.34067	0.0577277	0.610602	0.0253343	0.0460597
ENSG00000165392.9	WRN	1.11279	0.100604	0.0457267	0.0479142	0.0553522	0.0405197	0.0485982	0.0649399	0.837521	0.0817166	0.155528	1.89302	0.355115
ENSG00000158483.15	FAM86C1	0.0365053	0.101492	0.0403633	0.0439024	0.0516815	3.08435	0.171226	0.0636247	0.837684	0.0867124	0.205591	0.0377744	0.0854172
ENSG00000115904.12	SOS1	0.665943	0.0432146	0.199586	0.0154388	0.0211876	0.0119194	0.604606	0.0220665	1.20644	0.723027	0.596052	0.747961	0.0253118
ENSG00000144362.11	PHOSPHO2	1.16362	0.176315	0.0965389	0.109239	0.111848	0.0869704	0.100963	0.137031	2.26005	0.154918	0.101983	0.100651	0.136362
ENSG00000092841.18	MYL6	0.14548	0.614118	0.225661	0.0558936	0.0595518	0.54609	0.65558	1.22321	0.23879	0.114432	0.174423	0.223485	0.623095
ENSG00000161618.9	ALDH16A1	1.18604	0.0645387	0.401914	1.03382	0.0332882	0.0225853	0.0325057	0.0394818	0.0188886	0.0509269	0.331967	1.34293	0.309058
ENSG00000184216.11	IRAK1	0.894086	0.0233817	1.13387	0.674366	0.0104046	0.589108	0.345372	0.012567	0.83664	0.0168655	0.194005	0.0072445	0.152964
ENSG00000156787.16	TBC1D31	3.17052	0.102658	0.0494135	0.0533178	0.747844	0.0384621	0.0487352	0.0709426	0.0427307	0.100879	0.269384	0.0408643	0.103401
ENSG00000198841.3	KTI12	0.0323202	0.0973981	0.0389635	2.99	0.0484561	0.0364309	0.0461093	0.0612372	0.0340955	0.0807354	0.664862	0.63951	0.0780895
ENSG00000182963.9	GJC1	0.31821	0.0301746	0.0817016	1.02116	0.258364	1.07163	0.0124725	0.0176036	0.007933	0.179202	0.10219	0.010387	1.77587
ENSG00000171766.15	GATM	0.00104168	0.00379414	0.0877522	0.553283	0.00166608	1.98509	0.0838476	0.0021084	1.402	0.305113	0.0255629	0.444716	0.0025528
ENSG00000151812.14	SLC35F4	0.0816195	0.156113	1.17477	0.0919268	0.104771	0.0732492	0.0891222	0.114496	0.588953	0.146441	0.0890573	1.93352	0.122079
ENSG00000078747.12	ITCH	0.186853	0.0293614	0.608323	0.725152	1.04199	0.00913429	0.612053	0.0177093	1.03682	0.0218844	0.333235	0.0102303	0.254485
ENSG00000134987.11	WDR36	0.0926738	0.0478038	0.569125	0.0198813	0.0250175	0.569029	0.989242	0.0295002	0.458298	0.578661	0.235052	1.04568	0.217875
ENSG00000178952.8	TUFM	0.1867	0.123822	0.0890825	0.0536483	0.133805	0.745817	0.142447	1.86743	0.515532	0.346817	0.12228	0.514106	0.0565601
ENSG00000010256.10	UQCRC1	0.32887	0.517399	0.177294	0.140755	0.275036	0.767024	0.0026764	1.27396	0.4605	0.072574	0.0992309	0.597619	0.184534
ENSG00000129071.9	MBD4	1.1632	0.0574489	0.786609	0.0230538	0.0289014	0.548114	1.38448	0.0351031	0.0201934	0.0468433	0.33007	0.413346	0.0359833
ENSG00000071054.16	MAP4K4	0.862557	0.00648846	0.0898766	0.473692	0.392244	0.849728	0.3373	0.00346779	0.230996	0.159405	0.228432	0.911508	0.351795
ENSG00000139746.15	RBM26	0.206171	0.0170097	0.148941	0.725761	0.76818	1.31277	0.370433	0.00965679	0.63613	0.0955373	0.123453	0.363534	0.115624
ENSG00000177363.4	LRRN4CL	0.057381	0.137956	0.0685255	0.0680592	0.0851882	0.056408	3.61086	0.093718	0.0509972	0.112973	0.0754047	0.271704	0.104748
ENSG00000118454.12	ANKRD13C	0.411446	0.580099	0.402634	0.0139627	1.31875	0.967312	0.0148491	0.0190848	0.542066	0.0256055	0.235856	0.183572	0.170514
ENSG00000167447.12	SMG8	0.0925873	0.178655	0.451675	0.106127	0.123439	1.81047	0.648943	0.137082	0.102747	0.171285	0.112927	0.109574	0.665695
ENSG00000100897.17	DCAF11	0.858904	0.0378338	0.300597	0.254172	0.0194405	1.6823	0.28855	0.0216249	0.42721	0.0296316	0.230772	0.012996	0.719466
ENSG00000139970.16	RTN1	0.0408655	0.106372	1.7867	0.056153	0.0578702	0.0401426	0.0566399	0.0716444	1.0527	0.0949299	0.774442	0.616983	0.0768027
ENSG00000133275.15	CSNK1G2	0.00834187	0.0273445	0.521382	0.0105324	1.29412	1.33696	0.227058	0.701033	0.135764	0.0212202	0.401951	0.00896874	0.193937
ENSG00000117305.14	HMGCL	0.233194	1.09643	0.00738582	0.00746568	0.00891744	0.00547432	0.706215	0.0109707	0.474104	1.20115	0.229782	0.89936	0.011917
ENSG00000126934.13	MAP2K2	0.00399298	0.0141251	0.248053	1.19845	0.00628207	0.0379528	0.45412	0.302991	0.542395	0.528611	0.280614	1.00695	0.26986
ENSG00000135093.12	USP30	0.0393824	0.542294	0.38383	0.835418	0.0521484	0.0372629	1.09151	0.0593311	0.0376825	0.0861182	0.365604	1.24712	0.0666774
ENSG00000136048.13	DRAM1	0.0105537	0.412097	0.624499	0.552355	0.0151215	1.07754	0.769115	0.0196099	0.00943246	0.926717	0.17307	0.0109764	0.284912
ENSG00000182578.13	CSF1R	0.00941185	0.0303376	4.64834	0.0117549	0.0141991	0.00975325	0.0127078	0.0181423	0.00830407	0.0269033	0.0635376	0.0104381	0.0225015
ENSG00000162746.14	FCRLB	0.82226	0.188485	1.08163	0.217212	0.130449	0.109864	0.11634	0.155444	0.957131	0.168288	0.493543	0.106565	0.152286
ENSG00000153558.13	FBXL2	0.0798002	0.169587	0.0817649	0.0897706	0.266263	0.076692	0.105633	0.118254	2.52078	0.132985	0.0907466	0.912808	0.121706
ENSG00000156976.14	EIF4A2	0.301106	0.200867	0.416086	0.0019975	1.17893	0.465134	0.431191	0.00297919	0.436355	0.66057	0.338535	0.210388	0.253765
ENSG00000156453.13	PCDH1	0.0143238	0.0461584	0.0174087	1.76944	0.0220569	1.3298	0.0182589	0.0260532	0.0125759	0.0379787	1.46945	0.0172194	0.0991467
ENSG00000077549.17	CAPZB	0.208266	0.800668	0.619443	0.150798	0.0888322	0.156168	0.352935	0.804565	0.47951	0.0090696	0.165062	0.539315	0.523687
ENSG00000172273.12	HINFP	0.0214721	1.56433	0.0248306	0.0282886	1.03813	1.25784	0.387118	0.0364092	0.0176921	0.0485046	0.382792	0.0220625	0.0407547
ENSG00000150347.14	ARID5B	0.00269477	0.41888	0.141754	0.88786	0.665071	0.00259897	0.166905	0.00520255	0.621843	0.584926	0.0496375	0.610784	0.738185
ENSG00000185838.13	GNB1L	1.38146	0.103851	0.141143	1.09568	0.0558853	0.0406916	0.648594	0.0671247	0.820244	0.088076	0.0485338	0.0426521	0.304954
ENSG00000171103.10	TRMT61B	0.829449	0.0652852	0.534244	0.409329	0.0320316	0.0219916	0.860047	0.0389404	1.38052	0.0863263	0.287692	0.281727	0.0412355
ENSG00000138814.16	PPP3CA	0.390488	0.998383	0.0952441	0.00357482	1.14654	0.00276052	0.618661	0.00548485	0.520414	0.00745577	0.248483	0.662077	0.196591
ENSG00000069535.13	MAOB	0.00919964	0.0311162	0.140291	0.011508	0.0148592	0.00907088	2.33264	0.017713	1.71025	0.0235298	0.0130037	0.461536	0.111692
ENSG00000117481.10	NSUN4	0.109668	0.0462442	0.162891	0.717573	1.34564	0.502717	0.224926	0.0277924	0.0139293	0.036207	0.254043	1.0774	0.360671
ENSG00000139352.3	ASCL1	0.587908	0.0247579	0.00773043	0.00829883	0.122551	0.743608	0.00961678	0.0125085	0.923272	0.457653	0.00872913	1.97037	0.0138382
ENSG00000164398.12	ACSL6	0.884159	0.0956521	0.316088	0.0465115	0.0502471	0.0370503	0.0740064	0.0619008	3.04884	0.0814762	0.0440476	0.0403344	0.065074
ENSG00000123358.19	NR4A1	0.00211655	0.00692514	0.683518	0.00241252	0.00335965	0.00177751	0.242658	0.00337624	0.00191228	1.89815	0.710717	0.160071	1.18051
ENSG00000182103.4	FAM181B	0.181467	0.00966139	0.00359529	0.00359465	0.00416815	1.06597	0.00374189	0.179285	0.404858	1.14351	0.00393147	1.8863	0.00609403
ENSG00000113448.16	PDE4D	1.16973	0.118429	0.959572	0.052346	0.0696073	0.0449167	0.057454	0.078909	0.0432449	0.193273	0.964158	0.0488713	1.02276
ENSG00000065548.17	ZC3H15	0.280799	0.0099915	0.135331	0.285985	0.528703	0.00275504	0.0038579	2.10746	0.397229	0.00718987	0.17077	0.62808	0.338071
ENSG00000171606.17	ZNF274	0.903075	0.0517795	0.0202498	0.0190399	2.01362	0.0157614	0.155061	0.0296303	0.0132476	1.58296	0.0206187	0.0189253	0.0336676
ENSG00000100243.20	CYB5R3	0.263914	1.03476	0.222451	0.297168	0.00379143	0.0024717	0.243121	0.793842	0.748553	0.386669	0.309996	0.200601	0.389298
ENSG00000170468.7	C14orf169	0.639777	0.0918077	0.890628	0.149455	0.880601	0.0373934	0.431305	0.0640256	0.0304913	0.0702912	0.0396314	1.45326	0.072926
ENSG00000029153.14	ARNTL2	0.798148	0.0542903	0.0192678	0.0211909	0.0250817	1.17334	0.848315	0.907148	0.0156322	0.576579	0.381776	0.0181452	0.0366711
ENSG00000125107.16	CNOT1	1.07051	0.0257833	0.377838	0.0104544	0.877486	1.2563	0.144957	0.214822	0.00687053	0.0202101	0.609522	0.00840375	0.266025
ENSG00000174749.5	C4orf32	0.0454977	0.102385	0.0486229	0.0482264	0.338339	0.0392041	0.0547296	0.0805349	0.281768	0.089208	1.53398	0.0456153	2.1252
ENSG00000243660.9	ZNF487	0.473573	0.125727	0.487737	1.09129	0.073759	0.0513217	0.0631357	0.0870914	1.63294	0.0968277	0.497642	0.0506049	0.0878576
ENSG00000136270.13	TBRG4	0.00794722	0.0272606	0.275351	0.924217	0.807657	0.183811	0.0117624	2.029	0.0071592	0.0204043	0.134991	0.440717	0.0183857
ENSG00000102893.15	PHKB	0.409858	0.027197	0.411836	0.186654	0.0118786	1.81795	0.318274	0.582146	0.38943	0.0197334	0.304134	0.206646	0.203381
ENSG00000129654.7	FOXJ1	1.02626	0.0606402	0.0293152	0.0255652	0.0309434	0.021437	0.0262583	0.895243	1.90726	0.0497263	0.0266497	0.728155	0.0427612
ENSG00000204315.3	FKBPL	0.862565	0.800276	0.0465118	0.0517328	0.0659306	1.94696	0.689037	0.0775171	0.0346875	0.0892214	0.0518007	0.0431912	0.0748155
ENSG00000131100.12	ATP6V1E1	0.00347332	0.0117876	0.149261	1.07588	0.521358	0.00344996	0.592097	0.686807	0.463836	0.00906308	0.242787	0.772491	0.362956
ENSG00000172000.7	ZNF556	0.07746	0.17708	0.0920543	0.108131	0.110495	1.53636	0.0967803	0.961029	1.11013	0.150346	0.0990644	0.0917089	0.132944
ENSG00000157766.15	ACAN	2.08034	0.160482	0.0959613	0.0851878	1.24366	0.0737327	0.0889504	0.115307	0.0842514	0.140303	0.0860652	0.0905411	0.4292
ENSG00000166105.15	GLB1L3	0.666414	0.174931	0.102967	0.095459	2.80968	0.114128	0.0964585	0.130237	0.0826904	0.151612	0.0992324	0.089558	0.132017
ENSG00000110719.9	TCIRG1	0.0358714	0.0933783	2.03328	0.0424262	0.049272	0.0340746	0.705649	1.31549	0.0368663	0.0772941	0.31731	0.0385524	0.0654601
ENSG00000173846.12	PLK3	0.345436	1.92965	0.771288	0.00926583	0.01074	0.00715014	0.290553	0.0127877	0.00687876	0.820617	0.34394	0.00739916	0.33508
ENSG00000188596.9	CFAP54	0.238106	0.172258	0.597451	1.32391	0.121068	0.0940529	0.655567	0.125407	0.0828198	0.149602	0.0974291	0.091506	1.0007
ENSG00000197568.13	HHLA3	0.0164981	0.0462653	0.258451	0.776036	0.0227292	0.0143954	0.103474	1.46385	0.947274	0.969199	0.213359	0.0172985	0.0298842
ENSG00000054690.13	PLEKHH1	0.0227282	0.0645873	0.0255487	0.655197	0.0334701	0.0230603	0.0299761	0.0371942	0.0202322	2.39071	0.0370648	1.39216	0.136207
ENSG00000221968.8	FADS3	0.00995176	0.0335922	0.221524	0.0131551	0.0160394	0.0105138	0.997041	1.44134	0.605345	1.48546	0.0140118	0.011168	0.0265254
ENSG00000179869.14	ABCA13	0.0353143	0.0960322	0.379401	0.0480019	0.049965	0.0367448	1.88926	0.840325	0.041174	1.01075	0.183276	0.0363068	0.198336
ENSG00000169291.9	SHE	0.071414	0.165284	0.0800109	0.0884714	0.0903724	0.0676536	0.242499	0.111317	0.932995	0.127629	2.60219	0.0709745	0.119099
ENSG00000130024.14	PHF10	1.04874	0.0181438	0.303583	0.0073852	1.23956	0.00554001	0.349339	0.0102735	0.666946	0.454637	0.680368	0.00631892	0.101783
ENSG00000166578.9	IQCD	0.0512819	0.120415	0.0589239	0.0635418	1.67548	0.0525677	0.426465	0.0822452	1.48509	0.0980906	0.527472	0.0502143	0.128825
ENSG00000113269.13	RNF130	0.00495362	0.0171329	1.17694	0.00662194	0.606623	0.00508901	1.05539	0.00969947	0.936698	0.0129878	0.378835	0.589793	0.0920834
ENSG00000196781.13	TLE1	0.470622	0.0186308	0.00629993	0.770227	0.462847	0.439104	0.114971	0.0102142	0.958144	0.23325	0.29548	0.306921	0.805864
ENSG00000170516.16	COX7B2	0.0492195	0.129092	0.0598642	0.0628937	1.08261	0.0507892	0.0657966	2.42507	0.0466904	0.633728	0.0628833	0.0526554	0.0948857
ENSG00000188107.13	EYS	0.549325	0.13769	0.0647092	0.0694879	0.0790312	1.72244	0.0685891	0.0994837	0.752428	0.119348	0.288984	0.0599243	0.79227
ENSG00000178104.19	PDE4DIP	0.0616999	0.0171794	0.42161	0.82005	1.01797	0.530661	0.413149	0.00953055	0.611626	0.320544	0.134398	0.456877	0.0779433
ENSG00000179832.17	MROH1	0.038168	0.0980477	1.04233	0.0454758	1.24595	0.0401232	0.305197	0.0633889	1.20997	0.0796433	0.0605512	0.038489	0.577375
ENSG00000167107.12	ACSF2	0.0398744	0.105252	0.739932	0.0490625	0.057977	0.0437085	0.70265	0.0772809	2.23322	0.0912475	0.051911	0.0438404	0.597634
ENSG00000101216.10	GMEB2	0.0285924	0.0742164	0.521281	0.0309901	1.02986	2.28534	0.0358502	0.0467614	0.0229139	0.66617	0.0396262	0.0299307	0.049485
ENSG00000153443.12	UBALD1	0.313745	0.0331025	0.190395	1.42755	0.0145895	0.526598	0.620964	0.0190732	0.00805656	0.174611	0.391989	0.843972	0.322133
ENSG00000119402.16	FBXW2	0.344009	0.0181357	0.00702728	0.704252	0.240004	1.68779	0.00767688	0.696048	0.550818	0.0137231	0.277455	0.00562398	0.340153
ENSG00000082153.17	BZW1	0.513293	0.00453913	0.124682	0.884451	0.600817	0.613396	0.264954	0.28796	0.357323	0.318381	0.3353	0.353575	0.23958
ENSG00000135968.19	GCC2	0.00885705	0.0293206	0.229847	1.13532	0.0138231	0.430902	0.659498	0.0165976	0.710182	0.745841	0.427143	0.240835	0.239421
ENSG00000136827.11	TOR1A	0.640693	0.0270235	0.397316	0.423321	0.0128837	0.00862104	0.011491	1.43863	0.403041	0.0204346	0.346769	0.761153	0.397134
ENSG00000144560.13	VGLL4	0.342485	0.0112109	0.00391691	0.30166	0.683295	1.45194	0.460897	0.00582322	0.484757	0.389308	0.398676	0.138653	0.223112
ENSG00000185730.7	ZNF696	0.61084	0.120091	0.286751	1.46801	0.0645388	0.0446228	0.0575594	1.43889	0.0420864	0.101629	0.233074	0.0503064	0.310332
ENSG00000159023.18	EPB41	0.0360953	0.101407	1.06526	0.0436635	0.0511232	0.0345708	0.35773	0.0635607	0.0342354	1.00897	0.253558	1.70766	0.0853708
ENSG00000175264.7	CHST1	0.0248991	0.0737229	0.0867181	0.0327799	0.0374143	0.0257847	1.8415	0.0436856	0.841026	0.457791	1.31557	0.0289439	0.0505324
ENSG00000198033.11	TUBA3C	1.04541	0.0921511	0.0396531	0.0449324	0.0510611	0.036663	0.0537844	2.49741	0.0303772	0.0730708	0.0432883	0.775155	0.063704
ENSG00000100263.13	RHBDD3	0.300553	1.38877	0.0104061	0.776852	0.0135854	0.00871585	0.0130603	0.0162909	0.670167	0.622074	0.155683	0.892778	0.018716
ENSG00000123352.17	SPATS2	0.495949	0.025084	0.337893	0.713837	0.0115155	0.00760268	0.0116168	0.310262	0.240817	1.07124	0.320696	1.1085	0.234178
ENSG00000065526.10	SPEN	0.595102	0.0226932	0.169128	0.7516	0.507126	0.00660155	0.296606	0.0124118	0.511922	1.22417	0.0885371	0.643586	0.0615994
ENSG00000186665.8	C17orf58	1.11334	0.0705586	0.0302662	0.0307393	0.0349708	1.17916	0.953513	0.0441407	0.841773	0.0556843	0.0347644	0.0278365	0.447288
ENSG00000196220.15	SRGAP3	0.551941	0.0638295	0.46203	0.0263986	0.0314669	0.0225265	0.0290564	0.0389306	2.65763	0.0511498	0.0277831	0.862327	0.0425244
ENSG00000157500.10	APPL1	0.71498	0.0184215	0.36967	0.00625071	0.631377	1.09711	0.232841	0.593468	0.620326	0.357886	0.14622	0.00551083	0.0991356
ENSG00000028839.9	TBPL1	0.016534	0.0488759	0.0177423	0.991451	0.524578	1.14656	0.0240258	1.14106	0.157425	0.0459373	0.297381	0.0160233	0.451683
ENSG00000173848.18	NET1	0.0213165	0.067479	0.782383	0.802887	0.0408101	0.0190507	0.0315934	1.70447	0.0180674	0.0452548	1.21778	0.023085	0.0976308
ENSG00000131188.11	PRR7	0.00888436	0.939019	0.0120197	0.0113007	0.0138607	1.46754	0.0131485	0.784824	0.307236	0.022524	0.142253	1.13018	0.0348846
ENSG00000185716.11	C16orf52	0.394057	0.0649481	0.135772	1.44544	0.0477942	0.0236474	0.724835	0.038057	0.0213084	0.0669263	0.54745	0.73943	0.61922
ENSG00000083099.10	LYRM2	0.95353	0.177736	0.0962675	0.199264	0.00612683	0.60586	0.336826	1.30248	0.68583	0.0104873	0.0741837	0.330606	0.115291
ENSG00000120256.9	LRP11	1.86277	0.0732395	0.0338014	1.1291	0.932215	0.0281232	0.0348973	0.0450176	0.545937	0.0615888	0.033232	0.0312116	0.0497502
ENSG00000244405.7	ETV5	0.607215	0.00664727	0.13147	0.444502	0.353649	1.91505	0.00279164	0.00351942	0.541292	0.502677	0.0927761	0.291597	0.00431197
ENSG00000105926.15	MPP6	0.776656	0.0508396	0.0177768	0.022437	0.02303	1.12871	0.487712	0.856645	1.37223	0.0368794	0.053465	0.0165969	0.035384
ENSG00000088888.17	MAVS	0.374262	0.0269656	0.288188	1.23908	0.842236	0.00767159	0.0129744	0.0146324	0.574402	0.0193173	0.255147	1.21633	0.0182304
ENSG00000159140.17	SON	0.317094	0.307269	0.334714	0.286368	0.583156	0.415921	0.386442	0.612749	0.67202	0.1138	0.287005	0.404091	0.17779
ENSG00000244509.3	APOBEC3C	0.0094496	0.0316621	0.627001	1.25789	0.0131993	0.00911844	0.828768	0.0181708	1.52837	0.0217935	0.0115352	0.00994402	0.5208
ENSG00000196678.13	ERI2	1.15427	0.110423	0.406349	0.0523867	0.0581921	1.52602	0.0553344	0.0709634	0.88776	0.0883379	0.258324	0.0448948	0.121916
ENSG00000180787.5	ZFP3	0.648273	0.154055	0.0808779	0.0968	0.0985095	1.41724	0.0853669	0.111722	0.0647084	0.132138	0.0879352	1.66961	0.120296
ENSG00000172757.12	CFL1	0.347355	0.239437	0.346166	0.258252	0.000352642	0.539896	0.495188	1.28888	0.280012	0.0844899	0.220691	0.450189	0.348776
ENSG00000164023.14	SGMS2	0.0306603	0.0890428	0.0396633	0.0419096	2.32984	1.06312	0.96223	0.0547662	0.0277607	0.0714415	0.0408209	0.0350683	0.063882
ENSG00000164296.6	TIGD6	0.741197	0.100959	0.0525766	0.0514229	0.0544089	0.0405188	0.94721	2.42542	0.0336365	0.0792472	0.0518365	0.0400565	0.225153
ENSG00000198646.13	NCOA6	0.269087	0.0392666	0.272858	1.56905	0.018069	1.06143	0.0206216	0.0198464	0.0110221	0.677293	0.397399	0.507359	0.0215854
ENSG00000166734.18	CASC4	0.241492	0.0120143	0.136268	0.00435835	0.0405067	1.21195	0.747812	0.00668289	1.31076	0.0087929	0.168319	0.678311	0.328065
ENSG00000187630.14	DHRS4L2	0.0126505	0.0384692	0.552558	0.0155604	0.0191782	0.620459	0.344758	2.31197	0.689225	0.0308857	0.191411	0.0138881	0.0414883
ENSG00000143190.21	POU2F1	0.689736	0.0562701	0.0242499	0.0227671	0.0277142	2.11787	0.895656	0.0335456	0.0188677	0.0424419	0.603509	0.307192	0.0346285
ENSG00000146701.11	MDH2	0.240111	0.266733	0.0958497	0.32816	0.175268	0.983041	0.137748	1.76629	0.454986	0.0535014	0.0438079	0.124163	0.229087
ENSG00000144320.13	KIAA1715	0.617922	2.18716	0.116123	0.006823	0.20761	0.936344	0.379909	0.0101046	0.158218	0.0136964	0.112325	0.00582148	0.140473
ENSG00000134809.8	TIMM10	0.535639	0.890554	0.191284	0.52866	0.00349971	0.488822	0.145826	1.3379	0.190691	0.00588589	0.0642555	0.197272	0.31659
ENSG00000138823.12	MTTP	0.587264	0.113985	0.482599	0.0606467	0.0646355	0.0453264	0.0534501	0.318012	2.8314	0.0947351	0.0527342	0.050804	0.0767742
ENSG00000179820.15	MYADM	0.292989	0.196183	0.404082	0.898034	1.15753	0.00200067	0.17063	0.161593	0.00170734	0.0051537	0.690605	0.275876	0.640893
ENSG00000151348.13	EXT2	0.279876	0.0285492	0.0129214	1.47259	0.0138024	0.104955	0.201273	0.734257	0.00833005	0.976374	0.0236496	0.890784	0.140139
ENSG00000150401.14	DCUN1D2	0.0256705	0.0722964	0.144425	0.0304523	1.4002	0.0246739	0.965954	1.77825	0.024621	0.0592171	0.250787	0.030655	0.0553907
ENSG00000167555.13	ZNF528	0.0166818	0.0514967	0.0223731	0.0203996	1.69782	0.0166903	0.464479	1.20733	0.513743	0.0404093	0.156041	0.635586	0.0328625
ENSG00000148459.15	PDSS1	0.0887065	0.181982	0.105554	0.114621	0.120566	0.107022	0.107448	0.137286	0.0815976	0.158169	0.109935	3.25858	0.14495
ENSG00000118200.14	CAMSAP2	0.45278	0.533335	0.25925	0.00644474	0.00791974	1.28789	0.318051	0.0096879	0.686457	0.0133355	0.392378	0.708884	0.216558
ENSG00000165929.12	TC2N	0.0671299	0.148056	0.0830179	1.95954	0.0924078	0.0659632	1.81195	0.105929	0.0567296	0.128752	0.0805683	0.07184	0.111726
ENSG00000184990.12	SIVA1	1.18548	0.0138307	0.1039	0.00243897	1.05256	0.00188955	0.513362	1.33877	0.354462	0.0730598	0.142519	0.00204202	0.113129
ENSG00000204965.8	PCDHA5	0.496303	0.101164	0.752384	0.0472619	0.056583	1.85003	0.0469219	0.0660217	0.0342725	0.689671	0.342566	0.0435363	0.312931
ENSG00000171566.11	PLRG1	0.309581	0.0254464	0.197702	0.00933791	0.0109453	1.33474	0.31463	1.31417	1.05329	0.018599	0.173226	0.00780988	0.120378
ENSG00000134250.17	NOTCH2	0.444371	0.0241419	0.741669	0.00882048	0.010877	1.47354	0.705426	0.0131398	0.624209	0.0180321	0.0264921	0.112542	0.686846
ENSG00000100105.17	PATZ1	0.492405	0.0349403	0.427753	0.013857	0.0166113	0.732811	0.438371	0.0199094	0.449495	0.0266288	0.298833	1.78346	0.149614
ENSG00000196505.10	GDAP2	0.101166	1.80222	0.545693	0.0429626	0.0395595	0.0244022	0.0443479	0.0467	0.157034	0.0613998	0.478234	1.29859	0.221499
ENSG00000166170.9	BAG5	0.719544	0.023457	0.00910379	1.06052	0.557064	1.17514	0.430977	0.0129059	0.00613442	0.017268	0.306514	0.557068	0.0149884
ENSG00000008710.17	PKD1	0.322449	0.911345	0.297066	0.787222	1.13853	0.00844799	0.308105	0.0152342	0.00757026	0.990007	0.056418	0.00932043	0.0369354
ENSG00000101544.8	ADNP2	0.359555	0.0342046	0.435589	0.642698	0.455358	1.10247	0.0193173	0.132838	0.00958761	0.0258326	1.05162	0.492235	0.124165
ENSG00000160818.16	GPATCH4	0.0297706	0.0125844	0.271377	1.41538	0.00553026	0.677533	0.00520649	1.29275	0.274318	0.00948542	0.00479653	0.541348	0.354881
ENSG00000095383.19	TBC1D2	0.192179	0.105562	1.53444	0.0451814	1.43284	0.0390609	0.0565341	0.0723887	0.0387371	0.0823775	0.0498049	1.12437	0.0686912
ENSG00000163053.10	SLC16A14	0.0655248	0.122418	0.0576137	0.0719895	2.79225	0.0608041	0.0606799	0.0838194	0.0431274	0.11448	1.19807	0.057087	0.0891279
ENSG00000174059.16	CD34	0.00774449	0.0265266	0.00871276	0.00899276	0.0113218	0.00764136	0.0105081	0.11349	0.00718226	0.0189394	4.61047	0.0424045	0.0154162
ENSG00000129295.8	LRRC6	0.0783285	0.168621	0.0897446	0.0909525	1.19542	0.0885739	0.104537	0.125679	2.33756	0.150433	0.097256	0.0909959	0.13031
ENSG00000144504.15	ANKMY1	0.273552	0.134273	0.685327	1.35797	0.0792917	0.0560272	0.0684037	0.0868107	0.04492	1.67628	0.197194	0.0572817	0.0936718
ENSG00000170921.14	TANC2	0.383683	0.0221999	0.110834	0.00835656	0.513751	2.23738	0.00897357	0.0119741	0.342717	0.0176527	0.213061	1.00569	0.0145179
ENSG00000197728.9	RPS26	0.23457	0.320263	0.0798434	0.0617298	0.234606	0.307888	0.0665516	2.37968	0.321922	0.0454287	0.106135	0.417353	0.323515
ENSG00000160058.18	BSDC1	0.00444925	0.383492	0.297025	0.528969	0.797433	0.00437922	0.353429	0.0085182	0.747469	0.924394	0.110357	0.478155	0.255911
ENSG00000176293.19	ZNF135	0.608275	0.0858872	0.0355032	0.0380148	0.0457991	1.50606	0.042251	0.0543834	0.217621	0.0699864	0.17379	1.81896	0.156649
ENSG00000162434.11	JAK1	0.282599	0.0141979	0.26146	0.00541047	0.00624537	0.69891	0.532244	0.00820875	0.799755	0.460789	0.800238	0.0295876	0.994599
ENSG00000074800.13	ENO1	0.152019	2.04361	0.292128	0.244331	0.605027	0.0559309	0.423692	0.366541	0.32939	0.000856571	0.0530041	0.128213	0.204815
ENSG00000099330.8	OCEL1	0.7617	0.111066	0.38387	0.0421192	0.0468446	0.0329662	2.00365	0.060267	0.0302618	0.0694719	0.173281	0.400371	0.735347
ENSG00000169718.17	DUS1L	0.488279	0.0381971	0.312153	0.0156852	0.280145	1.57284	0.0155129	0.0227118	0.011148	0.88457	1.03671	0.0131287	0.191896
ENSG00000113318.9	MSH3	0.923574	0.0581825	0.0264232	0.0239248	0.0276667	0.0188745	0.0261878	1.69116	1.24942	0.0452512	0.41904	0.0207265	0.341795
ENSG00000178999.12	AURKB	3.87054	0.0465738	0.370296	0.0185748	0.0217261	0.0143774	0.129694	0.0288368	0.0136012	0.0383555	0.114652	0.0159087	0.193958
ENSG00000185000.9	DGAT1	0.766061	1.35893	0.488062	0.0170943	0.0199473	0.0143209	0.363113	0.0242079	0.011846	0.0345675	0.70208	1.03154	0.0495365
ENSG00000174748.18	RPL15	0.229321	0.414843	0.207542	0.190121	0.689158	0.0364399	0.0683837	1.58923	0.216884	0.194746	0.208448	0.408516	0.446051
ENSG00000140199.11	SLC12A6	0.103457	0.0376763	0.571945	0.682892	0.843727	0.0113296	0.479347	0.373628	0.0109012	0.511269	0.45796	0.776907	0.0228453
ENSG00000070814.17	TCOF1	1.03676	0.69697	0.540189	0.610576	0.0140872	0.00918591	0.0128159	0.667043	0.566274	0.0235168	0.188707	0.418019	0.102896
ENSG00000181104.6	F2R	0.0706217	0.0121933	0.00459826	1.05752	0.00571315	0.932417	0.00526163	0.0068253	0.00318783	0.00889247	0.776036	0.374047	1.63793
ENSG00000170430.9	MGMT	0.024507	0.0727777	0.548864	0.0341933	0.0368125	0.452662	0.0336368	0.0478312	0.0229626	0.0594833	0.446348	0.0293802	3.0508
ENSG00000160310.16	PRMT2	0.276114	1.35737	0.198941	0.110088	0.529269	0.313331	0.218665	0.00432521	0.772082	0.00569337	0.154714	0.835434	0.120968
ENSG00000139737.21	SLAIN1	0.519136	1.41719	0.00610806	0.635727	0.00709551	1.44265	0.0064951	0.00892407	0.162365	0.0122263	0.0411738	0.605976	0.0285265
ENSG00000085871.8	MGST2	0.00673122	0.0246569	0.343486	0.583076	0.00975831	0.00652488	0.0092404	1.05425	0.559878	0.0205147	1.39064	0.147327	0.734708
ENSG00000169045.17	HNRNPH1	0.843779	0.41433	0.21008	0.0536659	0.419168	0.386727	0.0922665	0.910005	0.323534	0.130242	0.204439	0.698264	0.213033
ENSG00000188760.10	TMEM198	0.583407	0.0767256	0.0311266	0.958791	0.0359448	0.0248617	0.0327813	1.33416	0.320803	0.0578672	0.0332297	1.31904	0.0537187
ENSG00000073578.16	SDHA	0.284741	1.32494	0.0939304	0.791841	0.00603035	0.00384277	0.231756	0.444237	0.831173	0.186941	0.0422914	0.378364	0.274631
ENSG00000097007.17	ABL1	0.577876	0.83279	0.00907595	0.0101201	0.941919	0.00803961	0.25146	0.0145768	0.766791	0.0201709	0.351996	0.709802	0.394429
ENSG00000128266.8	GNAZ	0.985804	0.0663352	0.0254884	0.0293147	0.0349582	2.54101	0.499238	0.0443914	0.0215755	0.128424	0.415279	0.0260501	0.0493298
ENSG00000159377.10	PSMB4	0.159815	0.712542	0.151128	0.528814	0.00169699	0.436694	0.195336	0.755566	0.476317	0.376988	0.155981	0.710346	0.237281
ENSG00000179409.10	GEMIN4	0.026924	0.073621	0.474425	2.53077	0.0370914	0.0270942	0.0662176	0.0477805	0.0220466	0.0584511	0.0380156	1.24681	0.21283
ENSG00000165506.14	DNAAF2	0.645077	1.7485	0.0443058	0.0127735	0.889862	0.533921	0.367961	0.0189373	0.00885493	0.0258975	0.107261	0.462403	0.0205138
ENSG00000145781.8	COMMD10	0.0197015	1.15994	0.109657	0.426681	0.0114073	1.11275	0.26905	0.014348	0.329674	0.019306	0.453757	0.647884	0.315216
ENSG00000137185.11	ZSCAN9	0.0332927	1.34628	0.0381386	0.0417992	0.479315	1.63031	0.0441549	0.0545361	0.0283409	0.0737807	0.298143	0.727119	0.0580624
ENSG00000033011.11	ALG1	0.0147688	0.801208	0.0204318	0.583169	0.021721	1.4544	1.08904	0.0272412	0.013099	0.0355818	0.0188513	0.767853	0.0314455
ENSG00000156140.8	ADAMTS3	0.0798297	0.200269	0.258632	0.0966075	0.107834	0.0810742	0.100814	0.140385	1.15082	1.73207	0.101252	0.0989851	0.591862
ENSG00000232859.9	LYRM9	0.0152969	1.93143	0.255579	1.46352	0.0220385	0.014189	0.0212726	0.0263152	1.03252	0.0361426	0.0177339	0.016509	0.02756
ENSG00000174963.17	ZIC4	0.837296	0.167508	0.0780851	0.0819486	0.0981276	0.0717234	0.936413	0.107163	0.0666983	0.135161	0.0844794	1.99486	0.116801
ENSG00000077420.15	APBB1IP	0.0169854	0.0483259	4.27772	0.0197341	0.0231696	0.256432	0.0728457	0.0308931	0.0142339	0.0427156	0.021067	0.019186	0.0326388
ENSG00000110104.11	CCDC86	0.0174165	0.0509827	0.307609	1.02332	0.0245967	1.97926	0.311879	0.0316186	0.0158042	0.0402963	0.184945	0.852173	0.0349501
ENSG00000180758.11	GPR157	0.818167	1.21093	0.478274	0.130578	0.11963	0.0809893	0.161707	0.130746	0.0720073	0.159038	0.0998899	0.696409	0.582724
ENSG00000112659.13	CUL9	0.0205433	0.0618084	0.150728	0.0259072	1.23287	0.0236094	0.453044	0.0391867	1.46519	0.0488648	0.234348	0.927525	0.186241
ENSG00000145337.4	PYURF	0.349478	0.830769	0.100436	0.0023578	0.00284478	1.19148	0.414724	1.10461	0.594775	0.00530134	0.174705	0.0536185	0.0723867
ENSG00000134825.13	TMEM258	0.319773	0.214437	0.12742	0.162201	0.539939	0.254978	0.190445	1.9806	0.312435	0.0546194	0.128416	0.388503	0.225269
ENSG00000117859.18	OSBPL9	0.0103084	0.0325826	0.24504	0.0123346	0.464325	1.05168	0.447216	0.0181926	0.718136	0.0233539	0.679794	0.489376	0.693987
ENSG00000130402.11	ACTN4	0.171882	0.633337	0.0708708	0.85067	0.0012105	0.963618	0.172973	0.431251	0.23415	0.441572	0.636246	0.0449783	0.246163
ENSG00000109929.9	SC5D	0.0135629	0.0418814	0.220196	0.0434652	0.0199426	1.30089	0.279996	0.0226254	1.71883	0.0302632	0.152361	1.00594	0.033075
ENSG00000104497.13	SNX16	0.0228189	0.0590033	0.415675	0.0260093	0.0334356	1.74387	0.535016	0.0373412	0.386537	0.87171	0.294945	0.0220607	0.422045
ENSG00000134376.14	CRB1	0.0346393	0.102993	0.041576	0.0479155	0.0546881	0.0421675	0.0490023	0.061768	0.0350167	0.688946	0.0452885	3.57159	0.0678961
ENSG00000163947.11	ARHGEF3	0.0117624	0.0367635	0.0138735	0.952683	0.0164463	0.0112445	0.865993	0.0202952	0.0103339	0.74822	0.385029	1.786	0.0257666
ENSG00000174804.3	FZD4	0.0163822	0.0548713	0.266781	0.0231828	0.0262994	0.0204519	0.0235772	0.570363	0.926949	0.0400928	2.80185	0.019211	0.0842655
ENSG00000197223.11	C1D	0.268294	1.23245	0.464698	0.00869558	0.0101702	1.26804	0.307185	0.0132813	0.504306	0.0177898	0.232885	0.264272	0.298493
ENSG00000070371.15	CLTCL1	0.390325	2.92845	0.573694	0.0836433	0.0878787	0.0744987	0.0796384	0.113572	0.0609377	0.131237	0.0799818	0.0681347	0.111445
ENSG00000124214.19	STAU1	0.380301	0.0124201	0.147557	0.755759	0.565917	0.875699	0.153192	0.00681772	0.425803	0.312235	0.215252	0.675061	0.369217
ENSG00000100427.15	MLC1	0.00102506	0.352093	0.00140507	0.844031	0.00150929	0.827204	0.172857	0.0018905	2.63406	0.00254847	0.0166368	0.0406978	0.00269931
ENSG00000112139.14	MDGA1	0.505675	0.0917602	0.0412458	0.0404167	0.0434997	0.0294869	0.67652	1.84918	0.0299895	0.0679806	0.0390293	1.38031	0.0577843
ENSG00000105552.14	BCAT2	0.285087	0.0894398	0.373687	0.456828	1.15142	0.0298985	0.914215	0.0561048	0.0269488	0.0700406	0.725586	0.34374	0.331934
ENSG00000138674.16	SEC31A	0.00368006	0.343146	0.235109	0.547833	0.933456	0.312069	0.146048	0.00699035	0.364632	0.00937372	0.402713	0.886404	0.703502
ENSG00000140365.15	COMMD4	0.70647	0.0119055	0.0991236	0.686667	0.0746827	0.289847	0.00490277	1.04325	0.48537	0.90034	0.176155	0.283377	0.133133
ENSG00000007168.12	PAFAH1B1	0.332045	0.00918391	0.437468	0.926995	0.671716	0.219254	0.238938	0.00473807	0.692165	0.00660115	0.260391	0.848022	0.249015
ENSG00000138175.8	ARL3	0.597933	0.0154181	0.0642882	0.1225	0.0421128	0.984117	0.00627467	1.50186	0.746624	0.0117883	0.0789569	0.197737	0.524228
ENSG00000168092.13	PAFAH1B2	0.0721281	0.0131994	0.181442	0.383842	1.36498	0.761969	0.388722	0.00673299	0.391821	0.455923	0.252276	0.383933	0.238024
ENSG00000088833.17	NSFL1C	0.647771	0.603008	0.307883	0.48994	0.00961937	1.83081	0.574918	0.0118693	0.00550505	0.0161719	0.105179	0.00681088	0.282011
ENSG00000113296.14	THBS4	0.0239052	0.0619497	0.0245694	1.66748	0.0310239	0.0218741	0.447553	0.659001	1.60999	0.0531367	0.0272323	0.0268615	0.213816
ENSG00000141753.6	IGFBP4	0.219145	0.125242	0.0495286	0.00562338	0.00701666	0.00445618	0.00730271	0.00871358	0.00392124	0.0121248	1.26964	0.00542287	3.17524
ENSG00000249115.8	HAUS5	1.54295	0.101719	0.107193	0.0514205	0.0540397	0.0391336	0.0472375	2.14039	0.0335047	0.0828905	0.0800248	0.0427147	0.514365
ENSG00000149328.14	GLB1L2	0.518426	0.176409	0.0887621	0.10514	0.118234	0.0865083	0.482222	0.144984	2.5836	0.13616	0.100849	0.0909631	0.126489
ENSG00000243725.6	TTC4	1.19316	0.152547	0.075628	0.0862888	1.92931	0.0744066	0.683347	0.11293	0.0780738	0.126097	0.0822861	0.073677	0.112964
ENSG00000121057.12	AKAP1	0.766785	0.0699072	0.033023	0.0271829	0.858215	0.995042	0.0289595	0.0415674	1.878	0.0517447	0.0487917	0.0253116	0.0427935
ENSG00000099290.15	FAM21A	0.209396	0.0506342	0.0173328	0.0185691	1.42421	0.0166519	0.85457	0.0375743	0.0155877	1.747	0.441639	0.0164457	0.030351
ENSG00000129003.15	VPS13C	0.478785	0.0222425	0.918701	0.798023	0.010503	0.00684918	0.582578	0.0125702	0.782941	0.737102	0.265642	0.00796561	0.266885
ENSG00000103150.5	MLYCD	0.0430018	0.113001	0.050616	0.0499771	0.0919998	2.17153	0.0548153	0.0726642	0.035711	0.860625	0.43364	0.0432401	0.814892
ENSG00000143320.8	CRABP2	0.0652946	0.158318	0.0757968	3.24207	0.0933903	0.06705	0.510643	0.107727	0.065236	0.130161	0.081798	0.0697275	0.113383
ENSG00000164961.15	KIAA0196	0.0178953	0.443959	0.233839	0.635357	0.0253002	1.25978	0.591043	0.0295694	1.28082	0.0397446	0.0691156	0.0183345	0.232402
ENSG00000177830.17	CHID1	0.252211	0.0143349	0.199515	0.749091	0.329697	1.24746	0.184839	0.666235	0.677377	0.0101486	0.232241	0.321439	0.00990086
ENSG00000164104.11	HMGB2	3.66294	0.52114	0.133436	0.00198623	0.00255073	0.00159033	0.00213365	0.558426	0.00139047	0.00418805	0.00293546	0.00170963	0.00345782
ENSG00000103056.11	SMPD3	0.0826203	0.174476	0.383945	0.100447	0.129812	0.0858897	1.22955	0.12946	0.0771821	0.155088	0.509956	1.53547	0.138801
ENSG00000139517.7	LNX2	0.0503036	0.118399	0.325839	0.0564764	1.49083	0.0464491	0.0589204	0.076556	1.09093	0.0964886	0.698508	0.055219	0.661822
ENSG00000107186.16	MPDZ	0.0126299	0.036795	0.0133913	0.450342	0.0173815	1.9668	0.782731	0.0212264	0.563012	0.0287797	0.481624	0.0128113	0.496023
ENSG00000120162.9	MOB3B	0.902983	0.0842751	0.0379581	0.0407581	0.0480508	0.0360976	0.605636	0.0530929	1.78508	0.0720937	0.182908	0.945124	0.0584959
ENSG00000250571.6	GLI4	0.114753	1.67241	0.316626	0.0332168	1.77327	0.0280786	0.0372601	0.0482844	0.63362	0.0642212	0.0353125	0.0395966	0.0614591
ENSG00000103404.14	USP31	0.972618	0.089079	0.256854	0.0475021	0.0508457	0.0357229	0.04675	0.0577001	0.0283637	0.0751181	1.32761	1.4773	0.38379
ENSG00000164109.13	MAD2L1	4.21061	0.0389744	0.0137384	0.0154397	0.0167397	0.0114949	0.405336	0.0211487	0.0104845	0.0288588	0.0698183	0.0125827	0.0280902
ENSG00000166436.15	TRIM66	0.111961	0.126666	0.396137	0.0601492	0.0644755	0.045561	0.0776689	1.17537	0.0405707	1.28575	0.0555106	1.18204	0.207251
ENSG00000100575.13	TIMM9	0.805777	0.0207107	0.108947	0.566265	1.0218	0.500041	0.339568	1.19574	0.154726	0.0158262	0.140518	0.00660253	0.0152286
ENSG00000197061.4	HIST1H4C	3.75092	0.00867359	0.0653696	0.00282	0.00399089	0.00214941	0.00325019	0.580819	0.00211742	0.334558	0.00325801	0.00235209	0.136542
ENSG00000186104.10	CYP2R1	0.0668734	0.162791	0.768555	1.2154	0.0854814	0.0664904	0.239484	0.109179	0.510832	0.126479	0.0811883	0.941807	0.408257
ENSG00000114166.7	KAT2B	0.00493334	0.0176466	0.102261	0.73199	0.412321	1.75198	0.503225	0.00940036	1.00495	0.0128103	0.0067409	0.324076	0.0108589
ENSG00000256061.7	DYX1C1	0.061601	0.147904	0.0705714	0.0797794	0.101175	0.0728005	1.03447	0.109161	0.0828507	0.118754	0.97528	1.83054	0.1065
ENSG00000153234.13	NR4A2	0.00961288	0.0317509	3.15328	0.012393	0.0148481	0.0104405	0.290297	0.0208705	0.00956823	1.1557	0.138886	0.011351	0.0273504
ENSG00000139971.15	C14orf37	0.401155	0.0748183	0.332882	2.29129	0.0374845	0.0263774	0.306889	0.04763	0.934156	0.0615423	0.267703	0.0279677	0.0505048
ENSG00000145349.16	CAMK2D	0.271692	0.00596926	0.0432389	1.56601	0.617091	1.09106	0.306132	0.00321574	0.418979	0.00445576	0.0513534	0.440157	0.0783312
ENSG00000115423.18	DNAH6	0.912009	0.154155	0.850983	0.0823207	0.0857543	0.0604436	0.273175	0.0996864	1.89503	0.120938	0.0772775	0.0689814	0.109755
ENSG00000187531.13	SIRT7	0.323153	0.0655467	1.20735	0.0267864	0.0326964	1.64785	0.326408	0.0421929	1.04837	0.05231	0.0279953	0.0243472	0.0425609
ENSG00000144395.17	CCDC150	2.63392	0.319504	0.0774062	0.0767162	0.168136	0.064294	0.870561	0.107741	0.0578282	0.140965	0.08147	0.0714344	0.112712
ENSG00000107371.12	EXOSC3	1.68747	0.057728	0.394022	0.0220439	0.0311343	0.017034	0.48465	0.68269	0.71647	0.0418678	0.254441	0.0196383	0.465253
ENSG00000151320.10	AKAP6	0.0149097	0.0453449	0.106129	0.018515	0.576707	0.949425	0.321197	0.0278305	1.10034	0.960077	0.0227234	0.653837	0.0817588
ENSG00000009335.17	UBE3C	0.155473	0.0163813	0.279947	0.357385	0.280542	1.55525	0.399128	0.00925467	0.457409	0.580992	0.321185	0.183311	0.297103
ENSG00000084070.11	SMAP2	0.314477	0.01503	1.18731	0.492589	0.00690281	0.0043586	0.00628108	0.778864	0.145294	0.0112637	0.19181	1.30369	0.436006
ENSG00000154277.12	UCHL1	0.278925	0.0598741	0.00603229	0.00626856	0.661056	0.0046677	0.85211	1.13219	0.497485	0.224404	0.00629115	1.15242	0.0116646
ENSG00000174010.9	KLHL15	0.34886	0.417022	0.0243342	0.0261081	3.81526	0.0213639	0.0273786	0.0350225	0.0173588	0.045825	0.0258799	0.0213755	0.0465876
ENSG00000154548.8	SRSF12	0.062945	0.15156	0.0709717	0.0855905	0.0961649	0.0645103	0.357433	0.784741	1.08964	0.124329	0.0782461	1.71542	0.107857
ENSG00000159256.12	MORC3	0.217717	0.690675	0.477196	0.0135801	1.39732	1.11771	0.0152	0.0199783	0.0100153	0.862618	0.020113	0.0122698	0.0299811
ENSG00000266412.5	NCOA4	0.00763319	0.713995	0.793953	0.0097792	0.0121445	1.32847	0.36128	0.0150617	0.690536	0.019625	0.268627	0.276599	0.39145
ENSG00000151967.18	SCHIP1	0.0586012	0.151035	0.0715988	0.0743491	0.0853467	2.36479	0.685232	0.105809	0.0635702	0.126492	0.0773041	0.819016	0.107313
ENSG00000112308.12	C6orf62	0.207343	0.283572	0.209224	0.40791	0.837319	0.517282	0.562213	0.00149286	0.840919	0.013649	0.250101	0.368415	0.399508
ENSG00000184557.4	SOCS3	0.122471	0.0053069	0.192336	0.00187414	0.445026	0.00147838	0.187597	0.00295266	0.760817	2.55375	0.535876	0.00163297	0.0868472
ENSG00000149428.18	HYOU1	0.00501233	0.625707	0.437595	0.648658	0.0198345	1.20726	0.562297	0.00965011	0.00451711	0.0132184	0.281939	0.621707	0.455683
ENSG00000181817.5	LSM10	0.00413101	0.188295	0.138003	1.11234	0.00637467	0.380645	0.229447	1.28056	0.668063	0.0107469	0.106763	0.594202	0.174794
ENSG00000137941.16	TTLL7	0.608472	0.0409226	0.0148904	0.402688	0.783434	1.07566	1.39594	0.0239674	0.0118931	0.0330102	0.0163307	0.445426	0.0292138
ENSG00000080200.9	CRYBG3	0.0326495	0.0900279	0.342759	1.99894	0.0451371	0.0316803	0.0410866	0.0529784	1.18015	0.0713654	0.3239	0.0350851	0.606956
ENSG00000162851.7	TFB2M	0.0273683	0.0809314	0.42592	1.25165	1.64977	0.028287	0.03933	0.0554878	0.0258909	0.0614735	0.403293	0.742367	0.0670516
ENSG00000126882.12	FAM78A	0.456831	0.105083	2.90638	0.0529384	0.0586957	0.0414896	0.0512048	0.0713913	0.0357252	0.0876454	0.749454	0.044311	0.170532
ENSG00000008283.15	CYB561	0.025773	0.0793549	0.0316529	1.74109	0.0406708	0.0283614	0.699069	0.0488234	0.028182	0.547613	0.658429	0.872535	0.0575742
ENSG00000135048.13	TMEM2	0.058548	0.643204	0.234748	0.010198	0.0106601	0.00747897	0.0193563	0.474193	0.00687276	0.0195693	2.27976	1.11036	0.0156395
ENSG00000105383.14	CD33	0.0509615	0.131257	3.66781	0.0627727	0.0745171	0.0517454	0.0677303	0.0861687	0.0494731	0.116238	0.0703541	0.0553064	0.319102
ENSG00000149357.9	LAMTOR1	0.244036	0.00833754	0.185101	0.00303136	0.372992	0.298336	1.07289	0.710425	1.01303	0.00625184	0.24577	0.454618	0.281979
ENSG00000082213.17	C5orf22	0.424232	0.0715593	0.474505	0.0288605	0.035856	1.92874	0.819298	0.0411443	0.0208937	0.0558513	0.0292861	0.414921	0.520896
ENSG00000085982.13	USP40	0.0146523	0.0452052	0.622479	0.0185805	0.457212	1.17414	0.728299	0.0260602	0.875296	0.0358301	0.214083	0.0157615	0.651618
ENSG00000185338.4	SOCS1	1.10903	0.116696	0.465646	0.0515442	0.46926	0.0427931	0.170209	0.0733176	1.12597	0.0955006	0.411294	0.618618	0.0829186
ENSG00000150456.10	N6AMT2	0.285804	0.983123	0.261022	0.833109	0.016048	0.491377	0.0156196	0.745495	0.48998	0.02751	0.0184858	0.0110382	0.706743
ENSG00000161638.10	ITGA5	0.00655006	0.395966	0.531337	1.08276	1.16829	0.00670084	0.208919	0.0126893	0.00619473	0.0166915	1.4327	0.00704264	0.0147888
ENSG00000172115.8	CYCS	0.358563	0.0412922	0.151381	0.514373	0.00441394	0.474135	0.0892655	1.21283	0.338594	0.531393	0.09712	0.438656	0.646822
ENSG00000120942.13	UBIAD1	0.0137911	0.0509349	0.121611	0.0167647	0.0183673	0.960256	0.357771	0.0259965	1.40912	1.37374	0.319458	0.0132933	0.201912
ENSG00000143093.14	STRIP1	0.0132214	0.595346	0.718882	0.0199061	0.0223516	1.41283	0.0184455	0.0256368	0.901618	0.0323209	0.343249	0.659029	0.118579
ENSG00000170185.9	USP38	0.00890498	0.0304123	0.0906814	1.31984	1.11386	1.20756	0.0120832	0.017298	0.00776071	0.89513	0.155303	0.0108269	0.0183482
ENSG00000142065.13	ZFP14	1.19232	0.113758	0.0531722	0.0515797	1.08161	0.0443343	0.55142	0.07599	0.782393	0.105485	0.0544868	0.646187	0.0781109
ENSG00000084693.15	AGBL5	0.476134	0.0384146	0.190366	0.0141805	1.0468	1.66182	0.381473	0.020488	0.379915	0.0283966	0.187398	0.0120977	0.446964
ENSG00000102974.14	CTCF	0.924515	0.0197922	0.290203	0.00748398	0.960434	0.549144	0.235233	0.529859	0.00532349	0.258917	0.0945937	0.849606	0.166677
ENSG00000165716.9	FAM69B	0.0236025	0.0701469	0.0275694	0.0327305	0.0367471	0.0253206	0.0344962	0.0455932	0.808901	1.00176	0.311348	2.39583	0.0500584
ENSG00000116704.7	SLC35D1	0.0163548	0.0463682	0.0185317	1.55477	0.0235701	0.0159824	0.552733	0.473282	0.826827	1.19519	0.0988039	0.0176602	0.0379267
ENSG00000126106.13	TMEM53	0.0192351	0.0557947	0.0209826	0.274309	0.0253786	0.0181629	0.457175	2.88546	0.607488	0.0442884	0.167943	0.0192032	0.278485
ENSG00000172594.12	SMPDL3A	0.0124217	0.0402048	0.712266	0.0160965	0.0191358	0.0132173	1.05574	0.0230769	1.29668	1.26513	0.385272	0.0150778	0.0274241
ENSG00000196091.12	MYBPC1	0.00291509	0.797836	0.00357847	0.0030671	0.00386917	0.0023975	0.397154	0.00500777	3.61315	0.00646544	0.0340797	0.00269289	0.0243876
ENSG00000157214.13	STEAP2	0.022846	0.0752743	0.0331599	1.0631	0.0371483	0.0228266	1.81788	0.0491042	1.26558	0.0554694	0.243035	0.0242117	0.153986
ENSG00000132356.11	PRKAA1	0.47447	0.0353014	0.11799	0.0146983	0.547506	1.86697	0.450652	0.0213057	0.0106539	0.800159	0.413379	0.0122995	0.118552
ENSG00000171490.12	RSL1D1	0.00287782	0.20465	0.280812	0.717588	1.08037	0.426235	0.0042843	0.881976	0.00261389	0.00755632	0.198811	0.818384	0.269807
ENSG00000214595.11	EML6	0.0513156	0.129305	0.458954	0.125685	0.0868016	0.0518526	1.02968	0.0809334	0.0567124	0.814214	0.505389	1.06697	0.364776
ENSG00000162241.12	SLC25A45	0.0602401	0.141681	0.344814	0.0723168	0.0863693	0.064688	1.7425	0.115883	1.0792	0.119045	0.107261	0.381579	0.480522
ENSG00000139546.10	TARBP2	0.0195106	0.0661991	0.138455	0.0245722	0.027314	0.0188742	1.07123	1.26719	0.0191695	0.74307	0.210411	1.2243	0.0419886
ENSG00000167005.13	NUDT21	1.04625	1.28653	0.281798	0.305681	0.790644	0.290017	0.132643	0.00911949	0.00426105	0.0130857	0.321538	0.401146	0.0106065
ENSG00000148356.13	LRSAM1	0.028669	0.0938196	0.270168	1.75958	0.0398415	0.0276496	0.510561	0.0483216	0.859155	0.0650583	0.302628	0.801618	0.0519653
ENSG00000144048.10	DUSP11	0.532826	0.0510021	0.180117	0.0200749	0.0230871	0.0150146	1.00612	1.08238	0.865466	0.0387764	0.505692	0.0156687	0.542167
ENSG00000180785.8	OR51E1	0.052399	0.130055	0.0671159	0.0641859	0.552709	0.053011	0.0690392	0.102922	0.0504737	0.108493	0.0714864	0.0584606	3.41951
ENSG00000131981.15	LGALS3	0.000955348	1.7407	0.37362	0.00129532	1.02147	0.000975803	1.14102	0.00189341	0.429999	0.00260749	0.0411309	0.00106484	0.141911
ENSG00000115268.9	RPS15	0.331458	0.495373	0.0736235	0.151815	0.549148	0.260254	0.017891	2.27863	0.188825	0.0599235	0.094399	0.27127	0.127148
ENSG00000076928.17	ARHGEF1	0.0164055	0.542229	1.14728	0.0205954	0.0291495	1.47578	0.674425	0.0308688	0.0158804	0.041687	0.567615	0.0181626	0.296307
ENSG00000104899.5	AMH	0.92151	0.10211	0.141739	0.0509909	1.28737	0.0387486	0.0513703	1.34587	0.0350276	0.680384	0.0663499	0.0435278	0.0733266
ENSG00000005884.17	ITGA3	0.00398893	1.25785	0.0860491	1.27746	0.00621855	0.61655	0.364717	1.03066	0.13555	0.0104901	0.0907888	0.00443558	0.00968825
ENSG00000117602.11	RCAN3	0.0599351	0.149617	1.45895	0.0777468	0.0898475	0.0643164	0.0795614	0.10789	1.4346	0.122482	0.0775593	0.960042	0.10776
ENSG00000153485.5	TMEM251	0.011426	1.37688	0.210869	0.981637	0.0182161	0.0111789	0.137424	0.021155	0.267723	0.028829	0.0924041	1.56566	0.161008
ENSG00000163848.18	ZNF148	0.438161	0.0280208	0.229052	0.913657	1.27973	0.00834462	0.182334	0.015401	0.836385	0.127846	0.0878055	0.510591	0.230945
ENSG00000110628.13	SLC22A18	0.0158074	1.09254	0.138738	1.14548	0.0250197	0.0165339	0.689249	0.673037	0.834705	0.0394823	0.0273118	0.0172209	0.161394
ENSG00000003400.14	CASP10	0.488582	0.130338	0.468249	0.0666284	0.0818952	0.643426	0.0675562	0.0877704	0.0477994	0.118544	2.45966	0.0565135	0.0936325
ENSG00000105771.13	SMG9	0.0159981	0.0464521	0.339938	0.0186151	0.0210943	1.43944	0.51093	0.915547	0.307025	0.793413	0.0555165	0.0155321	0.400082
ENSG00000261236.5	BOP1	0.0098484	0.032975	0.295997	1.8147	0.0148542	1.57592	0.0147602	0.709221	0.00886729	0.0249939	0.0125999	0.0110489	0.360377
ENSG00000196470.11	SIAH1	0.352988	0.0349857	0.0140942	0.014022	0.016633	0.940868	0.573828	0.0207206	0.450453	0.616205	0.206226	1.2903	0.353386
ENSG00000157554.18	ERG	0.0256291	0.079037	0.0331535	0.0317007	0.036621	0.494321	0.0322509	0.357011	0.0221404	0.061406	3.60343	0.0283261	0.0549918
ENSG00000166024.13	R3HCC1L	0.917234	0.150512	0.887456	0.0893126	0.0864787	0.0724735	0.555765	0.109959	1.49642	0.14193	0.0783485	0.074896	0.128307
ENSG00000151376.16	ME3	0.027838	0.0781298	0.188248	0.0370059	0.0431198	0.0282944	0.593846	0.049033	0.759918	0.0631846	0.535506	2.23647	0.216744
ENSG00000010671.15	BTK	0.0845648	0.125949	3.01067	0.511794	0.070688	0.0609449	0.0620238	0.0907719	0.0431455	0.545219	0.0637654	0.0552432	0.0902044
ENSG00000079387.13	SENP1	0.829565	0.092295	0.174484	1.18607	0.0617191	1.04322	0.0437176	0.0580263	0.668907	0.0735618	0.322331	0.0380393	0.255249
ENSG00000106524.8	ANKMY2	0.015802	0.0515691	0.117174	0.270895	0.883962	0.0156149	0.0205533	0.0284056	1.33234	0.431934	0.115289	1.56016	0.0335376
ENSG00000237541.3	HLA-DQA2	0.0115609	0.461138	4.22539	0.015967	0.0188192	0.0115654	0.0159755	0.0223145	0.0104884	0.0298052	0.0162048	0.0131076	0.0294014
ENSG00000102900.12	NUP93	0.622065	0.0336068	0.465491	1.00662	0.0162629	0.0107738	0.0143845	1.39603	0.00927224	0.0264443	0.0181527	1.09995	0.166483
ENSG00000152242.10	C18orf25	0.0149919	0.0545472	0.022048	0.820832	0.95004	0.0156585	0.744952	0.0289819	0.304572	0.502425	0.238976	1.148	0.0312219
ENSG00000175229.6	GAL3ST3	0.0360282	0.100711	0.0476289	0.0447726	0.0538026	2.11236	1.31588	0.0678435	0.0344808	0.0795944	0.0468219	0.83269	0.0691265
ENSG00000120875.8	DUSP4	0.00763383	0.0282317	1.23038	0.0105318	1.71272	0.00797079	0.483055	0.0146204	0.00720357	0.611534	0.212542	0.544976	0.0171227
ENSG00000213585.10	VDAC1	0.143428	0.33005	0.341686	1.138	0.300845	0.659294	0.181486	0.765677	0.308107	0.00376462	0.0845009	0.438288	0.202944
ENSG00000115935.16	WIPF1	0.00567545	0.0217834	2.06359	0.718845	0.00848068	0.00558126	0.416613	0.0105931	0.00502019	0.334872	0.301314	0.499754	0.500264
ENSG00000135249.7	RINT1	0.482932	0.0697385	0.0274715	0.0268036	3.01105	0.0207804	0.56511	0.495163	0.0206727	0.0544959	0.0279728	0.0227709	0.0438291
ENSG00000125868.15	DSTN	0.147662	0.725396	0.06189	0.10283	0.6058	0.0947865	0.54998	0.716665	0.420182	0.00214099	0.390886	0.517166	0.56351
ENSG00000104299.14	INTS9	0.325883	1.13177	0.0318398	0.0321924	1.8982	0.0283019	0.0334208	0.0941961	0.0218291	1.08735	0.0860311	0.0260162	0.0680889
ENSG00000164125.15	FAM198B	0.0139338	0.0454321	1.07654	0.0183284	0.0254549	0.0154279	0.742839	0.0277484	0.941031	0.0351349	1.89079	0.0168066	0.0293398
ENSG00000043093.13	DCUN1D1	0.721746	0.0272647	0.434359	0.0100205	0.330875	1.07236	0.449509	0.0154818	0.701882	0.0214983	0.260331	0.60969	0.233633
ENSG00000204305.13	AGER	0.0873306	0.180721	0.107174	0.110148	0.115699	1.84627	0.350636	0.142618	0.0874806	0.158777	1.30561	0.0908896	0.141202
ENSG00000125877.12	ITPA	0.00326958	0.48409	0.0694917	1.18814	0.419062	0.00324951	0.195383	1.46218	0.269155	0.107906	0.00543142	0.294819	0.393343
ENSG00000090581.9	GNPTG	0.00355434	0.0123275	0.159175	0.00446553	0.462996	1.29757	0.263894	0.841034	0.699048	0.717551	0.146762	0.210033	0.0768076
ENSG00000147130.14	ZMYM3	0.0267029	0.0536943	0.0756117	0.0208617	0.0245117	1.08265	0.337999	0.839085	0.766137	0.0387171	0.314689	1.0014	0.294757
ENSG00000162971.10	TYW5	0.579428	0.103352	0.0444449	0.0422341	0.0469261	2.00681	0.0487883	0.0681121	0.0501743	1.22263	0.315649	0.0372468	0.28413
ENSG00000183283.15	DAZAP2	0.0966967	0.0728512	0.691417	0.281067	0.764212	0.369385	0.643689	0.0031051	1.08112	0.00421092	0.255845	0.414484	0.219742
ENSG00000066422.4	ZBTB11	0.0149763	0.04841	0.156089	0.0238748	1.3093	0.0158302	0.362622	0.0266981	0.0134734	2.09547	0.203825	0.579307	0.0293597
ENSG00000109572.13	CLCN3	0.00422971	0.0146777	0.216266	1.10903	0.00631898	0.740146	0.126932	0.00784728	1.61784	0.270877	0.107067	0.663836	0.00918812
ENSG00000135775.13	COG2	0.385164	0.823044	0.0294244	0.0213617	1.04363	0.0172349	0.0222827	0.0297874	0.364553	1.67926	0.0222673	0.0180074	0.419883
ENSG00000130749.9	ZC3H4	0.797249	0.0318136	0.289011	0.771389	0.72538	1.2123	0.0131134	0.0189886	0.535254	0.0249484	0.216225	0.0108411	0.239714
ENSG00000147654.14	EBAG9	0.456755	1.12012	0.244348	0.0124334	0.853421	0.660919	0.207262	0.0184032	0.469149	0.0247262	0.280454	0.518241	0.0203111
ENSG00000100307.12	CBX7	0.0340106	0.0466364	0.0236513	0.679716	0.0225236	0.580516	0.422637	0.0289208	1.32787	0.829321	0.463376	0.0162967	0.403551
ENSG00000249915.7	PDCD6	0.129981	0.097315	0.00281298	0.846451	0.602635	0.234044	0.1796	1.32663	0.551956	0.501552	0.223128	0.110531	0.0905488
ENSG00000213918.10	DNASE1	1.09572	0.0979584	0.279167	1.6618	0.362159	0.039519	0.960969	0.0622015	0.0352793	0.0956389	0.0454724	0.0408907	0.0667914
ENSG00000177181.14	RIMKLA	0.0396797	0.102978	0.045008	0.0484371	0.0537575	0.0409232	0.0492262	0.0691328	0.0359669	0.0813691	0.0502692	4.10571	0.114865
ENSG00000150760.12	DOCK1	0.0141974	0.0399599	0.407407	0.0163385	0.0193834	1.39736	0.403944	0.162859	1.37415	0.032339	0.970764	0.0150888	0.0276595
ENSG00000108262.15	GIT1	0.374873	0.0209988	0.271414	0.00774841	0.360228	0.826904	0.232104	0.526046	0.233524	0.366286	0.758047	0.89831	0.0151834
ENSG00000106330.11	MOSPD3	0.0147186	0.0564586	0.421837	0.019148	0.022783	1.488	0.945523	0.027762	0.0134965	0.174659	0.0250592	1.49011	0.178918
ENSG00000129534.13	MIS18BP1	2.30012	0.0600898	0.195298	0.0215912	0.0319041	0.0193947	0.0284963	1.37726	0.0187758	0.0412521	0.445469	0.0200162	0.314874
ENSG00000271605.5	MILR1	0.609592	0.130161	1.12053	1.27244	0.103538	0.0521727	0.550074	0.0865471	0.047045	0.106782	0.361846	0.0575905	0.312491
ENSG00000275342.4	SGK223	0.648947	0.0860008	0.126454	0.930852	0.0444487	1.91811	0.676927	0.0543149	0.0246906	0.0690868	0.184446	0.0322474	0.0590144
ENSG00000178764.7	ZHX2	0.0353688	0.0957157	1.27606	0.0421381	0.0487435	0.0335965	0.172426	0.427134	1.03743	0.0788147	0.0461063	1.30595	0.247352
ENSG00000163686.13	ABHD6	0.0268069	0.0767869	0.202164	0.847384	0.0383257	2.608	0.243501	0.0456547	0.228095	0.0595143	0.397275	0.0276229	0.0600638
ENSG00000141580.15	WDR45B	0.423843	0.178604	0.222459	0.00349392	1.39223	0.63196	0.422949	0.22356	0.445394	0.327131	0.119946	0.498831	0.00587081
ENSG00000085433.15	WDR47	0.430752	0.0401299	0.551038	0.0168016	0.0191466	1.17831	0.199304	0.0231805	0.489643	1.14005	0.0847029	0.682515	0.0263265
ENSG00000225921.6	NOL7	0.448624	0.356496	0.0455721	0.00301094	0.635096	0.213876	0.253945	1.55932	0.272676	0.492144	0.0967431	0.280336	0.238985
ENSG00000135451.12	TROAP	3.62221	0.0662445	0.0264026	0.027704	0.21989	0.0207799	0.0270753	0.0401423	0.0185879	0.0525643	0.0290699	0.67172	0.0445387
ENSG00000137106.17	GRHPR	0.0688549	0.00745743	0.0660638	0.531877	0.00309624	0.824593	0.00292235	1.38244	0.489447	0.534407	0.0669924	0.713512	0.205566
ENSG00000165478.6	HEPACAM	0.120779	0.329312	0.00285053	0.399313	0.0406668	1.73208	0.427132	0.00358397	1.52043	0.117646	0.0402215	0.159319	0.00411539
ENSG00000197256.10	KANK2	0.00662338	1.4519	0.00817681	0.00886299	0.0107213	0.848279	0.375088	0.0137339	0.588313	0.829232	0.0745984	0.00759153	0.667301
ENSG00000165731.17	RET	0.0486095	0.114871	0.0515787	1.72307	0.0675459	1.2914	0.0573201	0.0875653	1.06122	0.0981074	0.0832758	0.0661804	0.0788698
ENSG00000133958.13	UNC79	0.616754	0.122963	0.605105	0.0657111	0.0688883	0.0507434	0.0619999	0.0850392	2.8209	0.114406	0.0627272	0.0525867	0.0890255
ENSG00000198554.11	WDHD1	3.1963	0.0951353	0.0435301	0.0501731	0.0533746	0.038455	0.0449184	0.0648256	1.01635	0.0766555	0.0458095	0.0395385	0.0773871
ENSG00000184083.11	FAM120C	0.924778	0.0542303	0.0243268	0.514616	0.0277558	1.99176	0.02581	0.179281	0.930489	0.0414285	0.101517	0.0176984	0.0426089
ENSG00000010017.12	RANBP9	0.790627	0.0165624	0.305155	0.00631978	0.804083	1.49453	0.39113	0.00904632	0.47051	0.0128332	0.363172	0.00525764	0.224117
ENSG00000112305.14	SMAP1	0.29956	0.0156504	0.190526	0.278895	1.43936	0.206477	0.082375	1.00676	0.832322	0.0115535	0.116344	0.294791	0.119154
ENSG00000156103.15	MMP16	0.402763	0.0233298	0.0831546	0.0089414	0.0105827	1.50124	0.0093655	0.0128573	0.355378	0.463067	0.00998968	1.67367	0.335949
ENSG00000164743.4	C8orf48	0.871947	0.166915	0.788295	0.0960694	0.10552	0.0816537	0.359031	0.127449	1.37888	0.142599	0.416971	0.0865561	0.129502
ENSG00000078043.15	PIAS2	0.668689	0.0266913	0.422396	0.784269	0.779665	0.742607	0.211758	0.0147611	0.250095	0.0208339	0.362006	0.254238	0.35087
ENSG00000142694.6	EVA1B	0.00521112	0.0370624	0.137303	0.431562	0.00796585	0.631481	0.376758	0.400131	0.623562	0.0137443	0.644702	0.00568066	1.57746
ENSG00000088899.14	RP5-1187M17.10	0.497876	0.0573468	0.0249805	0.0226283	0.0293621	1.99636	1.05285	0.034194	0.0154169	0.0443112	0.100447	0.714061	0.284681
ENSG00000007080.10	CCDC124	0.00225118	0.721314	0.15122	0.00282912	0.00340971	0.754685	0.124904	2.09838	0.120815	0.325007	0.0524269	0.323428	0.216299
ENSG00000180228.12	PRKRA	0.410049	0.0149138	0.00580177	0.951964	0.584178	0.249706	0.148865	0.492847	0.225859	0.798423	0.213802	0.56079	0.236673
ENSG00000105617.3	LENG1	0.293284	0.0390966	0.0165362	0.0155318	0.894147	0.604314	0.0172205	1.48233	0.010383	0.0301638	0.118336	1.03621	0.325489
ENSG00000172216.5	CEBPB	0.00138867	1.09181	1.75761	0.257517	0.951695	0.00144138	0.555096	0.00289927	0.00126428	0.00390244	0.103839	0.00157248	0.168018
ENSG00000151552.11	QDPR	0.00433368	0.0152432	0.00560909	0.887829	0.0492397	0.614374	0.248708	1.02517	0.921814	0.0114738	0.109208	0.99101	0.0100186
ENSG00000105669.12	COPE	0.128089	0.936966	0.147922	0.317315	0.231889	0.293556	0.188488	1.31451	0.895488	0.00355096	0.0418506	0.283865	0.114672
ENSG00000186352.8	ANKRD37	0.00952198	0.49583	0.656907	0.0118527	2.35946	0.0091007	0.186163	0.0224552	0.00794607	0.838493	0.0167467	0.00955214	0.263637
ENSG00000196526.10	AFAP1	0.00493134	0.0182013	0.00678881	0.703068	0.569619	0.848768	0.305913	0.00905543	0.42626	0.531779	0.110451	1.11151	0.24677
ENSG00000078618.19	NRD1	0.716485	0.0226309	0.396607	0.489865	0.0101701	0.921068	0.709596	0.0126625	0.00593857	0.545653	0.196092	0.566017	0.298053
ENSG00000170677.5	SOCS6	0.528462	0.022977	1.63132	0.00851578	0.587201	0.896872	0.130936	0.0125249	0.145226	0.698984	0.206823	0.00735983	0.0135794
ENSG00000072736.18	NFATC3	0.336786	0.650568	0.0989836	0.0249678	0.031623	1.78536	0.029022	0.0412859	0.0220417	0.0581748	0.275289	0.87606	0.64031
ENSG00000044524.10	EPHA3	0.0375301	0.104002	0.0462093	1.70393	0.0543554	0.75263	0.0555343	0.0643335	0.0357487	0.0845698	0.0500341	0.042279	1.80544
ENSG00000130023.15	ERMARD	0.029341	0.074775	0.0497364	1.34421	0.0403861	0.0278393	0.0355667	0.0474949	1.55085	1.4398	0.138051	0.0312462	0.0507435
ENSG00000164442.9	CITED2	0.00203388	1.21153	0.836275	0.00292637	0.00356221	0.00218078	0.790319	0.319566	0.00198323	0.00579857	0.60009	0.543115	0.577786
ENSG00000197905.8	TEAD4	0.0408238	0.102538	0.0684472	2.05803	0.0561418	0.0409888	0.326539	0.0673751	0.0347459	0.0807123	0.81727	0.0424421	1.10064
ENSG00000169490.16	TM2D2	0.125402	0.0243617	0.308304	0.676732	0.0107231	1.18385	0.584628	0.853073	0.492325	0.0180771	0.366807	0.00776124	0.238187
ENSG00000179262.9	RAD23A	0.533281	0.00789269	0.10248	1.1218	0.865208	0.00224836	0.00317351	1.1048	0.311403	0.00598324	0.295577	0.395627	0.147449
ENSG00000130052.13	STARD8	0.4513	1.5652	1.20898	0.0270021	0.0310456	0.0495536	0.0259673	0.043121	0.0181775	0.0586411	0.90796	0.0255586	0.458395
ENSG00000143198.12	MGST3	0.27635	0.343571	0.123667	0.00149001	0.125704	0.223574	0.316298	1.35986	0.727937	0.00393726	0.186708	0.367676	0.841626
ENSG00000183888.4	C1orf64	0.0234232	0.0670223	0.0285179	0.0266519	0.0325464	0.0217065	0.0298216	0.0396823	0.0191756	0.0557556	4.31043	0.163681	0.045926
ENSG00000172339.9	ALG14	0.0143679	0.0504324	0.189066	0.625847	0.0227704	0.0138645	0.656257	0.0273828	1.1728	0.0357223	0.240615	1.11473	0.716274
ENSG00000177728.14	TMEM94	0.00898437	0.620934	0.0666895	0.0127028	1.69525	0.00899932	0.0125968	0.0165439	0.467171	0.751954	0.355229	0.745658	0.124947
ENSG00000206053.12	HN1L	1.7352	0.043006	0.410896	0.211022	0.0201302	1.08215	0.0205958	1.24449	0.0134951	0.0337464	0.0208679	0.0158018	0.0284631
ENSG00000181751.9	C5orf30	0.792506	1.09284	0.237558	0.0347459	0.0382666	1.10017	0.0375722	0.0521736	1.05455	0.0623453	0.27844	0.0298185	0.0498316
ENSG00000171853.15	TRAPPC12	0.1645	0.0274786	0.291043	0.0110835	0.375988	0.438344	0.250596	0.0166668	1.29827	0.897506	0.0146842	0.819259	0.282894
ENSG00000276600.4	RAB7B	0.0139933	0.0437586	1.05601	0.408813	0.0201269	2.3485	0.0182543	0.0259303	0.505066	0.0325424	0.0177787	0.358296	0.0310529
ENSG00000164741.14	DLC1	0.00211423	0.00734722	0.00275285	0.961475	0.457572	0.641695	0.149123	0.00396785	0.710951	1.18749	0.383446	0.183378	0.20584
ENSG00000156983.15	BRPF1	0.0273297	0.0736399	0.67034	0.0350301	1.41637	0.0280835	0.465456	0.0444355	1.17659	0.397593	0.31738	0.0280806	0.184509
ENSG00000183475.12	ASB7	0.0312641	0.0885943	0.424095	0.0475063	2.36133	0.0305886	0.0371145	0.051965	0.0261899	0.206685	0.275674	1.20814	0.0662786
ENSG00000166188.2	ZNF319	0.0349965	0.10049	0.574686	0.0445145	1.02041	1.61752	0.386921	0.0581442	0.0304149	0.0800441	0.0441582	0.382347	0.470885
ENSG00000164172.18	MOCS2	0.380458	0.63846	0.130756	0.214691	0.259864	0.884522	0.00476508	1.24581	0.664151	0.129047	0.100417	0.210468	0.03211
ENSG00000137070.17	IL11RA	0.0228757	0.0714151	0.0282892	0.0285386	0.0339497	1.58914	0.0300579	0.0408876	2.07178	0.846855	0.0308931	0.0258	0.0450037
ENSG00000185946.15	RNPC3	0.0253738	1.79645	0.530526	0.0275928	0.0341691	0.0229537	0.03089	0.0420666	1.01819	0.0548779	0.364654	0.573215	0.345146
ENSG00000177239.14	MAN1B1	0.0891906	0.931469	0.269808	0.953514	0.352392	0.00657818	0.357145	0.0127859	0.770404	0.0167364	0.462552	0.438229	0.230112
ENSG00000132970.12	WASF3	0.412379	0.0179676	0.0062255	0.00674093	0.493717	0.835502	0.12709	0.0099578	2.0369	0.0133046	0.00739783	0.766406	0.159129
ENSG00000149792.8	MRPL49	0.0119645	0.0353906	0.410027	0.0141578	1.71539	0.010887	0.104616	0.0203948	0.818755	0.565037	0.132374	0.819085	0.226023
ENSG00000137845.14	ADAM10	0.248022	0.336457	0.441979	0.00703581	0.00859139	1.32124	0.613567	0.00980953	0.00491736	0.590431	1.11794	0.00582111	0.186939
ENSG00000197860.9	SGTB	0.140953	0.0413074	0.379586	0.494416	0.0210713	0.545054	0.431036	0.864325	1.05292	0.0309981	0.0253783	0.820535	0.03381
ENSG00000105650.21	PDE4C	0.0812526	0.166797	0.101999	0.0932348	2.35863	0.0839177	0.0957694	1.19667	0.081297	0.150089	0.0976925	0.0888975	0.150895
ENSG00000133313.14	CNDP2	0.207404	0.0159155	0.424217	0.541771	0.2901	0.00437891	0.27537	1.23141	0.749067	0.264539	0.157803	0.571531	0.160413
ENSG00000204655.11	MOG	0.0419217	0.111285	0.05233	3.1784	0.0622026	0.0423347	0.0588554	0.0714719	0.0415552	0.974522	0.0631027	0.0453892	0.082149
ENSG00000132300.18	PTCD3	0.0747687	0.0258095	0.269337	1.30245	0.209708	0.00774634	0.166869	0.0143196	1.40432	0.0202614	0.115459	1.11887	0.159279
ENSG00000104064.16	GABPB1	0.550083	0.0235185	0.477135	0.294703	0.491906	0.00690033	0.300555	0.0136951	0.0062255	1.16596	0.242454	0.818775	0.498591
ENSG00000083807.9	SLC27A5	0.0122815	0.0383039	0.0856832	0.0145913	0.0180067	1.20043	0.379603	1.87469	1.0648	0.0294927	0.128684	0.0130626	0.0238119
ENSG00000144824.19	PHLDB2	0.226108	0.139504	0.0702571	0.0728521	0.0830974	0.0605541	0.296711	0.0987703	0.0553801	0.128352	1.47752	0.549251	1.53239
ENSG00000166272.16	WBP1L	0.215216	0.591874	0.976979	0.0124927	1.62024	0.687022	0.0135814	0.0188075	0.00942473	0.0274033	0.46566	0.0113671	0.235827
ENSG00000111913.15	FAM65B	0.802596	0.109725	0.0719572	0.0556248	0.0622726	0.0447165	0.461008	0.0730956	2.3511	0.0967902	0.574478	0.0483977	0.078376
ENSG00000143252.14	SDHC	0.379175	0.260066	0.179313	0.0614622	0.00363584	0.777389	0.38961	0.843367	0.620799	0.321415	0.08147	0.557692	0.421299
ENSG00000175634.14	RPS6KB2	0.465859	1.06058	0.788403	0.825681	0.0189058	0.221218	0.0328824	0.0228951	0.478357	0.0291324	0.0184378	0.873686	0.0464824
ENSG00000138308.5	PLA2G12B	0.747219	0.131888	0.336388	0.0706771	0.0777916	0.0548811	1.02828	0.0895056	0.0486192	0.119381	0.0671767	1.36507	0.67184
ENSG00000135476.11	ESPL1	2.81691	0.119717	0.0572388	0.0562755	0.0933351	0.0430702	0.0549818	1.15454	0.0384513	0.0961454	0.0568717	0.0486723	0.18934
ENSG00000134352.19	IL6ST	0.4028	0.00487269	0.0306578	0.603917	0.557885	0.908525	0.463185	0.17463	1.01725	0.156901	0.421232	0.00151008	0.15475
ENSG00000157578.13	LCA5L	0.096316	0.18919	0.0976568	0.108856	0.116617	2.29723	1.10304	0.153186	0.0797828	0.155642	0.104386	0.0929441	0.137807
ENSG00000169122.11	FAM110B	0.277901	1.58897	0.184143	0.0156854	1.62057	0.0123081	0.0159256	0.040377	0.0107329	0.0296107	0.0152168	0.970659	0.10146
ENSG00000224982.3	TMEM233	0.0620049	0.136947	0.0774216	0.0748369	1.60947	0.063131	0.077129	0.101676	0.0564132	0.12523	2.24677	0.0673506	0.101713
ENSG00000166394.14	CYB5R2	0.0589591	0.133503	0.0693515	2.2312	1.5608	0.0588665	0.0696297	0.0883681	0.0478702	0.116307	0.0686134	0.0616096	0.241166
ENSG00000173599.13	PC	0.849658	0.0985253	0.799961	0.58692	0.538212	0.0374885	0.0534738	0.0638337	1.42501	0.0798674	0.202487	0.041013	0.0672694
ENSG00000184792.15	OSBP2	0.666882	1.29842	0.021317	1.53243	0.0283994	0.0193208	0.0254078	0.0328928	0.974394	0.0454659	0.117934	0.0204048	0.0897111
ENSG00000172888.11	ZNF621	0.0192993	0.0554482	0.182984	0.0229936	0.0291375	1.32978	0.613557	0.0321466	1.21178	0.0431205	0.271718	1.01978	0.0422013
ENSG00000011114.14	BTBD7	0.201972	0.0386846	0.411215	0.0150548	2.20532	0.0121624	0.441115	0.022575	0.596847	0.0293339	0.32959	0.551663	0.0273428
ENSG00000118785.13	SPP1	0.0618678	0.000573529	2.83077	0.293365	0.000248999	0.000160224	1.51073	0.200694	0.000144344	0.000433565	0.000247755	0.000174361	0.000374772
ENSG00000163492.13	CCDC141	0.879795	0.0949295	1.55111	0.0486791	1.00498	0.0340122	0.0410341	0.062502	0.0310065	0.0797266	0.912286	0.0376596	0.0729929
ENSG00000249751.3	ECSCR	0.0104016	0.0356869	0.0124206	0.013812	0.0154399	0.00983343	0.014181	0.0194934	0.00861287	0.0249042	4.47452	0.150504	0.0953443
ENSG00000154889.16	MPPE1	0.827787	0.0342777	0.262882	0.685307	0.0156329	0.0110183	0.354851	0.478449	1.20957	0.928733	0.0430007	0.0115941	0.0223891
ENSG00000158710.14	TAGLN2	0.186375	0.091521	0.302194	1.16768	0.451954	0.444049	0.454872	0.632907	0.132765	0.00151978	0.474044	0.000622517	0.558706
ENSG00000080293.9	SCTR	0.0577588	0.120734	0.267545	0.0625585	0.0700425	1.90231	0.060088	0.99914	0.0452046	1.03073	0.0621299	0.0523024	0.08799
ENSG00000170448.11	NFXL1	0.859464	0.100347	0.279246	0.0524969	2.7062	0.0412778	0.103943	0.082968	0.0399416	0.0817259	0.381862	0.0422407	0.0695661
ENSG00000168438.14	CDC40	0.419198	0.0337667	0.216984	0.0130049	1.60565	0.0103702	0.391333	1.08935	0.526631	0.0263294	0.0133261	0.0116203	0.527941
ENSG00000168679.17	SLC16A4	0.0157217	0.0554486	0.0201264	0.0219481	0.0252779	0.0166802	1.32851	0.0303644	2.58469	0.0432854	0.505816	0.0175819	0.209578
ENSG00000067182.7	TNFRSF1A	0.00191752	0.636714	0.459537	1.16567	0.00297971	0.562695	1.04594	0.00379553	0.327967	0.00507424	0.219851	0.285405	0.179787
ENSG00000105204.13	DYRK1B	0.420395	1.40738	0.135643	0.0274624	0.0316138	0.0205688	0.0404661	1.71702	0.0173716	0.0450592	0.223857	0.456402	0.329486
ENSG00000275052.4	PPP4R3B	0.53213	0.0215855	0.136307	1.09824	0.763909	0.0063177	0.439928	0.0119374	0.893077	0.0166149	0.354638	0.451761	0.164737
ENSG00000180287.16	PLD5	0.0117382	0.0395132	0.0135592	1.49673	0.41031	0.0120789	0.0153651	0.0223178	2.08026	0.316223	0.0150234	0.417945	0.0323085
ENSG00000124257.6	NEURL2	0.133216	0.177982	1.47185	0.105833	0.130241	0.0840143	0.904106	1.13998	0.0957015	0.152617	0.106943	0.0954003	0.137324
ENSG00000100330.15	MTMR3	0.00789699	0.0264936	0.214757	0.00981284	0.202642	1.64678	0.726552	0.0152953	1.58462	0.0701062	0.260949	0.00869765	0.114461
ENSG00000076924.11	XAB2	0.423561	0.0365412	0.325042	0.0141988	1.04599	0.0111998	0.332308	1.79173	0.0107081	0.841716	0.0171713	0.0120203	0.0230875
ENSG00000144524.17	COPS7B	0.014574	0.0457238	0.0167963	0.018475	0.0210968	2.40442	0.790727	0.0278501	0.0134067	1.46686	0.0176322	0.0155787	0.0271925
ENSG00000095303.14	PTGS1	0.0197047	0.0556885	1.7519	1.45699	0.0275259	0.0212639	0.0242726	0.0349769	0.974089	0.377379	0.0665373	0.0262167	0.0363601
ENSG00000176853.15	FAM91A1	0.33729	0.0237752	0.438191	0.742608	0.969571	0.00746862	0.5154	0.0139269	0.807196	0.0190822	0.465059	0.00839548	0.542015
ENSG00000169371.13	SNUPN	1.07378	0.0528373	0.162284	0.0226223	0.0259153	0.0174615	1.282	0.0323922	2.02728	0.0437596	0.0804518	0.0191994	0.0345448
ENSG00000101844.17	ATG4A	0.854495	0.109652	0.0958199	0.0511232	0.062172	0.0395985	1.05494	0.0662645	0.035298	1.05456	0.396139	0.672253	0.344451
ENSG00000239887.4	C1orf226	1.70983	0.134667	0.243182	0.0644736	0.084866	0.0539899	0.797564	0.0861358	1.15745	0.103944	0.223574	0.0640905	0.0910717
ENSG00000042429.10	MED17	0.014592	0.0400408	0.0152661	1.52355	1.56857	0.0135785	0.457313	0.0231647	0.454877	0.457026	0.26743	0.0182541	0.0286159
ENSG00000198874.12	TYW1	0.376384	0.0380584	0.275132	0.0151049	0.0177681	1.49369	0.792816	0.0219206	0.771558	0.650042	0.175029	0.0126451	0.243338
ENSG00000123395.14	ATG101	0.418039	0.0165141	0.07232	0.93536	0.369564	0.336398	0.433069	1.00033	0.00436722	0.0124398	0.220934	0.860848	0.21312
ENSG00000167380.16	ZNF226	0.00673529	0.75304	0.00798302	0.00866829	1.09584	0.0980488	0.527467	0.942942	0.874854	0.0162233	0.0992882	0.401451	0.0582021
ENSG00000127951.5	FGL2	0.222167	0.0551117	4.32771	0.0222327	0.0260698	0.0174827	0.0231447	0.0318867	0.0157061	0.0437699	0.0239651	0.0186644	0.0444161
ENSG00000124831.18	LRRFIP1	0.164012	0.40705	1.10252	0.703203	0.00411823	0.424992	0.129879	0.588156	0.335033	0.00680561	0.484929	0.00291722	0.542768
ENSG00000118898.15	PPL	1.24127	0.155977	0.0831155	0.0954597	0.106705	1.0756	1.40451	0.119695	0.0644279	0.133552	0.0881091	0.0782717	0.120575
ENSG00000196912.12	ANKRD36B	1.10181	0.2093	0.114299	0.158676	0.135042	0.114546	0.343097	0.178723	1.74734	0.172718	0.123884	0.123507	0.158913
ENSG00000101220.17	C20orf27	0.239654	0.0221003	0.255261	0.440163	0.00943044	0.490488	0.00941243	2.10098	0.00554523	0.0165723	0.0295179	0.00694709	1.26527
ENSG00000124140.12	SLC12A5	0.0482715	0.125001	0.926647	0.0613696	0.0695062	0.0501058	0.613181	0.0997321	0.0482916	0.0963585	0.179628	1.4721	1.03253
ENSG00000154144.12	TBRG1	0.192215	0.0267455	0.729573	0.010098	1.14645	0.76485	0.50023	0.0147298	0.756677	0.020205	0.293895	0.414949	0.0185269
ENSG00000162302.12	RPS6KA4	1.15462	0.418076	0.835464	0.521441	0.0341227	0.0234522	0.0301763	0.0410023	0.961129	0.747471	0.0286038	0.0279076	0.0432616
ENSG00000101856.9	PGRMC1	0.620395	0.00956901	0.104665	0.00337211	0.00420813	1.19301	0.601851	0.0161093	0.449737	0.296598	0.380827	0.906598	0.309454
ENSG00000138018.17	EPT1	0.467196	0.0421965	0.227505	1.55422	0.0184857	0.970328	0.328373	0.0228139	0.481188	0.0298176	0.0355233	0.67769	0.026756
ENSG00000171492.14	LRRC8D	0.0137926	0.0419401	0.208942	1.3146	0.0198791	0.0137637	0.0177091	0.0250189	0.38653	0.0348477	0.0857381	2.17788	0.540261
ENSG00000128928.8	IVD	0.224081	0.0256491	0.147827	0.00924805	0.671215	0.871887	0.0119979	0.0144629	1.10168	1.10283	0.22664	0.402036	0.0800931
ENSG00000153707.15	PTPRD	0.456723	0.0471668	0.0183053	1.52297	0.0210717	0.112786	0.104715	0.0261307	0.537095	0.0356706	0.0183306	1.33487	0.643981
ENSG00000106009.15	BRAT1	0.59821	0.0293325	0.0115575	1.13771	0.0139421	0.00900262	0.610373	0.0169029	0.00820745	0.813975	0.26239	1.18734	0.18888
ENSG00000169976.6	SF3B5	0.100156	0.574094	0.130719	0.373869	0.50827	0.147675	0.133647	1.65372	0.140961	0.0024557	0.142498	0.727648	0.263
ENSG00000140553.16	UNC45A	0.540599	0.0377683	0.376222	0.807919	0.327849	0.628566	0.457077	0.0215201	0.629409	0.0292181	0.286368	0.705524	0.0360618
ENSG00000170955.9	PRKCDBP	0.0159965	0.0512226	0.0193174	0.0205467	0.0247699	0.0175655	0.0207267	0.396444	0.013871	0.0388356	0.972051	0.0175296	3.26646
ENSG00000099246.16	RAB18	0.00619376	0.0211349	0.513939	1.37252	0.621776	0.00615663	0.00890759	0.0117915	0.821243	0.016936	0.492759	0.58679	0.411274
ENSG00000104408.9	EIF3E	0.261153	0.386816	0.294679	0.192203	0.998854	0.0376012	0.192294	0.991918	0.441347	0.00484629	0.184707	0.490979	0.420115
ENSG00000030419.16	IKZF2	0.581752	0.0805325	0.0375806	0.366019	0.598907	0.0359862	0.035891	0.0502171	0.649664	0.0668952	0.0372197	2.06103	0.254023
ENSG00000134198.9	TSPAN2	0.0494228	0.129348	0.0567553	0.0620931	0.924657	2.47435	0.0633004	0.0845235	0.0418087	0.101256	0.687271	0.0594865	0.0865157
ENSG00000196110.7	ZNF699	0.101367	0.20531	0.103067	1.06746	0.117702	0.0960106	0.108825	0.144975	1.333	0.160627	0.111093	0.0946863	1.07018
ENSG00000269190.5	FBXO17	0.278574	1.76163	0.0632968	0.0165188	0.3159	0.0130519	0.49604	0.0267653	0.0134996	0.864279	0.0161695	0.771305	0.244945
ENSG00000145220.13	LYAR	0.393666	0.823303	0.244246	1.06261	0.627865	0.00810867	0.011579	0.342263	0.00768691	0.0209823	0.0120753	0.90084	0.433038
ENSG00000146574.15	CCZ1B	0.007024	1.01966	0.251019	0.867901	0.01092	0.00708941	0.0104594	0.0142624	0.618175	0.0658383	0.270441	1.27508	0.472225
ENSG00000143751.9	SDE2	0.398406	0.0304227	0.243712	0.0271828	1.1794	0.00910521	0.323725	0.0177139	0.296227	2.0497	0.283215	0.00966153	0.0193345
ENSG00000166532.15	RIMKLB	0.36283	0.0257835	0.0999378	0.0102127	0.0121212	0.00777635	0.0116009	0.0143457	0.936472	2.13439	0.386125	0.680515	0.207173
ENSG00000131148.8	EMC8	0.80871	0.866815	0.0963775	0.438825	0.00652407	0.986628	0.00630358	0.65666	0.126887	0.010522	0.211281	0.463894	0.214942
ENSG00000146112.11	PPP1R18	0.144996	0.503469	0.818959	0.462145	0.00784226	0.67934	0.704226	0.00933595	0.00439154	0.577079	0.549035	0.00531102	0.427209
ENSG00000100532.11	CGRRF1	0.354676	1.64543	0.0146708	0.488781	0.0153148	0.232849	0.417805	0.0179359	0.978246	0.0228056	0.137846	0.493109	0.067692
ENSG00000121361.3	KCNJ8	0.024202	0.0668964	0.0261227	0.0285083	0.0367424	0.849751	0.139131	0.0402242	0.389027	0.0517805	0.0290675	0.0244025	3.16035
ENSG00000206432.4	TMEM200C	0.0182728	0.053941	0.0209678	0.0229484	0.0258768	1.17339	0.513616	0.0328549	0.693885	0.043355	0.0231148	1.9842	0.267335
ENSG00000163913.11	IFT122	1.59303	0.0952696	0.261152	0.0461301	0.437735	0.035882	0.0444075	0.0664195	1.70761	0.0724875	0.375842	0.0398714	0.0740103
ENSG00000133858.15	ZFC3H1	1.25828	0.0567364	0.0257471	0.0236249	2.49473	0.0200364	0.413029	0.0361354	0.0180435	0.0488522	0.222238	0.0218095	0.232414
ENSG00000153574.8	RPIA	0.00996524	1.20351	0.17144	0.013113	0.01672	0.554105	0.0165899	0.902086	0.00871277	0.0249802	0.665933	1.04694	0.251844
ENSG00000120907.17	ADRA1A	0.780617	2.02168	0.0922578	0.107181	0.100659	0.0742885	0.11878	0.133223	0.8833	0.141769	0.0926008	0.0847652	0.126335
ENSG00000106617.13	PRKAG2	0.523482	0.0702768	1.05128	0.0281644	0.0282143	0.0213615	0.186259	0.0373178	1.3464	0.867801	0.57546	0.0225146	0.113927
ENSG00000126773.12	PCNXL4	0.00814359	0.317051	0.327378	0.0104476	0.012604	1.43338	0.573279	0.0151368	0.427682	0.020597	0.300571	0.919389	0.523039
ENSG00000196268.11	ZNF493	0.037761	0.958699	0.157779	0.0511056	0.0531415	0.0408948	0.0487895	0.0672502	1.31377	0.0859996	0.0468544	1.91018	0.0690465
ENSG00000078098.13	FAP	0.0577079	0.123053	0.0613702	0.0596511	1.27764	0.0525409	0.0770859	0.0835842	0.0563707	1.12315	1.03868	0.393959	0.409683
ENSG00000004455.16	AK2	0.329327	0.406274	0.17975	0.147145	0.827955	0.00236753	0.179879	1.40498	0.387884	0.487536	0.110884	0.290799	0.141941
ENSG00000147394.18	ZNF185	0.0800423	0.171806	1.2923	0.10039	0.111077	0.083685	1.06119	0.132986	0.514279	0.147921	0.821356	0.0827849	0.136238
ENSG00000158186.12	MRAS	0.321634	0.0218154	0.0887538	1.065	0.13689	0.780451	0.665885	0.0123963	1.46633	0.231708	0.0782963	0.00707622	0.0149086
ENSG00000094841.13	UPRT	0.691649	0.0724362	0.0339459	0.0318262	1.05912	0.026681	1.17107	0.0428936	1.22771	0.0612355	0.0396148	0.0309546	0.373899
ENSG00000223496.2	EXOSC6	0.759888	0.756956	0.309598	0.76604	0.00745548	0.94058	0.206803	0.0973161	0.365065	0.129859	0.245052	0.298033	0.0106366
ENSG00000171827.10	ZNF570	0.386005	0.0891582	0.141571	0.0363246	0.0374711	0.0281415	0.457834	2.42294	1.07784	0.0629291	0.0342026	0.0333697	0.0515878
ENSG00000177409.11	SAMD9L	0.250612	0.0448965	0.341991	0.0171554	0.0196361	0.0132235	1.55035	0.0236118	2.05747	0.0345752	0.340039	0.0136554	0.17345
ENSG00000221978.11	CCNL2	0.316154	0.287636	0.296392	0.00730695	0.666348	0.677747	0.57819	0.0102725	0.581269	0.353887	0.525525	0.348035	0.243671
ENSG00000102302.7	FGD1	1.35372	0.105736	0.383468	0.0433568	0.0578395	0.0397945	0.648446	0.0644119	0.030894	0.0749129	0.0542283	1.5866	0.405041
ENSG00000112837.16	TBX18	0.0508645	0.129493	0.0684935	0.0720894	0.0853779	0.0772531	0.412275	0.0848477	0.0515204	0.113609	0.346732	0.549274	2.76817
ENSG00000104833.10	TUBB4A	0.0308282	0.0787674	0.0314397	1.4255	0.0392826	0.0281247	0.779529	0.0504945	0.0301826	0.063658	0.035005	2.17147	0.0940018
ENSG00000157470.11	FAM81A	1.34968	0.148606	1.31193	0.0775267	0.0923975	0.0660899	0.882584	0.109448	0.056859	0.127407	0.37884	0.0672242	0.113568
ENSG00000181991.15	MRPS11	0.421686	0.54471	0.0880475	0.466043	0.00509871	0.750564	0.109748	1.69677	0.269714	0.00841702	0.0552112	0.206603	0.272867
ENSG00000116198.12	CEP104	0.813547	0.0452359	0.0218989	0.341816	0.0212001	0.0133101	1.05335	0.0249043	0.803199	0.0335911	0.254261	0.939061	0.515026
ENSG00000006327.13	TNFRSF12A	0.000763031	0.0532333	0.0222656	2.71335	0.00117036	0.0291926	0.215846	1.31846	0.00069109	0.275031	0.0502408	0.188418	0.0302961
ENSG00000011201.10	ANOS1	1.03006	1.3687	0.565596	0.0129041	0.0153306	0.00987464	0.13286	0.0185935	0.869879	0.818608	0.0126414	0.0109185	0.0201226
ENSG00000160917.14	CPSF4	0.891108	0.0395555	0.0693859	0.0163875	1.43828	0.0124871	0.284582	0.0235882	1.05101	0.0309514	0.0805422	0.853385	0.0912775
ENSG00000068885.14	IFT80	0.364851	0.0769432	0.223837	0.361319	0.0388927	1.20599	0.929186	0.0480656	0.957512	0.059681	0.260155	0.0285512	0.305744
ENSG00000160214.12	RRP1	0.712694	0.0361788	0.30897	0.0141432	0.255869	1.81845	0.308525	0.0205075	0.687815	0.0278851	0.146719	0.301991	0.244924
ENSG00000147168.12	IL2RG	0.0636222	0.140988	2.68924	0.0739641	0.081869	0.0631749	0.0732058	0.0975697	0.0521347	1.20718	0.0756171	0.0713539	0.105057
ENSG00000125388.19	GRK4	1.06523	0.062126	0.0229138	0.0241888	0.0287021	1.46629	0.881831	0.034975	0.017247	1.09139	0.117494	0.0215002	0.0377958
ENSG00000183011.13	NAA38	0.480695	0.00751628	0.150383	0.228566	0.00135378	0.499093	0.199368	2.07597	0.618323	0.168778	0.191191	0.109226	0.168304
ENSG00000100796.17	PPP4R3A	0.500753	0.018638	0.270688	0.00682938	0.676438	0.903063	0.718016	0.0883411	0.329131	0.293322	0.289296	0.616441	0.181724
ENSG00000117586.10	TNFSF4	0.083257	0.155386	0.656714	2.44059	0.0976191	0.0705713	0.0837795	0.110957	0.0591695	0.136567	0.686371	0.0864913	0.114464
ENSG00000178913.7	TAF7	0.00197443	0.00700795	0.0434479	0.349853	1.17399	0.556171	0.351836	0.00379588	0.33127	1.04275	0.145134	0.707668	0.182415
ENSG00000266967.6	AARSD1	0.0776532	0.164513	1.10655	0.0961244	0.108331	0.0881775	0.0922383	1.76303	0.814033	0.139256	0.0942885	0.0858192	0.126733
ENSG00000186952.14	TMEM232	0.0787535	0.159948	0.0823713	0.0993843	0.101904	2.68209	0.116363	0.115419	0.0655633	0.355648	0.705605	0.0809414	0.121804
ENSG00000148948.7	LRRC4C	0.364186	0.0377031	0.0133061	0.0145583	0.0165925	1.64399	0.314941	0.0222905	0.0107066	0.314833	0.0147797	2.09036	0.0253372
ENSG00000124614.13	RPS10	0.185314	0.184782	0.198783	0.00048907	0.691848	0.277516	0.14579	2.38157	0.211151	0.150377	0.0930542	0.216796	0.162002
ENSG00000181381.13	DDX60L	0.0223871	0.0658238	0.288963	2.04426	0.0337663	0.0230063	0.0286838	0.0394457	0.020729	0.0528246	0.401841	1.60754	0.23806
ENSG00000101955.14	SRPX	0.311496	0.0148611	0.00502747	1.08747	0.00643106	0.987422	0.398866	0.00810662	1.30426	0.482617	0.0820588	0.0046228	0.200975
ENSG00000197122.11	SRC	0.854343	0.0877275	1.07701	0.0339921	0.0392788	0.0262667	0.0354158	0.0465886	0.787652	0.256247	0.571275	0.0996762	0.944565
ENSG00000128573.23	FOXP2	0.0595797	0.58586	0.463736	0.0758714	0.844443	0.0576863	0.0750561	1.96309	0.0561146	0.113444	0.322318	0.0606332	0.122589
ENSG00000099810.18	MTAP	0.406783	0.119743	0.0712142	0.0612723	0.0724478	0.0520682	0.0942971	0.0816319	0.0460133	0.104218	1.94014	0.290247	1.47525
ENSG00000115414.18	FN1	0.104	0.00191172	0.0493428	0.000624859	0.000776015	0.000483071	0.620848	0.00096905	0.000409231	0.00126063	0.123087	0.000550426	3.99511
ENSG00000179933.5	C14orf119	0.00428702	1.0783	0.187256	0.00542313	0.00674606	1.20523	0.165497	0.165032	0.327141	0.429677	0.593222	0.269618	0.456735
ENSG00000119669.4	IRF2BPL	0.642084	0.0169671	0.119595	0.00617877	0.929438	0.00484061	0.953395	0.00919741	0.840679	0.346	0.0505392	0.962974	0.0114457
ENSG00000162063.12	CCNF	3.03152	0.0965408	0.0406379	0.0424218	0.0522826	1.20102	0.0517826	0.0615359	0.0323296	0.0768893	0.0450664	0.0452188	0.0666152
ENSG00000049249.8	TNFRSF9	0.0652464	0.149239	1.45293	0.0802329	0.0932769	0.0696292	0.0832609	0.105352	1.36368	0.136656	0.990232	0.0708215	0.116333
ENSG00000076513.16	ANKRD13A	0.0198276	0.0445492	0.0957821	0.0188791	0.022451	1.08737	0.573653	0.0275411	0.0181846	2.20467	0.683735	0.01558	0.0670132
ENSG00000180611.6	MB21D2	0.0545169	0.124046	0.643547	0.0614542	0.0753577	0.0530277	0.0650173	0.0913088	0.0463092	0.874745	0.365794	1.31441	1.03882
ENSG00000130713.15	EXOSC2	0.536042	0.693051	0.200201	0.908685	0.0216544	0.886713	0.020484	0.0280003	0.013021	0.0343788	0.135685	1.37118	0.029908
ENSG00000178031.15	ADAMTSL1	0.806999	0.184731	0.100671	0.113844	0.117046	0.0920456	1.16076	0.143978	0.0809143	0.167999	0.107144	1.50637	0.141513
ENSG00000154479.12	CCDC173	0.878756	0.175948	0.11014	0.103545	0.125946	1.813	0.104384	0.125455	0.806321	0.171947	0.0996958	0.0952247	0.132779
ENSG00000112640.14	PPP2R5D	1.452	0.0425554	0.199013	0.902931	1.16938	0.0132653	0.0177849	0.0247719	0.518585	0.0440787	0.104592	0.187112	0.205536
ENSG00000118997.13	DNAH7	1.02191	0.183189	0.0930351	0.103551	0.108711	0.0820921	0.487023	0.125976	1.34375	0.164032	0.0976622	0.0843319	0.852805
ENSG00000125952.18	MAX	0.321465	0.0162408	0.0160605	0.00619831	0.900694	0.826651	0.427826	0.495423	0.0045537	0.360124	0.652161	0.262167	0.603748
ENSG00000184305.14	CCSER1	0.0166656	1.17186	0.11995	0.0218305	1.22396	0.0177741	0.34176	0.0357034	0.875641	0.045026	0.949381	0.0185222	0.0368675
ENSG00000184897.5	H1FX	0.747653	1.23428	0.474462	0.00293431	0.583305	0.00227064	0.0721399	0.00431077	0.00196615	0.341212	0.201782	0.955398	0.275169
ENSG00000276043.4	UHRF1	2.15011	0.00644035	0.00239603	0.00237404	0.00276617	1.41197	0.00246883	0.11463	0.00164535	0.39731	0.003269	0.797971	0.00406279
ENSG00000136878.12	USP20	0.370686	0.107424	0.489293	0.0525868	0.940613	0.0416659	0.0591411	0.0700815	1.74967	0.0830693	0.753353	0.045123	0.0736681
ENSG00000247315.3	ZCCHC3	0.683741	0.0492846	0.0207421	0.0173707	0.0296372	1.54445	0.6006	0.0251786	0.0135723	0.450295	0.525642	0.660497	0.259349
ENSG00000135899.16	SP110	0.0200016	1.07764	0.667538	0.0266696	0.0337037	1.4509	0.535055	0.0398864	0.0229262	0.0485682	0.164202	0.0226565	0.759507
ENSG00000124155.16	PIGT	0.4657	0.298071	0.302926	0.102433	0.00377853	1.02196	0.963519	0.617257	0.16883	0.00640424	0.327463	0.39189	0.226371
ENSG00000213654.9	GPSM3	0.0357581	0.483748	2.35944	0.0410796	0.047762	0.0319492	0.0467512	0.0573018	0.0293492	0.0728358	0.0446308	0.0350029	1.55913
ENSG00000114544.15	SLC41A3	0.222876	1.26394	0.0742635	0.804263	0.018935	0.261508	0.17415	0.0210965	1.6082	0.0279874	0.16814	0.0126778	0.225817
ENSG00000213465.7	ARL2	0.154318	1.14975	0.152192	0.00405592	0.00508903	0.217255	0.336425	1.81699	0.417609	0.00841619	0.298049	0.280216	0.055163
ENSG00000175787.16	ZNF169	0.0881874	0.226145	0.103331	0.119416	0.118758	0.0953303	0.830819	0.139285	0.640426	0.161557	0.458187	1.59875	0.142727
ENSG00000125434.10	SLC25A35	0.44531	0.14308	0.0704365	0.0843945	0.0840812	0.0613527	0.0783409	0.104272	0.578808	0.120137	0.350606	2.56041	0.109051
ENSG00000104835.14	SARS2	0.0231389	0.0659387	0.449748	0.521323	0.0348189	1.18176	0.451523	1.45585	0.0242009	0.0630203	0.523006	0.0236999	0.0496796
ENSG00000204619.7	PPP1R11	0.12595	0.0470039	0.122981	0.609388	0.00958724	0.00599682	0.462246	2.26479	0.406711	0.0161025	0.105326	0.545886	0.169539
ENSG00000174915.11	PTDSS2	0.494939	0.0581388	0.0802841	0.0172214	0.0209264	1.09348	0.497645	0.0253966	1.20102	0.766543	0.0270978	0.38679	0.211712
ENSG00000145555.14	MYO10	0.313264	0.00838001	0.0347868	0.00295445	0.00370569	1.65831	0.00325342	0.00445254	0.717101	0.38292	0.653907	1.10782	0.00586872
ENSG00000276293.4	PIP4K2B	0.333104	0.131473	0.0140261	0.480126	0.513864	0.00865781	0.360727	0.0166519	0.735728	0.525051	0.368455	1.24797	0.15199
ENSG00000107959.15	PITRM1	0.141898	0.0275198	0.544056	0.954334	0.140447	0.695248	0.554226	0.014523	0.464329	0.0196075	0.430731	0.58291	0.319273
ENSG00000182329.10	KIAA2012	0.0750647	1.53973	0.0854476	0.101205	0.101679	0.0884969	0.0952243	0.149205	1.30422	0.917832	0.092052	0.0862253	0.124401
ENSG00000204815.8	TTC25	0.0548691	0.133062	0.0689086	0.0726806	0.0818862	2.40043	1.01756	0.0941084	0.0523008	0.109959	0.0695848	0.0652748	0.58694
ENSG00000138111.14	TMEM180	0.395519	0.161926	2.95024	0.0890393	0.100639	0.0717117	0.0859398	0.119969	0.388345	0.131214	0.0842448	0.0804403	0.116133
ENSG00000132781.17	MUTYH	0.706022	0.0884689	0.404369	0.0326396	0.038608	0.0247013	0.818983	0.0463226	0.0216608	0.0557566	0.0322868	1.72468	0.868443
ENSG00000128564.6	VGF	0.00647405	0.447283	0.00780438	0.00890515	0.00984319	0.00627613	0.00910666	2.13461	0.00542509	0.0170967	0.00865247	2.16653	0.0627368
ENSG00000141013.14	GAS8	0.645703	0.0874918	0.0384137	0.0400318	0.0438577	0.775055	0.883514	0.0537914	1.52119	0.324096	0.215441	0.0343348	0.190537
ENSG00000145777.14	TSLP	0.0378216	0.114863	0.0456737	0.0517524	2.07679	0.0382457	2.11612	0.0653986	0.0401803	0.0847756	0.0553632	0.0397877	0.0715362
ENSG00000150527.16	CTAGE5	1.43849	0.126643	0.0739935	0.0684322	0.0717296	0.0557495	0.0619493	0.0919235	1.85793	0.108311	0.709966	0.0581953	0.0911881
ENSG00000165775.17	FUNDC2	0.334372	0.328594	0.191952	0.265209	1.03815	0.00278679	0.18162	1.01192	0.479887	0.00782916	0.180094	0.651854	0.221882
ENSG00000186666.5	BCDIN3D	0.26037	0.088367	0.037929	0.0354967	1.10309	0.0284379	0.383347	0.0545459	1.285	1.45275	0.0368656	0.0318521	0.0584545
ENSG00000267206.5	LCN6	0.023994	0.0664389	0.0245413	0.0265399	0.195118	0.0206614	0.481712	0.0377144	3.8457	0.0541019	0.0278088	0.0223663	0.0417172
ENSG00000071859.14	FAM50A	0.415274	0.0159846	0.697788	0.00591709	0.897527	0.20902	0.798993	0.00913538	0.478208	0.176241	0.00703074	0.830731	0.351783
ENSG00000164100.8	NDST3	0.0716928	0.166737	0.0898106	0.0890073	3.46028	0.0856388	0.095077	0.120488	0.0728705	0.138535	0.151262	0.0854287	0.128299
ENSG00000102981.9	PARD6A	2.30172	0.119924	0.064773	0.0616419	0.062045	1.74878	0.0610899	0.0786455	0.0456037	0.0934143	0.056615	0.0490865	0.0824981
ENSG00000068400.13	GRIPAP1	0.263559	0.0383823	0.507514	0.645322	0.0177496	1.62907	0.613197	0.0224261	0.637407	0.0297863	0.335894	0.0137164	0.129183
ENSG00000166444.17	ST5	0.740566	0.0316387	0.215427	0.0118386	0.0141607	0.00905771	0.813804	0.0168936	1.57689	0.0226719	0.122056	0.712586	0.599793
ENSG00000152284.4	TCF7L1	0.0353657	0.0974147	0.187942	0.04268	1.75047	0.0357088	0.509118	0.0623535	0.0352319	0.0754038	1.46889	0.0372938	0.505247
ENSG00000035141.7	FAM136A	1.33125	0.0384178	0.216901	0.0137747	0.0210347	0.956011	0.9789	0.404686	0.607149	0.0263927	0.013931	0.175042	0.101291
ENSG00000103365.15	GGA2	0.522323	0.0543422	1.52654	0.0240545	0.0285074	1.54056	0.0299655	0.0323939	0.021413	0.0424909	0.543862	0.338047	0.16964
ENSG00000140691.16	ARMC5	0.017486	1.18134	0.260101	0.0230349	0.0259855	0.0186809	0.0223066	0.0312187	0.794223	0.047728	0.522721	1.75705	0.173337
ENSG00000133250.13	ZNF414	1.4804	1.40491	0.152084	0.0780859	0.0346967	0.0276333	0.0355164	0.0469205	1.37119	0.0558427	0.0970504	0.033255	0.0465559
ENSG00000114098.17	ARMC8	0.469152	0.0223203	0.434632	0.00861322	0.719903	0.364673	0.109051	1.1288	0.62143	0.246062	0.204958	0.280105	0.280967
ENSG00000168477.17	TNXB	0.719058	0.109701	0.0817018	0.0487161	0.703132	0.0398093	0.0528513	0.0760692	2.06452	0.0884368	0.726672	0.0416647	0.0827644
ENSG00000165006.13	UBAP1	0.265908	0.0316918	0.541138	0.0109096	1.20711	1.09916	0.448684	0.0169507	0.380164	0.0232583	0.388039	0.0108771	0.463454
ENSG00000089737.15	DDX24	0.226801	0.327077	0.183851	0.612552	0.416908	0.00349845	0.343185	0.595664	0.840185	0.00932494	0.319209	0.772329	0.244599
ENSG00000130726.11	TRIM28	0.591119	0.0112943	0.402017	1.48318	0.614593	0.485684	0.00485681	0.0060472	0.00290327	0.00790833	0.295462	0.983651	0.00698964
ENSG00000110031.12	LPXN	0.0219722	0.068688	1.65966	0.0297937	0.0314627	0.0226692	0.0321068	1.95439	0.348843	0.0541993	0.460614	0.024117	0.158808
ENSG00000186501.14	TMEM222	0.424876	1.0108	0.0106178	0.864169	0.0135948	0.00893445	0.631439	0.0174964	1.23901	0.0237137	0.203419	0.00977942	0.429325
ENSG00000142082.14	SIRT3	0.0313597	0.306104	0.356931	0.0404913	0.0480708	2.1549	0.591079	0.0661221	0.739811	0.0747046	0.344811	0.0364088	0.0599918
ENSG00000157625.15	TAB3	1.08341	0.0778755	0.319178	0.0352571	0.0387143	1.19959	0.0343966	0.048274	0.169738	0.311556	0.223386	0.739663	0.578836
ENSG00000138029.13	HADHB	0.240107	0.0114264	0.412227	0.553175	0.00502521	1.26095	0.535131	0.00639984	1.40395	0.00859288	0.196154	0.0235431	0.23881
ENSG00000163798.13	SLC4A1AP	0.384797	0.0335332	0.212247	1.00734	0.0149355	0.00973609	0.4714	0.41915	0.708692	0.0244298	0.564755	1.01176	0.0236231
ENSG00000113583.7	C5orf15	0.534134	0.0263238	0.335427	0.482131	0.0119293	1.24732	0.493746	0.0147001	0.670858	0.17613	0.399458	0.0574706	0.439896
ENSG00000074621.13	SLC24A1	0.0582642	0.147541	0.0692973	0.0797374	0.0876727	1.45737	0.0906469	0.103756	0.0570998	1.10752	0.311834	0.0646719	1.1601
ENSG00000139370.10	SLC15A4	0.0173904	0.0583186	0.681332	0.0211938	1.38633	0.398113	0.903938	0.0313348	0.583251	0.0417299	0.0220347	0.0188137	0.711798
ENSG00000150627.15	WDR17	0.608518	0.0969614	0.0428165	0.0466818	0.0561161	2.596	0.0476836	0.0618561	0.133198	0.993961	0.0468271	0.0423892	0.0686029
ENSG00000152443.12	ZNF776	1.09478	0.05696	0.255031	0.0232146	1.3326	0.0183055	0.0230995	0.0318867	0.0157927	0.0426457	0.333363	1.51362	0.132591
ENSG00000080709.14	KCNN2	0.0343255	0.0950427	0.392078	0.0431075	0.0494629	0.036713	0.04319	0.0602026	1.85003	0.0802401	0.206074	1.88985	0.0653875
ENSG00000166920.10	C15orf48	0.0426547	0.121254	3.18571	0.0535783	0.0744807	0.0452824	0.269687	0.0731228	0.0427913	0.0985268	0.247798	0.492441	0.0810943
ENSG00000175197.10	DDIT3	0.00299242	1.0622	0.233493	0.346945	1.00778	0.00291576	0.398387	0.544924	0.243902	0.88194	0.053252	0.00342395	0.113765
ENSG00000139915.18	MDGA2	1.10253	0.0986836	0.0446897	1.50046	0.0581078	0.0406025	0.0490408	0.0664881	0.0349266	0.0875095	0.440118	1.24345	0.0715856
ENSG00000072786.12	STK10	0.290385	0.945282	0.744059	0.012389	0.0140243	1.60381	0.120799	0.018796	0.00960281	0.219848	0.298733	0.357146	0.251788
ENSG00000054793.13	ATP9A	0.405089	0.0230524	0.00889519	0.584293	0.0106696	1.67609	0.53641	0.0124992	0.285792	1.02285	0.301128	0.00919086	0.0143847
ENSG00000198408.13	MGEA5	0.449123	0.0297453	0.537155	0.477861	0.954147	0.00921382	0.347428	0.0165903	0.302342	0.0243269	0.562437	0.837484	0.33922
ENSG00000147403.16	RPL10	0.129285	0.649613	0.215126	0.0697716	1.02774	0.0463503	0.0640297	1.71417	0.0001637	0.0831693	0.1365	0.319871	0.443958
ENSG00000113580.14	NR3C1	0.42688	0.0202751	0.261627	0.00731026	1.06667	0.679109	0.507349	0.0113056	0.611225	0.508551	0.321103	0.184623	0.285942
ENSG00000198892.6	SHISA4	0.00321094	0.0108114	0.00381246	0.00397626	0.00473301	1.01631	0.107094	1.54289	0.715023	0.267675	0.00427308	1.20848	0.00736439
ENSG00000177917.10	ARL6IP6	0.815991	0.883946	0.185086	0.00695882	0.586246	0.334991	0.255035	1.43257	0.126302	0.0141244	0.00737685	0.231458	0.0124315
ENSG00000072756.16	TRNT1	0.574691	0.0693098	0.204042	0.458632	0.0220967	1.33567	0.195761	0.0310182	0.370138	1.32223	0.136209	0.0183951	0.140251
ENSG00000143748.17	NVL	1.69723	0.948411	0.217651	0.032917	1.08961	0.0280499	0.0331855	0.0484583	0.0275084	0.621203	0.0331315	0.0304554	0.053247
ENSG00000058404.19	CAMK2B	0.00723202	0.0246626	0.00852037	2.13701	0.0105415	0.00725949	0.0094649	1.3478	1.28614	0.0190626	0.00966586	0.00762611	0.0148007
ENSG00000185909.14	KLHDC8B	0.0239634	1.21251	0.236316	0.0292151	0.0345079	1.91254	0.03825	0.0407919	0.270281	0.053338	0.311765	0.0235582	0.679855
ENSG00000173432.10	SAA1	0.0026752	0.0087121	0.0453992	0.00323383	0.0038563	0.00255558	4.69365	0.00503911	0.00214435	0.00678655	0.0210495	0.0559719	0.0452617
ENSG00000112062.10	MAPK14	0.0133258	0.0442443	0.409332	0.0150545	0.020308	0.654535	0.7604	1.77655	0.871437	0.0302919	0.248437	0.0137424	0.0253474
ENSG00000241258.6	CRCP	0.469623	0.0231467	0.0954278	0.461969	0.325248	1.5273	0.183304	0.013273	1.10963	0.430099	0.228992	0.00734516	0.0150028
ENSG00000149485.16	FADS1	0.764631	0.0199793	0.247346	0.230918	0.00894275	0.53534	0.757996	0.0110787	0.351297	0.68975	0.0598367	1.09634	0.118494
ENSG00000125459.14	MSTO1	0.0237033	0.0750952	0.0276659	1.00679	0.0357875	1.52987	0.441337	0.0434798	0.236335	0.0554511	0.114335	1.22822	0.0462373
ENSG00000164466.12	SFXN1	0.598857	0.272048	0.239728	0.445852	0.428464	1.48401	0.371358	0.0104198	0.210923	0.016786	0.0739168	0.727764	0.0123936
ENSG00000277075.2	HIST1H2AE	0.0599482	0.165686	0.0706455	1.19325	0.890725	0.0624558	0.0797146	0.110432	0.0546285	1.84819	0.077798	0.0698315	0.107811
ENSG00000100150.16	DEPDC5	0.0441606	0.11072	0.445062	1.69644	0.060345	1.98786	0.0541868	0.0720628	0.0380196	0.100546	0.0964372	0.0461074	0.0787141
ENSG00000163754.17	GYG1	0.00638635	0.0222317	0.27948	0.00839156	1.00821	0.439233	0.410009	1.22878	0.698806	0.0162392	0.159113	0.00717591	0.606975
ENSG00000128059.8	PPAT	0.258789	0.0356055	0.292379	0.759185	0.589756	1.17646	0.0129156	0.0180421	0.00871781	0.794183	0.138129	0.678632	0.123654
ENSG00000176170.13	SPHK1	0.280423	0.0810155	1.62877	0.0383646	0.0442912	0.0304627	1.50151	0.050421	0.0237838	0.0688942	0.601131	0.45385	0.0549748
ENSG00000183943.5	PRKX	0.522035	0.0481725	0.522725	0.0232146	0.0243281	0.0165688	0.349105	0.0287943	0.0145436	1.01753	0.279136	1.457	0.57392
ENSG00000149633.11	KIAA1755	0.0378671	0.104633	0.109273	0.0652941	0.0568894	0.0400864	0.251684	0.0708544	1.015	0.0902197	0.206842	2.36447	0.422882
ENSG00000241839.9	PLEKHO2	0.0121023	0.0373098	2.36588	0.0163967	0.0171277	0.96597	0.0164544	0.0224793	0.0113868	0.029609	1.35344	0.0120407	0.02328
ENSG00000115884.10	SDC1	1.50594	0.112238	0.0655683	0.0518557	0.0593117	0.0413666	0.541097	0.0724194	0.0367826	0.112671	0.0523591	2.10932	0.0743534
ENSG00000115524.15	SF3B1	0.316746	0.00711217	0.284104	0.00264892	0.642714	1.007	0.593457	0.0767926	0.413108	0.31746	0.47867	0.526935	0.230443
ENSG00000104419.14	NDRG1	0.00230288	3.29794	0.310827	0.0028855	0.980712	0.00222364	0.153479	0.00424394	0.00191159	0.00601887	0.126612	0.00244998	0.00508952
ENSG00000135821.16	GLUL	0.145045	0.518922	1.03007	0.314629	1.04642	0.000590652	0.824792	0.00114172	0.666779	0.246378	0.0525407	0.000651019	0.0512233
ENSG00000109390.11	NDUFC1	0.25104	1.1347	0.0295267	0.417734	0.135125	0.20016	0.104904	1.3219	0.603633	0.256524	0.149937	0.182384	0.111244
ENSG00000100151.15	PICK1	0.104964	0.0800301	0.0328342	0.328579	0.0407715	0.0268727	0.0373835	1.27167	1.09356	1.43479	0.31505	0.0344845	0.0599755
ENSG00000066044.13	ELAVL1	0.465733	0.0115812	0.111279	0.134802	0.529849	1.28503	0.262631	1.05114	0.00292476	0.272181	0.134739	0.569712	0.0639196
ENSG00000114948.12	ADAM23	0.63402	0.0829723	0.0367181	0.0379281	0.043123	0.0312243	0.564284	0.0525416	2.18996	0.0680121	0.0380607	0.854605	0.220722
ENSG00000137310.11	TCF19	4.14801	0.0489367	0.0185462	0.0203218	0.0224953	0.0152544	0.020662	0.296377	0.0131455	0.0403867	0.183426	0.0162521	0.0330183
ENSG00000179776.17	CDH5	0.00876034	0.0304025	0.0512374	0.0122407	0.0138335	0.00914404	0.0135805	0.0176893	0.00784634	0.0321948	4.65923	0.0100152	0.0203067
ENSG00000131055.4	COX4I2	0.0367386	0.106255	0.100976	0.0460837	0.0601333	0.0384198	0.0465004	0.0612754	0.0343588	0.0769776	0.176762	0.256701	3.7973
ENSG00000119912.15	IDE	0.429802	0.0598112	0.881802	0.771731	0.028586	0.978417	0.0246285	0.0358285	0.689228	0.047907	0.0899717	0.0217381	0.812192
ENSG00000143457.10	GOLPH3L	0.0174031	0.106948	0.524574	1.23821	0.0288182	0.0185145	0.7125	0.0342108	0.0171765	0.0648201	0.574744	1.02631	0.51003
ENSG00000122417.15	ODF2L	0.0220794	0.0606131	0.581234	0.385389	0.0275158	0.0178621	0.560283	0.0323436	0.411036	0.904237	0.922068	0.315008	0.634335
ENSG00000171067.10	C11orf24	0.462378	0.0290078	0.0605221	0.0110116	0.0121517	0.00847762	0.256577	1.86156	0.00752667	1.35932	0.011733	0.476994	0.331081
ENSG00000039068.18	CDH1	0.0642277	0.15249	1.43613	0.0805338	0.103711	0.0873548	0.363107	0.103532	0.913716	0.833887	0.0845615	0.0716728	0.481337
ENSG00000177868.11	SVBP	0.486495	0.023103	0.191379	0.60296	0.0104348	0.631634	0.165104	1.64547	0.299722	0.334394	0.135946	0.00719624	0.356965
ENSG00000046604.12	DSG2	0.0430496	0.113778	0.0495783	0.0527338	0.998333	1.15415	0.0604647	0.0700357	2.02042	0.0887819	0.053448	0.0446928	0.081715
ENSG00000171115.3	GIMAP8	0.0621086	0.144067	1.93695	0.0760453	0.0873194	0.0666527	0.0787184	0.111735	0.0554329	0.1255	1.59828	0.331013	0.110743
ENSG00000174607.10	UGT8	0.0372044	0.101958	0.0449001	0.355967	0.0533221	0.0362114	0.0512577	0.0636128	0.033118	0.821019	0.0504012	3.11638	0.0724125
ENSG00000091831.21	ESR1	0.215553	0.146672	0.370892	0.0910269	0.0863728	0.0653505	0.0878433	1.13738	0.0563454	0.131988	0.757378	0.0674118	1.56915
ENSG00000166181.12	API5	0.215092	0.0236809	0.532029	1.82226	0.0109021	0.00713137	0.256131	0.0135082	0.55566	0.0175503	0.234382	0.842004	0.359842
ENSG00000105662.15	CRTC1	0.714995	0.0423094	0.460972	0.0174055	0.0200826	0.0139503	0.12843	0.0242767	0.994832	2.33208	0.0174359	0.0149717	0.0995457
ENSG00000146904.8	EPHA1	0.508941	0.0816487	0.641294	1.69328	0.0414681	0.526511	0.0405986	0.692666	0.0255598	0.0681118	0.117255	0.0325464	0.384826
ENSG00000156531.16	PHF6	1.53184	0.0482674	0.494701	0.0192315	0.326422	1.37751	0.0216807	0.0289838	0.79676	0.0375675	0.147952	0.0166745	0.0304003
ENSG00000107159.12	CA9	0.0444481	1.18468	0.0591571	0.0531492	1.29886	0.0434357	1.74483	0.0721127	0.0382886	0.095282	0.0572521	0.0517359	0.0825084
ENSG00000141506.13	PIK3R5	0.0415963	0.103763	2.75143	0.0480003	0.0544484	0.0377404	0.0632242	0.0685365	0.0357892	1.46152	0.0514102	0.0415151	0.0749454
ENSG00000136630.12	HLX	0.0422969	0.810612	0.380187	0.0567975	0.0713074	0.0458198	0.406209	0.0762815	0.493717	0.086424	1.34637	0.0435479	0.969931
ENSG00000133704.9	IPO8	0.0106997	0.383825	0.0148431	1.13233	0.0180128	1.98529	0.463598	0.0191898	0.462786	0.0262686	0.24438	0.0110479	0.113368
ENSG00000183770.5	FOXL2	0.0607271	0.168206	0.0757637	0.0811586	0.0818683	2.24886	0.0748641	0.10703	0.0546633	0.788231	0.86992	0.0692284	0.109625
ENSG00000187109.13	NAP1L1	0.468538	0.130686	0.251697	0.325729	0.535964	0.538685	0.299005	1.02391	0.113728	0.0447194	0.215808	0.349278	0.601309
ENSG00000099940.11	SNAP29	0.900381	0.235711	0.31038	0.0102109	1.06292	1.49426	0.190797	0.0147009	0.425152	0.0195041	0.0104609	0.00882899	0.205595
ENSG00000166333.13	ILK	0.112008	0.354022	0.262695	0.158431	0.00464636	1.36761	0.377003	0.0059443	0.0027326	0.694623	0.373406	0.591921	0.590818
ENSG00000167291.15	TBC1D16	0.256596	1.35183	0.248819	0.0129907	0.0373676	0.00997	0.0132029	0.0187576	0.705577	0.0257934	0.589254	1.41368	0.202344
ENSG00000168685.14	IL7R	0.274075	0.116487	2.14999	0.0563576	1.1325	0.0441193	0.0590001	0.0763125	0.581925	0.0998348	0.103019	0.0511031	0.081947
ENSG00000100092.20	SH3BP1	1.34359	0.132487	1.03938	0.0689788	0.0819971	0.0559531	0.0668717	0.0942021	0.630121	0.119427	0.0689251	0.0590552	1.04586
ENSG00000173020.10	ADRBK1	0.296463	0.0512363	1.45702	0.554977	0.0250577	0.725026	1.23981	0.0296645	0.0143917	0.0382268	0.304801	0.0173996	0.122691
ENSG00000106829.18	TLE4	0.448534	0.0245784	0.0107727	0.608275	0.0117985	0.00768839	0.333714	1.11548	0.98471	0.984228	0.120762	0.0084421	0.230633
ENSG00000151131.9	C12orf45	0.349481	0.0267077	0.0887777	0.2266	0.939812	0.00787968	0.010694	2.22488	0.00685492	0.420203	0.0100494	0.355246	0.221846
ENSG00000163521.15	GLB1L	0.0743995	0.164878	0.321191	0.0903175	0.119228	1.14282	0.354436	0.124727	0.0736606	0.154868	0.39212	1.27108	0.469106
ENSG00000172086.7	KRCC1	0.222833	0.0244186	0.0988658	0.182962	0.0111313	0.76044	0.00986474	1.78751	0.00670788	0.620613	0.0122605	0.479362	0.672835
ENSG00000181035.13	SLC25A42	0.0481762	0.120671	0.0512753	0.0588519	0.0668183	0.0464606	0.0651043	0.0794299	1.23782	0.0952086	0.252121	2.3386	0.367119
ENSG00000150776.17	C11orf57	0.198155	0.0225844	0.00787388	0.713972	1.20784	0.545582	0.0089065	1.38638	0.592989	0.0168543	0.166406	0.00719341	0.0161996
ENSG00000029639.10	TFB1M	1.06489	0.0825456	0.355973	0.0347527	1.29748	0.0310468	0.0361202	1.33867	0.029059	0.0649911	0.216117	0.0297549	0.27803
ENSG00000183779.6	ZNF703	0.0108167	0.0335691	0.282347	0.717106	1.3407	0.521038	0.0144095	0.0193055	0.00951014	0.567128	0.0861996	0.248606	1.03452
ENSG00000185133.13	INPP5J	0.622821	0.190135	0.103573	0.11544	0.696669	0.0974388	0.11404	0.141504	2.1184	0.163597	0.111065	0.0998867	0.144612
ENSG00000196932.11	TMEM26	0.0692821	0.148657	0.437761	0.968037	0.0924098	0.077634	1.11087	0.113765	0.0645346	0.129835	0.0842072	1.36312	0.116199
ENSG00000143375.14	CGN	1.35222	0.179721	0.102566	0.108767	1.16282	0.101929	0.109858	0.145916	0.923612	0.157979	0.109887	0.116219	0.144928
ENSG00000221909.2	FAM200A	0.721673	0.161672	0.352696	0.0853634	0.113969	0.0739697	0.576299	0.116991	0.0616771	0.127297	0.0843557	2.18385	0.115744
ENSG00000100906.10	NFKBIA	0.000984245	0.68876	0.194479	0.00130853	1.17558	0.000988248	1.14342	0.00198993	0.000876065	1.21208	0.263196	0.00108087	0.213897
ENSG00000075856.11	SART3	0.914907	0.0405004	0.140473	0.617843	1.6718	0.0124778	0.534667	0.0235211	0.657541	0.0327062	0.0181154	0.0146223	0.202899
ENSG00000116266.10	STXBP3	0.621646	0.0258013	0.418901	1.40376	0.0117916	0.00766044	0.337655	0.0141513	1.49143	0.0189853	0.333084	0.00848616	0.195959
ENSG00000113648.16	H2AFY	1.09837	0.00618385	0.428021	0.276931	0.259342	0.778424	0.112475	0.847871	0.0518983	0.00466888	0.214297	0.599871	0.21924
ENSG00000137726.16	FXYD6	0.401649	0.00289477	0.00103688	0.242937	0.00124413	1.78625	0.00112889	0.396737	0.39241	0.420445	0.0194013	1.18655	0.0462088
ENSG00000100417.11	PMM1	0.308397	1.61694	0.196701	0.0101584	0.0143433	0.00796107	0.384238	0.0155132	0.780478	0.0203204	0.0112602	1.06786	0.454645
ENSG00000151773.12	CCDC122	0.107825	0.0931834	1.76078	0.0417648	0.0476924	0.779815	0.943773	0.0562458	0.029735	0.0792317	0.349656	0.0387103	0.519967
ENSG00000170340.10	B3GNT2	0.151265	0.104842	0.592714	1.19342	0.0536721	0.0350603	0.267429	0.0554221	0.0322055	0.0777788	0.535496	0.0339019	1.7153
ENSG00000165724.5	ZMYND19	0.658979	0.0473529	0.190597	1.02126	0.0226027	1.26524	0.26662	0.578394	0.0131744	0.0387955	0.210441	0.0174861	0.546632
ENSG00000145817.16	YIPF5	0.26149	0.019272	0.188453	0.602376	1.11326	0.505185	0.441519	0.0111421	0.00531556	0.955551	0.342837	0.00678334	0.438778
ENSG00000162378.12	ZYG11B	0.899655	0.0232505	0.00909598	0.00896138	0.866493	1.23087	0.00992824	0.013871	0.583549	0.766858	0.225929	0.00776985	0.244009
ENSG00000114784.3	EIF1B	0.31229	0.0072882	0.133383	0.00259543	0.894247	0.420662	0.297791	1.35175	0.430923	0.612115	0.163812	0.124321	0.146012
ENSG00000158234.12	FAIM	0.00809235	1.0602	0.226715	0.00994502	0.0113041	0.00770847	0.167262	1.62489	1.1565	0.0192491	0.0100683	0.377203	0.210134
ENSG00000172201.10	ID4	0.147386	0.0105302	0.00368046	0.00375142	0.803774	0.00299572	1.47363	0.687019	1.13248	0.61508	0.00390098	0.00343318	0.00820816
ENSG00000166349.9	RAG1	0.0763311	0.170935	0.0938634	0.133076	0.11365	0.0884214	0.0975576	0.138604	0.515354	1.51682	1.57952	0.0847166	0.137041
ENSG00000132386.10	SERPINF1	0.0185419	0.0595361	1.557	0.0248869	0.292664	0.021901	0.0265511	1.23024	0.0177746	0.795843	0.0425095	0.0665326	0.716823
ENSG00000179532.12	DNHD1	0.0717517	0.172964	0.371726	0.0793678	0.113243	0.0670486	0.0981713	0.105784	0.0629181	1.61774	0.657647	1.22141	0.130397
ENSG00000204428.12	LY6G5C	0.0319305	0.0962075	0.125994	0.0392505	0.0492421	0.0331707	0.0392173	0.0618842	0.876761	1.36191	0.0469425	2.03007	0.0592704
ENSG00000145632.14	PLK2	0.164195	0.0234861	0.0993438	0.00835477	0.908542	0.419352	0.11415	0.0124371	0.00580391	0.517369	1.87216	0.00764405	0.737827
ENSG00000003147.17	ICA1	0.0399337	0.111799	0.047134	0.049864	0.0598036	0.0441138	0.179086	0.0657248	0.415268	0.0925387	2.25492	1.40313	0.073154
ENSG00000167186.10	COQ7	0.0212112	0.0544108	0.847543	0.0220734	0.0268979	0.663599	0.022092	0.0316667	0.387933	1.97515	0.272	0.0236703	0.525977
ENSG00000107815.7	C10orf2	0.0473082	1.32282	0.437221	1.11147	0.0633823	0.0457338	0.0752695	0.0764942	0.0392255	1.06491	0.140545	0.05159	0.357217
ENSG00000175203.15	DCTN2	0.392699	0.43072	0.0645619	0.749882	0.666989	0.00294322	0.195696	0.602545	0.599046	0.00773553	0.0873545	0.765973	0.329786
ENSG00000148200.16	NR6A1	0.0457706	0.111649	0.487895	1.95834	0.0653947	0.0439667	0.0557905	0.0743037	0.0365395	0.752801	0.0800586	1.04327	0.0773547
ENSG00000181450.17	ZNF678	1.85899	0.0811161	0.045833	0.0385638	1.17334	0.0312913	0.0426199	0.0515704	1.12929	0.076889	0.0372704	0.0312142	0.256834
ENSG00000139364.10	TMEM132B	0.916211	0.0311368	0.0165393	0.01266	0.0146754	1.35751	0.0135619	0.018576	0.00849308	0.526221	0.0127906	1.6404	0.317117
ENSG00000005059.15	CCDC109B	0.546248	0.0234699	0.454477	0.589896	0.508723	0.00719852	0.42907	1.62609	0.655109	0.0187892	0.00906031	0.00754001	0.0144276
ENSG00000032742.17	IFT88	0.303732	0.0532075	0.245316	1.46686	1.22301	0.0165962	0.0304308	0.0343699	0.957228	0.0401537	0.295988	0.0188093	0.190447
ENSG00000203705.10	TATDN3	0.634627	0.239428	0.0134714	0.015212	0.0173222	0.0114496	0.306229	0.0219219	0.878304	1.91565	0.0177896	0.589232	0.223606
ENSG00000122862.4	SRGN	0.0532464	0.00417094	3.77871	0.00139735	0.00162102	0.00109479	0.00155732	0.00212907	0.00100216	0.00291853	1.00032	0.00121643	0.0491452
ENSG00000168283.13	BMI1	0.439937	0.0349286	0.58299	0.0136841	0.663736	0.829777	1.16179	0.019679	0.754399	0.0259203	0.321899	0.0110616	0.0251203
ENSG00000138190.16	EXOC6	0.030486	0.0799264	0.0746017	0.0376813	0.814939	2.34748	0.0366144	0.0583583	0.0246838	0.593134	0.403405	0.0345191	0.319174
ENSG00000135929.8	CYP27A1	0.206445	0.0441863	0.580796	1.09205	0.0217638	0.0146904	0.237592	0.0258548	2.23971	0.0348976	0.0675266	0.0149816	0.299012
ENSG00000109065.11	NAT9	0.0239462	0.0637604	0.0341441	2.01983	0.0329616	0.155718	0.868197	0.0428048	0.390678	0.514663	0.22711	0.0260906	0.467649
ENSG00000164603.11	C7orf60	0.671056	0.0624157	0.242813	0.0278689	2.04418	0.0230286	0.0326838	0.0418854	0.0196606	1.28793	0.3418	0.0261238	0.0467482
ENSG00000115652.14	UXS1	0.840338	0.913714	0.0142444	0.0155794	0.019495	0.992505	0.251333	0.021731	0.593927	0.0282228	0.868468	0.0132557	0.31056
ENSG00000197872.11	FAM49A	0.00732316	0.0264068	1.03312	1.50049	0.614628	0.00752759	0.0109984	0.0145959	0.902818	0.736536	0.0101356	0.00897474	0.0159331
ENSG00000113593.11	PPWD1	0.021103	0.0610207	0.646056	0.0279101	0.0313374	0.0207803	0.0295417	0.571498	0.661544	1.19511	0.193926	1.24543	0.163667
ENSG00000196418.12	ZNF124	0.0611614	0.139765	0.0695519	0.0792931	2.63112	0.0628135	0.0853058	0.0982327	1.16406	0.121124	0.111157	0.062217	0.106488
ENSG00000110934.10	BIN2	0.0473165	0.123882	3.6426	0.0565973	0.0641818	0.409631	0.0595002	0.0805823	0.0437733	0.0973983	0.0608795	0.0491399	0.0855821
ENSG00000132481.6	TRIM47	0.00572676	0.0196832	0.123758	0.00750401	0.00900057	0.634	1.18164	0.0113352	2.30396	0.014844	0.103284	0.464782	0.0121914
ENSG00000162614.18	NEXN	0.3326	0.0426694	0.0158302	0.0164018	0.0203576	0.0132633	1.59544	0.0258274	0.907229	0.571279	0.0170491	0.673835	0.64912
ENSG00000196503.2	ARL9	0.884283	0.139275	0.0875161	0.0752936	0.0812382	1.4155	0.902973	0.107273	0.74179	0.124476	0.0728985	0.0648606	0.101536
ENSG00000145362.17	ANK2	0.4266	0.0131754	0.00473986	0.414251	0.24275	1.60364	0.441345	0.00701162	1.13502	0.487816	0.0597577	0.00398917	0.0548945
ENSG00000166169.16	POLL	0.337289	0.0698017	0.913525	0.0316952	0.0363831	1.29582	0.932569	0.04361	0.0221747	0.063851	0.254147	0.0261716	0.836374
ENSG00000141337.12	ARSG	0.0304661	0.0840866	0.0351907	1.72272	0.0417504	0.0272778	0.0356046	0.0472491	0.477284	0.0652386	0.406961	1.62354	0.260546
ENSG00000187535.13	IFT140	0.676762	0.112124	0.27655	0.0566755	2.33092	0.040292	0.736507	0.0712411	0.0408549	0.0946433	0.0598402	0.0448576	0.292201
ENSG00000185917.13	SETD4	0.897032	0.0606118	0.437798	0.0280894	0.0299431	1.75107	0.958563	0.0375337	0.0186165	0.0483122	0.0280181	0.022373	0.552697
ENSG00000153283.12	CD96	0.712013	0.173409	0.100254	0.100404	0.853174	0.0908084	0.101268	0.133008	1.18435	0.159551	0.896864	0.0915496	0.138915
ENSG00000061676.14	NCKAP1	0.299337	0.0106631	0.1098	0.658117	0.00470926	0.869214	0.547598	0.00590794	0.928984	0.00780156	0.522397	0.824307	0.106939
ENSG00000166669.13	ATF7IP2	0.0482137	0.125279	1.21547	0.0579839	0.0797946	0.0499618	0.0731399	0.0859306	0.0579605	0.103947	1.70055	1.12234	0.0944573
ENSG00000182379.9	NXPH4	0.0316041	1.70046	0.0380466	0.0435524	1.56524	0.0351191	0.0417222	0.271763	0.0312618	0.0693873	0.0406453	0.036021	0.945462
ENSG00000135916.15	ITM2C	0.102384	0.312429	0.00121367	0.290336	0.015501	0.342934	0.744415	0.50735	1.65512	0.0745955	0.00147745	0.33324	0.517756
ENSG00000120899.17	PTK2B	0.012397	0.0613863	1.36064	1.61477	0.0190703	0.013033	0.834273	0.0235084	0.0113924	0.730806	0.0179084	0.0145608	0.168535
ENSG00000156858.11	PRR14	0.138612	0.68964	0.341241	0.0101664	0.897027	0.518405	0.116336	1.24048	0.00695172	0.0206496	0.283812	0.545002	0.0807329
ENSG00000172159.15	FRMD3	0.93995	0.0642967	0.025134	0.0270576	0.0313924	0.622456	1.38681	0.0386843	0.98888	0.0499151	0.109291	0.0223276	0.563597
ENSG00000117009.11	KMO	0.492111	0.137237	3.10712	0.0706215	0.0902722	0.0605681	0.0724348	0.0917471	0.0556831	0.120112	0.335655	0.0633212	0.102401
ENSG00000084628.9	NKAIN1	0.0861008	0.766084	0.453531	0.100488	0.114081	0.0877193	0.409715	0.129688	0.721745	0.149588	0.470574	1.10818	0.13793
ENSG00000111224.13	PARP11	0.355642	1.11257	0.198047	0.0240191	1.91745	0.0199051	0.0244435	0.0363004	0.0163516	0.0441358	0.196852	0.767144	0.160025
ENSG00000188186.10	LAMTOR4	0.165575	0.772742	0.263208	0.096988	0.134901	0.205043	0.346323	1.14531	0.63114	0.495255	0.11097	0.45886	0.0726009
ENSG00000160563.13	MED27	0.707041	0.285126	0.176045	0.00970031	0.0109682	1.38115	0.0104551	0.772583	0.25585	0.523312	0.11601	0.531171	0.110427
ENSG00000004897.11	CDC27	1.29202	0.792264	0.127182	0.0116955	0.0147266	0.00896298	0.88502	0.016973	0.449971	0.0226581	0.397412	0.8464	0.0218911
ENSG00000108840.15	HDAC5	0.00993863	0.0348291	0.130318	1.07907	1.30678	0.00962267	0.156425	0.0187726	0.455876	0.0247153	0.197767	1.25655	0.205567
ENSG00000151929.9	BAG3	0.033177	0.0104705	0.414864	0.00367795	0.364906	0.00270322	0.170124	0.00528617	0.00251828	3.23357	0.500683	0.00284846	0.15128
ENSG00000069998.12	CECR5	0.503587	0.362902	0.272865	0.00923793	0.0108719	0.783083	0.0811746	1.15229	0.674963	0.0186859	0.0472255	0.918786	0.0542297
ENSG00000185920.15	PTCH1	0.264661	0.0559279	0.0195809	0.0228747	2.11939	0.57979	0.0233748	0.0298012	0.680338	0.0403408	0.0214011	0.976484	0.042066
ENSG00000132382.14	MYBBP1A	0.483393	0.0332952	0.31934	2.70536	0.0136551	0.536727	0.142103	0.0176991	0.381797	0.0228254	0.0596007	0.010677	0.160663
ENSG00000169783.12	LINGO1	0.211522	0.0175631	0.00585614	0.486512	0.0073328	0.00528034	0.00701072	0.00938094	0.0047385	0.606683	0.00849675	2.68537	0.837429
ENSG00000205336.11	ADGRG1	0.000807106	0.00296365	0.113668	0.289553	0.00127601	2.01486	0.257495	0.00161318	0.854779	0.226919	0.244314	0.888257	0.00237182
ENSG00000197818.11	SLC9A8	0.0206732	0.0645322	0.393419	0.738293	0.0335856	0.0214788	0.0299136	0.0364425	1.63962	0.0497637	0.211873	1.33428	0.295454
ENSG00000111737.11	RAB35	0.47691	0.0194782	0.455796	0.712141	0.590339	0.763036	0.360223	0.0103162	0.23262	0.0141175	0.339197	0.668496	0.249787
ENSG00000152404.15	CWF19L2	0.331605	0.0310661	0.0113945	0.0121751	0.749565	0.480078	0.0337257	1.61043	0.836283	0.0228776	0.251881	0.0098867	0.505975
ENSG00000100129.17	EIF3L	0.0330593	0.0819756	0.0539616	0.0342765	0.0427128	0.0281321	0.654402	2.31393	0.0287768	1.39661	0.0354737	0.0301844	0.12404
ENSG00000139291.13	TMEM19	1.49593	0.0273957	0.202609	0.010516	0.0125753	0.00813519	0.527488	0.0154308	1.14962	0.0193904	0.313815	0.872278	0.233486
ENSG00000141034.9	GID4	0.590739	0.120713	0.88563	0.0556415	0.0664326	1.84301	0.0576327	0.079732	0.0422351	0.0989652	0.618022	0.282026	0.083839
ENSG00000118960.12	HS1BP3	0.0342211	0.422609	0.276993	0.0357237	1.44765	0.759334	1.15914	0.154066	0.0281284	0.0876114	0.0355892	0.036728	0.38004
ENSG00000120725.12	SIL1	0.00731413	0.0261649	0.404814	0.413279	0.899023	0.253679	0.0105877	0.0143772	0.874997	0.720874	0.150311	0.586217	0.527878
ENSG00000182628.12	SKA2	1.16468	0.0105608	0.00421612	0.507599	0.00468389	0.413764	0.0869615	0.427501	0.753045	0.500606	0.0990895	0.692713	0.230302
ENSG00000101003.9	GINS1	2.89984	0.0535408	0.205047	0.37319	0.0256393	0.0179056	0.0219235	0.0320962	0.01453	0.0391625	0.021585	0.911999	0.259042
ENSG00000175471.19	MCTP1	0.724267	0.84379	0.0243611	0.0250384	0.0285511	1.69258	0.0299666	0.0369511	0.017794	1.3571	0.0279686	0.0226354	0.039459
ENSG00000183605.16	SFXN4	0.0256776	0.0751069	0.479754	0.0338971	0.674348	1.6876	0.228155	0.0495974	0.0233582	0.0620382	0.32996	0.71769	0.47414
ENSG00000169919.16	GUSB	0.530221	0.765255	0.391251	0.00683315	0.00806161	1.40749	0.283827	0.524489	0.478293	0.0134966	0.150795	0.00565868	0.326999
ENSG00000130876.11	SLC7A10	0.0521471	0.0907064	0.0395132	0.0399607	0.0473002	0.0315259	0.281514	0.0674635	3.95951	0.0786505	0.0439855	0.0364892	0.0764758
ENSG00000123119.11	NECAB1	1.30384	0.0758462	0.247353	0.0343579	0.0472372	0.0258775	0.845659	0.0490302	1.70611	0.060079	0.248331	0.0306342	0.185602
ENSG00000198736.11	MSRB1	0.629067	0.0509105	0.0203052	1.04945	0.0239336	0.0168352	0.463922	0.869433	0.648589	0.0377392	0.143454	0.883949	0.039074
ENSG00000104904.12	OAZ1	0.34843	0.615756	0.487894	0.253061	0.633538	0.287214	0.271761	0.896219	0.164936	0.344388	0.217548	0.238846	0.139831
ENSG00000157985.18	AGAP1	0.294458	0.0151125	0.062332	0.829554	0.386504	1.39871	0.146938	0.00843789	0.169963	0.23321	0.18811	1.14947	0.0110968
ENSG00000115239.21	ASB3	1.47485	0.0522727	0.140145	0.583019	0.0232761	0.0131581	0.0209081	0.0254544	0.919027	0.0337447	0.312204	1.03464	0.247381
ENSG00000069943.9	PIGB	0.647264	0.114312	0.290835	0.047279	0.0544128	1.30434	0.464322	0.066899	1.36124	0.0803935	0.0469178	0.0396949	0.323489
ENSG00000134504.12	KCTD1	1.56087	0.101568	0.0397312	0.0458519	0.0567548	0.0364393	0.0519276	0.0714069	2.65588	0.0787083	0.0437287	0.0396634	0.0639928
ENSG00000138400.12	MDH1B	0.0638287	0.146604	0.0780496	0.0819898	0.103571	3.41577	0.325478	0.107145	0.0620878	0.128309	0.0827912	0.0708976	0.113434
ENSG00000083097.14	DOPEY1	0.0266729	0.0811243	0.0422933	0.51223	0.966079	0.0274133	0.835341	0.0490972	0.026043	0.0616509	0.204232	1.58275	0.444426
ENSG00000135124.14	P2RX4	0.353988	0.0499715	1.9429	0.0202754	0.0236499	0.0163887	0.64892	1.07091	0.0147319	0.0372449	0.172146	0.0166948	0.509472
ENSG00000122390.17	NAA60	0.539972	0.0276443	0.334816	0.0108229	0.706584	0.837761	0.0732927	0.56298	1.07495	0.0212116	0.504966	0.00901979	0.184372
ENSG00000161904.11	LEMD2	0.410793	0.0401915	0.103742	0.0154565	0.0183118	2.32602	0.634348	0.0223261	0.0121651	0.601633	0.556101	0.0136518	0.128325
ENSG00000155034.18	FBXL18	1.20353	0.103838	0.0480727	0.0581361	0.0582308	0.0450467	0.85389	0.0738784	0.355722	1.41374	0.495983	0.0512472	0.0742585
ENSG00000124659.6	TBCC	0.308943	0.0480807	0.206274	0.0165979	1.60862	0.810227	0.44057	0.370126	0.0121366	0.0337221	0.500572	0.495402	0.0298211
ENSG00000049860.13	HEXB	0.287367	0.0126107	0.887867	0.972421	0.497261	0.00365833	0.332059	0.684329	0.443736	0.0097002	0.456032	0.00409795	0.303868
ENSG00000159714.10	ZDHHC1	0.0438789	0.106786	0.0511598	0.0530203	0.0667795	1.06302	0.839231	0.0900827	0.0418276	0.0914834	0.552337	0.300619	1.53197
ENSG00000198663.16	C6orf89	0.33344	0.0181435	0.00767161	0.405908	0.555693	0.998974	0.52495	0.0100403	0.430481	0.952955	0.327995	0.00570724	0.320858
ENSG00000124532.14	MRS2	0.558218	0.045356	0.428457	0.0180477	0.0215593	0.569585	0.416341	0.0265793	0.864639	0.484939	0.0179669	1.39817	0.0299187
ENSG00000140939.14	NOL3	0.213725	1.26775	0.191775	0.0250636	1.51989	0.0183893	1.17316	0.0284818	0.0156336	0.0463596	0.0858662	0.0175954	0.274412
ENSG00000108639.7	SYNGR2	0.008636	0.0308146	2.89565	0.0124809	0.0123521	0.00796316	0.669949	0.0152487	0.00756808	0.0201513	1.10791	0.0088181	0.0905434
ENSG00000104325.6	DECR1	0.238799	0.0113719	0.231517	0.689932	0.00474983	0.00319214	0.219471	1.20783	0.936631	0.251506	0.227771	0.494914	0.37793
ENSG00000171587.14	DSCAM	0.108925	0.0356027	0.0704142	0.200543	0.0166674	2.17385	0.0164148	0.0201571	0.325441	1.36672	0.0143607	0.511755	0.0232746
ENSG00000118762.7	PKD2	0.190851	0.235975	0.368334	1.72381	0.013034	0.00867976	0.614409	0.0155655	0.843982	0.292433	0.266688	0.0104528	0.304301
ENSG00000112029.9	FBXO5	2.44647	0.0610733	0.024984	0.0275386	0.788011	0.0224187	0.0275607	0.0376832	0.527592	0.41077	0.428628	0.024793	0.0415107
ENSG00000148541.12	FAM13C	0.0183735	0.613015	0.0219688	0.0234601	0.029122	0.019665	0.0257002	0.0391139	0.49384	0.0458731	0.120086	1.34911	2.07312
ENSG00000101901.10	ALG13	0.191306	0.0389004	0.308992	0.0147855	0.0176338	1.35289	0.714478	0.0210897	0.979901	0.0290563	1.00215	0.0126295	0.199898
ENSG00000145723.16	GIN1	0.0471906	1.33828	0.544122	0.0518844	0.0647989	1.31065	0.66032	0.0734092	0.286095	0.0875793	0.0840514	0.0446972	0.238807
ENSG00000170296.9	GABARAP	1.0942	0.132947	0.0699014	0.0585982	0.0754118	0.34688	2.1391	0.086419	0.0465308	0.100834	0.520858	0.0547537	0.0895326
ENSG00000163479.13	SSR2	0.290599	0.773422	0.159565	0.295081	0.752086	0.431077	0.00215247	0.614381	0.193929	0.113343	0.23272	0.629165	0.410441
ENSG00000115677.16	HDLBP	0.194753	0.46136	0.259957	0.00317349	0.879166	0.593222	0.557554	0.602471	0.277414	0.00648456	0.34218	0.415704	0.303172
ENSG00000149212.11	SESN3	0.00730885	0.0241397	0.25842	0.00938134	0.0116334	0.00725465	0.578869	0.013624	2.41881	0.787239	0.279807	0.170841	0.322618
ENSG00000114450.9	GNB4	0.217945	0.0121332	0.73682	0.659114	0.201077	1.40684	0.122998	0.00695335	0.201822	0.299428	0.0631828	0.712616	0.254175
ENSG00000065615.13	CYB5R4	0.405554	0.0573221	0.624409	2.07596	0.0290034	0.0193152	0.027817	0.0357299	0.946074	0.0457795	0.222359	0.0217193	0.360422
ENSG00000138640.14	FAM13A	0.0124384	1.1216	0.361342	0.015425	2.54738	0.424347	0.0171977	0.0233874	0.0118007	0.0317108	0.0917839	0.014458	0.208681
ENSG00000125931.10	CITED1	0.00562416	0.0197064	0.00705359	2.29673	0.0083855	0.0056145	0.00753825	1.10396	0.235346	0.0150098	0.00812794	1.16643	0.0125532
ENSG00000165275.9	TRMT10B	0.785876	0.112673	0.246821	0.049049	0.0570816	0.915026	0.0585426	0.0762203	1.76982	0.0889814	0.551333	0.0500187	0.0744835
ENSG00000176771.15	NCKAP5	0.0445441	0.10377	0.0460695	1.33684	0.749404	0.034684	0.0435839	0.0578026	0.649363	1.37139	0.0427897	0.0392355	0.328142
ENSG00000206190.11	ATP10A	0.384237	0.112384	0.0515213	0.0622336	0.060789	0.0515186	0.623133	0.0774326	0.0360722	0.0914025	2.52374	0.052983	0.706433
ENSG00000107099.15	DOCK8	0.0269305	0.0850535	2.02117	0.0401812	0.0427552	0.340438	0.038257	0.982839	0.689859	0.0655159	0.15082	0.279619	0.0941698
ENSG00000144036.15	EXOC6B	0.577584	0.0473462	0.219004	0.0188224	0.249334	1.49157	0.341131	0.0290951	1.03161	0.0363956	0.216326	0.582317	0.037415
ENSG00000147894.14	C9orf72	0.888157	0.0845964	1.19888	0.0404324	0.0461037	0.0310183	0.393689	0.0557867	1.13129	0.0679862	0.285272	0.373544	0.255835
ENSG00000187118.12	CMC1	0.44079	0.176149	0.00455274	0.523406	0.0057204	0.00367928	0.245723	1.5811	0.572687	0.499414	0.201708	0.490998	0.14901
ENSG00000103175.10	WFDC1	0.0671285	0.171593	0.0801315	0.0851245	0.106022	0.0746782	0.0840175	0.112233	1.06372	0.126739	0.415939	1.84819	0.539541
ENSG00000196196.2	HRCT1	0.0286635	0.0854693	0.0535522	0.0360482	0.0454654	0.0305299	0.899153	1.60214	0.771073	0.0675538	0.733365	0.446003	0.0562624
ENSG00000151743.10	AMN1	0.0205994	0.065964	0.0281786	0.0280971	0.0364613	2.04524	0.412144	0.0381449	0.0200881	1.55567	0.55648	0.0224697	0.040118
ENSG00000229833.9	PET100	0.402328	0.459295	0.135677	0.00135715	0.166903	0.654788	0.408261	1.23588	0.409328	0.219712	0.208282	0.472409	0.124347
ENSG00000127472.10	PLA2G5	0.00368387	0.37625	0.0047823	1.17733	0.00516241	0.770058	0.583769	0.00705255	1.20496	0.745908	0.00453762	0.00385848	0.00792195
ENSG00000119559.15	C19orf25	1.07162	0.0450147	0.0938615	0.0184641	0.0211587	0.87897	0.962887	0.0264867	1.39762	0.0334849	0.286003	0.0154087	0.0285853
ENSG00000136279.18	DBNL	0.182442	0.0181284	0.964333	0.436062	0.00828478	0.668862	0.647578	0.68128	0.234482	0.0141473	0.320994	0.290487	0.425303
ENSG00000169057.19	MECP2	0.00706545	0.361446	0.433642	0.907959	0.870514	0.00704338	0.207333	0.178936	0.559042	0.0176892	0.111719	0.982878	0.24503
ENSG00000070495.14	JMJD6	0.273748	0.820812	0.190686	0.00634078	1.83173	0.0049919	0.106468	0.0098728	0.00466958	0.885128	0.206981	0.308987	0.242766
ENSG00000187713.6	TMEM203	0.789993	1.24024	0.0466423	0.121924	0.0155056	1.13745	0.322391	0.0187431	0.785418	0.0241656	0.107208	0.0105207	0.265928
ENSG00000149100.12	EIF3M	0.313851	0.0588858	0.129438	0.599307	0.673537	0.787332	0.316178	0.921763	0.319514	0.16965	0.142042	0.195194	0.27
ENSG00000179761.11	PIPOX	0.477799	0.677808	0.00755997	0.517555	0.0100866	1.29224	0.00853956	0.0121613	1.70158	0.156732	0.00951738	0.00686542	0.0128042
ENSG00000153214.9	TMEM87B	0.147292	0.0645848	0.582003	0.0301736	0.0283119	1.33105	0.0268385	0.0350544	0.0170506	1.47162	0.488421	0.0213373	0.627873
ENSG00000108829.9	LRRC59	0.10929	0.0110087	0.204184	1.18067	0.663782	0.84331	0.338794	0.639582	0.117032	0.00821236	0.1529	0.378706	0.248174
ENSG00000224051.6	CPTP	0.930575	0.0736584	0.0274761	0.0286423	0.0334562	1.42279	0.0360791	0.0451581	0.654097	0.0544069	0.582849	0.932799	0.0442644
ENSG00000163219.11	ARHGAP25	0.0337991	0.090006	0.669205	0.753683	0.0502433	0.0355501	0.0409164	0.0607323	0.82475	0.746125	1.44363	0.0382483	0.0620143
ENSG00000163618.17	CADPS	0.553013	0.07206	0.0290741	0.0323503	2.10982	0.0246717	0.94141	0.0497552	0.0270806	0.064655	0.294682	0.614107	0.0513784
ENSG00000140543.13	DET1	0.0887565	0.176443	0.397775	0.913799	0.102346	0.0762463	0.101505	0.121817	1.74812	0.149446	0.412937	0.0863008	0.389742
ENSG00000156697.12	UTP14A	0.654307	0.0532872	0.297919	0.0238292	1.78777	0.714917	0.403542	0.0337712	0.540979	0.0412904	0.0229402	0.0190693	0.280332
ENSG00000213694.3	S1PR3	0.00464387	0.0154644	0.0839793	1.06983	0.00689905	0.223173	0.332953	0.0086212	0.00388416	0.0118814	0.048142	0.173303	2.91099
ENSG00000104524.13	PYCRL	0.0403653	0.102599	0.265571	0.0493055	0.0485399	1.02335	1.09381	1.81844	0.0314302	0.0798112	0.197609	0.0356993	0.0621329
ENSG00000157617.16	C2CD2	0.0301645	0.087725	0.274865	1.5872	0.0529962	0.0321966	2.1899	0.0529699	0.0299119	0.0777667	0.336761	0.035928	0.0611378
ENSG00000107290.13	SETX	0.29195	0.0240642	0.610054	0.00938938	0.770815	1.24067	0.588594	0.0135476	0.464083	0.0176313	0.5215	0.00763548	0.329922
ENSG00000179348.11	GATA2	0.178544	0.0984066	0.0444153	0.0455094	0.0518538	0.0349162	0.0471127	0.06158	0.0317101	0.0796838	4.05378	0.0376131	0.0725152
ENSG00000042445.13	RETSAT	0.00798901	0.777209	0.191978	0.410355	0.01249	0.400975	0.465698	0.0151245	1.7525	0.270354	0.26843	0.00954642	0.306081
ENSG00000160218.12	TRAPPC10	1.01054	0.913458	0.0908887	0.117628	0.119198	0.101538	1.25353	0.134759	0.0725958	0.148114	0.566944	0.0877676	0.132037
ENSG00000232388.4	LINC00493	0.252763	0.964834	0.0399762	0.00240238	1.08541	0.300132	0.0990191	1.04423	0.329657	0.334995	0.0990002	0.151773	0.193236
ENSG00000136378.14	ADAMTS7	0.0651257	0.156425	0.0766437	0.0768847	0.0926305	0.0674655	0.0844382	0.1018	0.575725	0.140696	1.18334	1.33614	0.823008
ENSG00000184445.11	KNTC1	1.85806	0.0674472	0.372985	0.0298813	0.946335	0.0229751	0.60874	0.0443228	0.757589	0.0531759	0.0318155	0.0256909	0.046901
ENSG00000170525.18	PFKFB3	0.00329327	0.0116951	0.693046	0.154002	0.547042	0.769116	0.450494	0.00623906	0.640483	0.988447	0.454231	0.00350405	0.173828
ENSG00000100266.18	PACSIN2	0.264082	0.713664	0.237658	1.01699	0.0077796	1.75822	0.00844497	0.0100636	0.00466814	0.0133254	0.20302	0.418864	0.235974
ENSG00000132906.17	CASP9	0.0361376	0.845021	0.928164	0.050982	0.0558298	1.22169	0.536495	0.0682748	0.0338344	0.903828	0.0479571	0.040147	0.0712039
ENSG00000018869.16	ZNF582	0.0303329	0.0831126	0.0334101	0.03765	0.376991	0.0314208	0.0373827	1.86539	0.675704	0.0677604	0.556601	0.711729	0.348306
ENSG00000111052.7	LIN7A	0.00946028	0.815271	0.0114181	1.31706	0.389753	0.704147	0.168549	0.0163944	0.00826026	0.0215203	0.0114559	0.00972985	1.40439
ENSG00000162695.11	SLC30A7	0.40078	1.40479	0.215871	0.0103317	0.0139344	1.35962	0.416895	0.0144347	0.00774219	0.0193211	0.535574	0.00875052	0.480881
ENSG00000147677.10	EIF3H	0.407073	0.111603	0.300304	0.00261367	0.679229	0.640319	0.279966	1.53391	0.303714	0.00531505	0.169514	0.182454	0.281208
ENSG00000214189.8	ZNF788	0.864155	0.143026	0.0683113	0.0680063	0.0796157	1.04926	0.0662301	0.0932158	0.770068	1.115	0.0665668	0.0574519	0.369884
ENSG00000106415.12	GLCCI1	0.990926	0.0759847	0.0330527	0.0306767	0.0375838	0.0273727	0.0309336	0.0451522	0.5856	0.0599073	0.0321895	2.53524	0.37764
ENSG00000133985.2	TTC9	0.0276857	0.0725933	0.0454621	0.0336099	0.0364713	2.02568	1.04856	0.617946	0.528541	0.0621813	0.284799	0.0289416	0.0492332
ENSG00000204469.12	PRRC2A	0.433496	0.178584	0.167808	0.00441502	0.795057	0.82931	0.279185	0.886212	0.138092	0.00880584	0.226246	0.940258	0.00778625
ENSG00000070214.15	SLC44A1	0.563312	0.0135015	0.0423903	0.380074	0.171895	0.819258	0.400038	0.00707527	1.86	0.00987665	0.146475	0.473022	0.00794289
ENSG00000124356.15	STAMBP	0.00816783	0.028225	0.262195	0.558411	0.353476	0.80744	0.0118631	1.28659	0.682368	0.384781	0.195307	0.242113	0.0677616
ENSG00000117020.16	AKT3	0.759455	0.0352806	0.0149939	0.505559	0.01826	0.0100696	0.538329	0.0183135	0.828199	0.0258216	0.631821	1.0253	0.474407
ENSG00000133627.17	ACTR3B	0.334395	0.0494763	0.201886	1.91817	0.700276	0.0151457	0.561679	0.028685	0.015121	0.693103	0.309455	0.0162917	0.0347002
ENSG00000153113.23	CAST	0.196468	0.597148	0.604086	0.00479125	0.591231	0.25325	0.60321	0.347877	0.866835	0.00965561	0.379271	0.0039183	0.437165
ENSG00000146938.14	NLGN4X	0.933011	0.0197348	0.00715221	0.589784	0.00873175	1.1935	0.607453	0.141197	0.945679	0.0239753	0.00792777	0.364502	0.0494966
ENSG00000204954.9	C12orf73	0.0111864	1.43989	0.0162667	1.17004	0.0182713	0.012069	0.349597	0.0233949	0.0101763	1.00044	0.0159926	0.0132764	0.802818
ENSG00000135378.3	PRRG4	1.29451	0.126674	0.350277	0.061677	0.0739276	0.0717368	0.0753425	1.76212	0.663231	0.110573	0.0648206	0.0657709	0.092378
ENSG00000148334.14	PTGES2	0.00505906	1.16352	0.0370695	0.646856	0.621344	0.316265	0.0069836	1.27735	0.210279	0.0127107	0.00724009	0.457415	0.131131
ENSG00000175110.11	MRPS22	0.54861	0.447209	0.2686	0.828053	0.0113857	0.00717898	0.0105933	0.827782	0.679437	0.0184126	0.32562	0.893986	0.0229981
ENSG00000100336.17	APOL4	0.00855507	2.44015	0.0102782	0.0111267	0.0131288	0.987205	0.0292796	0.0161948	0.868217	0.0234898	0.0527224	0.00934151	0.417775
ENSG00000111325.16	OGFOD2	0.0547487	1.67626	0.682911	0.0619864	0.0658892	0.0611116	0.0746075	0.100546	0.0438248	1.79666	0.0593511	0.0574439	0.0862506
ENSG00000187268.11	FAM9C	0.022353	1.19276	0.0296852	0.0261636	1.22934	0.01933	0.095345	1.75669	0.0198442	0.0435582	0.364265	0.0186896	0.0565186
ENSG00000115694.14	STK25	0.22293	0.508324	0.282992	0.848578	0.00473073	0.426724	0.118142	0.695055	0.444641	0.00774808	0.397287	0.610561	0.328129
ENSG00000221994.10	ZNF630	0.1017	0.195349	0.107891	1.11755	0.127185	0.0980494	0.994978	0.144276	0.099313	0.165252	0.112887	1.30305	0.146745
ENSG00000127585.11	FBXL16	0.0303949	0.0830798	0.04308	0.0369345	0.0460725	2.57862	0.0417346	0.053461	0.02802	0.594575	0.0387552	1.21986	0.0585534
ENSG00000169905.12	TOR1AIP2	0.361662	0.0143919	0.19863	0.672639	0.00588047	0.636818	0.355464	0.00728924	0.775236	0.0903875	0.428988	1.09791	0.249408
ENSG00000196497.15	IPO4	0.0140445	0.0434646	0.303422	0.0178964	0.893308	0.900336	0.638636	1.58457	0.38046	0.0351349	0.0193762	0.0150313	0.0341228
ENSG00000086717.18	PPEF1	0.8808	0.165721	0.589625	0.0944149	0.105469	0.567971	0.0893932	0.123009	0.0677124	0.137869	0.0914588	0.085119	1.76353
ENSG00000104522.15	TSTA3	0.594807	0.0224627	0.00770178	0.00808484	0.00915474	0.00625227	0.0109479	1.67231	0.398519	0.97777	0.379786	0.556522	0.247232
ENSG00000141101.12	NOB1	0.0128317	0.0424818	0.306172	0.0162144	0.0197583	1.29061	0.0188334	0.998634	0.398079	0.857883	0.0784537	0.0147173	0.827026
ENSG00000182809.10	CRIP2	0.298807	0.126971	0.0348825	0.0852558	0.00187555	0.402054	0.430215	0.690001	0.413709	0.195572	0.69562	0.818988	0.704385
ENSG00000185442.12	FAM174B	0.0486521	0.126382	0.0586843	0.0638237	2.50011	0.0596301	0.0600309	0.0842238	0.0433901	1.55743	0.0627568	0.0629242	0.0913671
ENSG00000103269.13	RHBDL1	0.588284	0.164908	0.0788834	0.0856822	0.955674	2.21497	0.0920854	0.109151	0.0720329	0.131779	0.086346	0.0743107	0.118529
ENSG00000151116.16	UEVLD	0.437356	0.0355141	0.382279	0.956802	0.153958	1.10196	0.20449	0.020066	0.00987413	0.712205	0.0165282	0.603709	0.250145
ENSG00000125148.6	MT2A	0.200933	2.05658	0.00999684	1.6624	2.75157e-05	0.065185	0.0523182	0.599929	0.0690532	0.124495	0.0589943	1.9414e-05	4.31084e-05
ENSG00000255529.7	POLR2M	0.00770807	0.0254723	0.44064	0.362668	0.671906	1.94027	0.204767	0.0143058	0.640886	0.0192855	0.249158	0.00839387	0.303949
ENSG00000136274.8	NACAD	0.0250024	0.0754507	0.0311615	0.691148	0.0435141	0.0264848	0.704248	0.780642	1.32951	0.0604984	0.03513	1.00541	0.0530125
ENSG00000186638.15	KIF24	2.12133	0.136783	0.0618126	0.0627897	0.0790484	0.0525366	0.0699268	0.0935763	0.380573	0.114087	0.504104	0.0595602	1.0743
ENSG00000205356.9	TECPR1	0.0161093	0.0555191	0.321298	0.0198792	0.40995	1.34279	0.603102	0.0294768	0.633571	0.0393389	0.0942102	1.02884	0.283316
ENSG00000100483.13	VCPKMT	0.0728477	0.15082	0.663717	0.0811332	1.72662	0.0687919	0.0822872	0.108033	0.0583032	0.311053	0.0901587	0.878217	0.490249
ENSG00000140030.5	GPR65	0.0793863	0.179976	2.45652	0.102732	0.11995	0.0849051	0.103047	0.128785	0.0779504	0.173706	0.594729	0.0860983	0.543291
ENSG00000150753.11	CCT5	0.589143	0.18191	0.270217	1.06609	0.00275596	0.325806	0.00260761	0.792831	0.246414	0.00461395	0.208818	0.885285	0.321116
ENSG00000031003.10	FAM13B	0.48723	0.0449	0.418042	0.0188811	0.979804	0.0141614	0.89274	0.0271737	0.133798	0.0340423	0.40886	1.06564	0.354699
ENSG00000101040.19	ZMYND8	0.00478509	0.016592	0.0291957	1.73191	0.472165	0.813177	0.00639672	0.291518	0.00434424	0.715526	0.0838076	0.630588	0.0932555
ENSG00000158796.16	DEDD	0.353823	0.787112	0.353037	0.414394	0.215223	0.788942	0.423682	0.0143819	0.272949	0.0183783	0.537007	0.532915	0.177913
ENSG00000109118.13	PHF12	0.267731	0.0469892	0.185017	0.0184383	0.0212648	0.0144336	0.366145	0.0257739	1.1426	0.950995	0.0234617	1.58748	0.229774
ENSG00000152642.10	GPD1L	0.826913	0.452761	0.215679	1.60953	0.0276743	0.0192227	0.0229819	0.0341827	0.493522	0.0407542	0.252422	0.844809	0.0342347
ENSG00000131386.17	GALNT15	0.0183597	0.0630263	0.0240582	0.0247901	0.0292487	0.0193267	3.47058	0.0341313	0.0190696	0.545218	0.562733	0.0207753	0.0390963
ENSG00000196812.4	ZSCAN16	0.0692657	0.149827	0.0712836	0.0759756	0.0886638	0.0682876	0.0761903	0.105002	2.30948	0.133638	0.0795681	0.769815	0.79181
ENSG00000110844.13	PRPF40B	0.428141	0.0751558	0.298354	0.0289422	0.0366724	1.40771	0.666292	0.0405906	0.887661	0.302817	0.0315327	0.0309759	0.63051
ENSG00000182952.4	HMGN4	0.652419	0.125599	0.0588402	0.707626	1.56258	0.0546707	1.16821	0.0879353	0.0482783	0.115888	0.0648685	0.0566508	0.109875
ENSG00000116690.12	PRG4	0.910844	0.156182	0.472502	0.0906098	0.101525	0.0716555	0.0870615	0.10931	2.13631	0.12628	0.332642	0.0746121	0.113231
ENSG00000161981.10	SNRNP25	0.955192	0.559598	0.00626721	0.00628772	0.00751027	0.00488786	0.00646356	2.66385	0.483595	0.0906268	0.0937565	0.00540566	0.00996975
ENSG00000054392.12	HHAT	0.0650954	0.15588	0.0741187	0.0771768	0.0974753	0.0661244	0.103339	2.35476	0.816236	0.126927	0.665921	0.0709093	0.110532
ENSG00000154059.9	IMPACT	0.67015	0.0247397	0.196218	0.774296	0.0105168	1.1918	0.00971936	0.0132508	0.710591	0.733518	0.267252	0.00754212	0.280763
ENSG00000105643.9	ARRDC2	0.338937	0.0568271	0.908202	0.0252443	1.94122	0.0202992	0.275747	0.0351692	0.0183053	0.0461126	1.14438	0.0214322	0.0396247
ENSG00000100592.15	DAAM1	0.908871	0.032246	0.350063	0.0121441	0.0155657	0.00972561	1.12202	0.0177131	0.948767	0.0234197	0.170333	0.749095	0.526832
ENSG00000173540.12	GMPPB	0.385541	0.0433922	0.19188	0.0159122	0.663015	0.0125319	1.0155	0.0232686	0.0116574	1.06979	0.257033	1.12183	0.0705389
ENSG00000145194.17	ECE2	0.807696	0.0898412	0.0594232	0.038899	0.0433417	2.7848	0.044458	0.0549034	0.382056	0.0716377	0.173811	0.0342903	0.266944
ENSG00000197497.10	ZNF665	0.0572328	0.146964	0.0628636	1.72288	0.0786999	0.0576954	1.30313	0.0894786	0.935674	0.111274	0.0690586	0.0710061	0.0984594
ENSG00000158805.11	ZNF276	1.05415	0.0584786	0.590465	0.0231413	2.21436	0.0180156	0.393601	0.0332173	0.0164704	0.0446035	0.356667	0.0206494	0.0497391
ENSG00000102271.13	KLHL4	0.0116745	0.0149026	0.00729633	1.49539	0.276208	2.47239	0.00578064	0.00851452	0.00378475	0.17281	0.0314105	0.382732	0.011064
ENSG00000185842.14	DNAH14	0.0783522	0.191277	1.09568	0.0993574	0.101702	0.0763392	0.0928189	0.143878	1.96422	0.161607	0.100535	0.0869545	0.562129
ENSG00000215012.8	C22orf29	0.576132	0.0779892	0.0323557	0.0349094	0.0417912	0.913992	1.00741	1.68485	0.0250704	0.0620541	0.29023	0.0316882	0.0789074
ENSG00000107789.15	MINPP1	0.0202951	1.01712	0.612064	0.0266328	0.93775	0.287714	0.6116	0.0367055	0.0195053	0.0546659	1.02514	0.0228246	0.196448
ENSG00000120727.12	PAIP2	0.00268493	0.714751	0.205447	0.215605	0.565165	0.00264225	0.159537	0.914701	0.588875	0.586547	0.234946	0.440726	0.264771
ENSG00000138587.5	MNS1	3.54065	0.0337363	0.0126097	0.108847	0.0152567	0.0100648	0.355663	0.0195175	0.321726	0.025207	0.0774364	0.010952	0.35351
ENSG00000074695.5	LMAN1	0.515385	1.09416	0.284405	0.00418628	0.698513	0.542435	0.434282	0.0062718	0.609976	0.00832692	0.262725	0.00359693	0.431287
ENSG00000166986.12	MARS	0.263037	0.0222922	0.00886935	1.09487	1.02187	0.0806046	0.516086	0.013283	0.371043	0.0175826	0.250884	1.03476	0.195374
ENSG00000072134.15	EPN2	0.107469	0.00451969	0.0503671	0.362762	0.0019555	2.59306	0.00170816	0.34503	0.279557	0.00403182	0.0832906	1.06154	0.00294457
ENSG00000147162.13	OGT	0.94014	0.0292762	0.341568	1.0671	1.18345	0.621028	0.0135466	0.0171218	0.345801	0.0228001	0.2703	0.0108318	0.0239543
ENSG00000180481.10	GLIPR1L2	0.0662799	0.116048	0.342785	0.0580403	0.951562	0.0512598	0.0598814	2.84207	0.0490963	0.0982045	0.0568789	0.0522009	0.0819488
ENSG00000106344.8	RBM28	0.163398	0.0410487	0.291577	0.0176622	0.0183718	1.45893	0.286663	0.0242541	0.174767	1.20282	0.281483	0.890966	0.0308764
ENSG00000091622.15	PITPNM3	2.22017	0.175059	0.104833	0.103727	0.117343	0.0916983	0.101482	0.12741	0.529124	0.159673	0.104467	0.762308	0.137277
ENSG00000141564.13	RPTOR	0.0231863	0.0686238	0.171638	0.628997	1.74353	0.0219644	0.599906	0.0415845	0.799754	0.0482251	0.0356169	0.642907	0.0420931
ENSG00000125841.12	NRSN2	0.00974756	0.0302754	0.0138167	0.0120105	0.0141812	1.14663	0.909396	0.0181056	0.49284	0.545566	0.127673	1.20216	0.364458
ENSG00000172667.10	ZMAT3	0.248417	0.0118033	0.0668303	0.787333	0.82975	0.496514	0.00468745	0.00653161	1.32162	0.00893695	0.150278	0.716552	0.246017
ENSG00000170632.13	ARMC10	0.00928494	0.28672	0.591731	0.29792	0.0145464	0.86344	0.66894	0.0170495	0.499262	0.0230908	0.23586	1.0823	0.297256
ENSG00000105248.15	CCDC94	0.0129006	0.0402002	0.0148183	0.0160634	1.12969	0.582143	0.490068	2.34027	0.0117967	0.185656	0.015944	0.0134578	0.0295222
ENSG00000183978.7	COA3	0.315668	0.416617	0.0852143	0.0211452	0.002759	0.713829	0.0993234	1.50149	0.697357	0.198184	0.119499	0.449856	0.276623
ENSG00000105507.2	CABP5	0.0519779	0.143597	0.440986	0.0699711	0.0844472	0.0575965	0.0669738	0.0886925	0.912282	1.54893	0.614515	0.630751	0.0960566
ENSG00000130822.15	PNCK	1.01132	0.119393	0.968353	0.0551673	0.0732771	0.0476088	0.0691089	0.0847162	0.369643	0.893613	0.611316	0.0553257	0.463618
ENSG00000101104.12	PABPC1L	0.564541	0.0954301	0.326905	0.0413923	0.967955	0.0330137	1.5433	0.0594703	0.733985	0.0821697	0.0425097	0.0365351	0.320739
ENSG00000137673.8	MMP7	0.0335162	0.0966461	0.0397217	0.0426964	0.0479438	0.0329162	4.24053	0.0581086	0.0301813	0.0769354	0.0446013	0.034778	0.0660869
ENSG00000141741.11	MIEN1	0.214556	1.44657	0.0563235	0.263247	0.00409276	0.598501	0.279994	0.992334	0.535592	0.006604	0.167352	0.196806	0.134456
ENSG00000066739.11	ATG2B	0.597322	0.0753309	0.207989	0.0334852	0.0415821	0.0274745	1.12503	0.0439768	0.0242949	0.663631	0.0370061	1.66225	0.323712
ENSG00000157216.15	SSBP3	0.595338	0.0400131	0.161008	0.0148249	0.581146	0.012149	0.960643	0.0225706	0.878542	1.07709	0.276993	0.0141835	0.249007
ENSG00000139800.8	ZIC5	0.0550071	0.123092	0.0571526	0.0640868	0.072159	0.0606761	0.0616056	0.0846252	1.01384	1.56984	1.1824	0.0571402	0.415471
ENSG00000099840.13	IZUMO4	0.0610122	0.148181	0.0702951	0.0704833	0.0863069	0.0618039	0.715633	0.101455	3.10728	0.144008	0.0722046	0.0609519	0.100746
ENSG00000147872.9	PLIN2	0.0816992	0.00955009	3.18269	0.00337193	0.00436128	0.00261681	0.313997	0.567258	0.00228068	0.00667155	0.507595	0.00267973	0.211768
ENSG00000183722.7	LHFP	0.275275	0.00748341	0.00281189	0.191431	0.0616382	0.367329	0.334758	0.378322	1.43775	0.00530916	0.272546	0.00224789	1.56028
ENSG00000213380.13	COG8	0.00893164	0.0910195	0.0493494	0.0107039	0.0131291	0.873225	0.0107282	1.33212	0.425224	1.17462	0.0145321	0.861405	0.0235118
ENSG00000103051.18	COG4	0.628031	1.58946	0.177354	0.00901867	0.0104747	0.00680175	0.225544	0.433536	0.65378	0.0172716	0.164908	0.711166	0.262964
ENSG00000069188.16	SDK2	1.00316	0.183598	0.108773	0.113306	0.144566	1.40113	0.115336	0.142177	0.951921	0.163148	0.116831	0.105739	0.150974
ENSG00000176595.3	KBTBD11	0.313145	0.0585839	0.19929	0.792841	0.0239532	1.6266	0.533274	0.0289378	0.67647	0.0367843	0.38932	0.0177014	0.181347
ENSG00000113790.10	EHHADH	0.0749324	0.165868	0.665315	1.45914	0.100532	0.0825567	1.59978	0.115022	0.0749504	0.137991	0.0898676	0.0776928	0.121644
ENSG00000128833.12	MYO5C	0.439569	0.0890392	0.0385165	0.0416521	0.0488622	2.00949	0.0440156	0.0575337	1.38087	0.0718112	0.527029	0.0354642	0.0633575
ENSG00000135317.12	SNX14	1.11591	0.0277943	0.188851	0.0107487	1.00968	0.00827793	0.698056	0.0152667	0.880079	0.0214734	0.204094	0.486333	0.221652
ENSG00000270188.1	MTRNR2L11	0.0806934	0.169624	0.57308	1.45098	0.092916	0.0676909	1.35344	0.113966	0.0988839	0.128005	0.452263	0.0758332	0.118061
ENSG00000106399.11	RPA3	1.81982	0.34652	0.0492865	0.00370629	0.00448962	0.00290839	0.140585	2.08492	0.336531	0.0075017	0.0344804	0.00315738	0.0620595
ENSG00000221916.3	C19orf73	0.385212	1.29187	0.031561	0.0316737	0.0341471	0.0258156	0.13484	0.0563199	0.515868	1.35376	0.0307516	0.925617	0.0465519
ENSG00000120925.13	RNF170	0.0188415	0.0538367	0.0561603	0.0231113	0.0264125	0.0181521	0.209118	0.0319728	1.94213	1.23277	0.163817	0.734006	0.364189
ENSG00000138639.17	ARHGAP24	0.0295563	0.0868199	1.84031	0.0380875	0.0477431	0.0347215	0.0385076	0.0562618	0.0279892	0.0691531	0.458839	0.372247	1.75132
ENSG00000130590.13	SAMD10	0.0610191	0.146603	0.0751741	0.0753646	0.0893092	2.2721	0.696731	0.111094	0.0635268	0.125695	0.399582	0.560728	0.109787
ENSG00000133639.4	BTG1	0.247089	0.287173	0.612268	0.00126096	1.57341	0.000985904	0.319499	0.354954	0.000849439	0.565205	0.471385	0.239919	0.224674
ENSG00000164303.10	ENPP6	0.0521946	0.119752	0.0580566	0.0644892	0.0716318	0.0527151	0.0614278	0.0827096	1.95571	0.103358	0.0663072	2.03852	0.0893655
ENSG00000158486.13	DNAH3	0.792989	0.16226	0.854257	0.0965421	0.112591	0.0789046	1.074	0.126892	0.0640821	0.141385	0.0933687	1.04388	0.123044
ENSG00000158552.12	ZFAND2B	0.659855	0.0246953	0.174177	0.513238	0.76092	0.00727217	0.552547	1.19387	0.0065476	0.0186207	0.101514	0.541509	0.334949
ENSG00000077044.9	DGKD	0.0132714	0.0423882	0.353743	0.970324	1.20295	0.0136482	0.298814	0.0280245	0.0121725	0.0341715	0.747771	1.13264	0.031318
ENSG00000099800.7	TIMM13	0.100916	0.406207	0.0636491	0.420075	0.21807	0.684811	0.0873854	1.86657	0.245387	0.292007	0.0760276	0.318576	0.118864
ENSG00000135930.13	EIF4E2	0.320827	0.413815	0.0865323	0.463203	0.731469	0.00463234	0.0063899	1.78442	0.00415086	0.012221	0.160585	0.428016	0.477373
ENSG00000149806.10	FAU	0.224756	0.606687	0.166549	0.050298	0.872602	0.17187	0.170474	1.7314	0.206141	0.247302	0.0811824	0.141428	0.229008
ENSG00000141698.16	NT5C3B	0.318914	0.017476	0.268269	0.64622	0.0076589	0.864233	0.169011	0.952979	0.731563	0.0129529	0.093643	0.56042	0.249729
ENSG00000075303.12	SLC25A40	0.520372	0.0502751	0.0207428	1.74435	0.0242337	0.0164312	0.491604	0.0301483	1.48366	0.0397661	0.171165	0.0177027	0.26597
ENSG00000172172.7	MRPL13	0.234146	0.333976	0.080908	0.00446866	0.235367	0.824242	0.0417608	2.15151	0.348432	0.00889306	0.0839824	0.00378921	0.54375
ENSG00000187815.9	ZFP69	1.13404	0.103962	0.0445357	2.17261	0.0531465	0.0403403	0.933153	0.0677866	0.0335461	0.0852852	0.0484553	0.0496888	0.0724733
ENSG00000188994.12	ZNF292	0.0114285	0.220818	0.294809	0.807678	0.0182815	0.0117564	0.849294	0.0217816	1.12068	0.0298051	0.229657	1.2435	0.0237069
ENSG00000198612.10	COPS8	0.789024	0.661553	0.134203	0.175052	0.603313	0.751935	0.149298	0.903584	0.538209	0.0154675	0.119492	0.0032596	0.0515946
ENSG00000130723.17	PRRC2B	0.190529	0.0132888	0.274384	0.376044	0.919614	1.11812	0.632275	0.00713225	0.00344342	0.491045	0.293835	0.513749	0.0613132
ENSG00000183742.12	MACC1	1.2453	0.179481	1.07315	0.53834	0.111311	0.0906689	0.0937045	0.123447	0.0809836	0.147499	0.0982268	0.833197	0.133183
ENSG00000079335.18	CDC14A	0.365898	0.14529	0.0697291	0.0799706	0.0901896	0.0629584	0.0787249	0.0953628	1.81837	0.127001	0.647639	0.0648077	1.14711
ENSG00000166548.15	TK2	0.51348	0.0362989	0.613179	0.376573	0.0161511	0.0108961	0.96468	0.0203925	1.17449	0.0277614	0.0139598	1.09446	0.0222389
ENSG00000181409.11	AATK	0.0709486	0.152457	0.0843289	0.418604	0.105102	1.66021	0.0875762	0.107292	0.0679844	0.88996	0.932244	0.0767808	0.118525
ENSG00000095397.13	DFNB31	0.882371	0.094491	0.618376	0.0351379	0.0412374	0.0292559	1.30714	0.0490902	0.0270151	0.0637338	0.419354	1.23899	0.0523847
ENSG00000058668.14	ATP2B4	0.00685466	0.0200611	0.255319	0.0071271	0.597383	0.00579496	0.703068	0.0111317	1.20537	1.49983	0.227581	0.00725261	0.345624
ENSG00000111371.15	SLC38A1	0.329919	0.036064	0.0123722	0.31967	1.41954	0.0100753	0.0166965	0.0194311	0.0101335	0.0263345	0.679022	1.98377	0.0221081
ENSG00000106688.11	SLC1A1	0.0522306	0.12989	0.067474	0.0659705	0.0757251	0.0558387	0.0672938	0.0901426	0.0543071	0.114761	1.66305	1.54521	0.823763
ENSG00000185359.12	HGS	0.375914	0.0328004	0.444682	0.969798	0.531119	0.00977588	0.744818	0.0189325	0.883607	0.0400687	0.067064	0.665061	0.102897
ENSG00000178202.12	KDELC2	0.953025	0.0353729	0.0917984	1.62938	0.0167032	0.0112855	0.581507	0.77714	0.00988133	0.0247512	0.348551	0.0126421	0.393399
ENSG00000116954.7	RRAGC	0.307564	0.0220348	1.10611	0.00835132	0.689825	0.829583	0.510291	0.0123357	0.438639	0.077269	0.516785	0.357805	0.0142586
ENSG00000033030.13	ZCCHC8	1.0762	0.0456583	0.620204	0.73598	1.22021	0.0125892	0.0184154	0.0257439	0.35713	0.0343048	0.691275	0.0144446	0.0293475
ENSG00000157510.13	AFAP1L1	0.0169621	0.0539176	0.0212632	0.828658	0.405693	0.167365	0.0227905	0.0310902	0.0167542	0.0484836	2.62877	0.596165	0.0369234
ENSG00000197951.8	ZNF71	1.32289	0.103989	0.0470921	0.0489793	2.49084	0.0431687	0.050426	0.06991	0.0343413	0.0873786	0.412519	0.0491796	0.0761731
ENSG00000160145.15	KALRN	0.0120319	0.894865	0.013581	1.51364	0.572448	0.81944	0.031653	0.0218967	0.0116497	0.0374196	0.107418	0.0124073	0.835254
ENSG00000137831.14	UACA	0.205042	0.0174172	0.085035	0.00658761	0.00772272	0.00504855	0.00749744	0.0100735	0.26242	0.131117	0.385399	0.00563881	3.76373
ENSG00000185985.8	SLITRK2	0.0684479	0.0237695	0.00833769	0.00914677	0.0106298	1.73967	0.00962758	0.0138984	1.29418	0.0179482	0.0118088	1.66782	0.0146272
ENSG00000138685.12	FGF2	0.222775	0.0279842	0.00966707	0.0104269	0.559287	1.67112	0.902857	0.0151297	1.34881	0.0211809	0.0463403	0.0090572	0.0439103
ENSG00000173531.15	MST1	0.0721704	0.16191	0.0867667	0.0888856	0.113091	0.0847704	0.0970344	0.116098	2.30737	0.147928	0.0950722	0.832868	0.551919
ENSG00000185010.13	F8	0.377971	0.109101	0.266346	0.0554269	0.0612813	0.0441004	0.0574889	0.0722678	3.28497	0.0869468	0.053525	0.0447152	0.316773
ENSG00000102034.16	ELF4	0.0758948	0.153878	1.84479	0.0828445	0.0957246	0.861432	0.100484	0.118128	0.0604831	0.13501	0.252764	0.0757452	0.91938
ENSG00000173928.2	SWSAP1	0.0871708	0.161671	0.0899943	0.0997874	3.44399	0.0835574	0.0964974	0.122829	0.0681185	0.138493	0.144564	0.0903096	0.12784
ENSG00000074319.12	TSG101	0.601874	0.428737	0.111471	0.189279	0.664118	0.874849	0.333817	0.654	0.357445	0.20138	0.201077	0.00472119	0.271373
ENSG00000139112.10	GABARAPL1	0.14617	0.0230461	0.912412	0.331108	0.67151	0.00658497	0.555181	0.405318	0.543386	0.0163259	0.502176	0.474429	0.303404
ENSG00000198604.10	BAZ1A	0.395715	0.0180149	0.722507	1.22174	0.00803367	0.00542641	0.00702282	0.413753	0.00477975	0.503182	0.577183	0.581417	0.434002
ENSG00000134716.9	CYP2J2	0.0356626	0.105876	0.0386825	0.0400773	0.0465214	0.0326148	0.53086	0.056439	1.84267	1.08694	0.041996	0.927988	0.0621486
ENSG00000074071.13	MRPS34	0.197093	0.0105431	0.00385271	0.77822	0.265633	0.753869	0.00399508	1.85153	0.1104	0.230556	0.120046	0.49631	0.0738375
ENSG00000115380.19	EFEMP1	0.119962	0.0211518	0.00804643	0.00814013	0.00962627	0.162291	3.91149	0.0121573	0.00549598	0.01529	0.598017	0.00676556	0.0128001
ENSG00000063587.13	ZNF275	0.375316	0.0478082	0.021624	0.0203159	1.42551	1.2787	0.0210044	0.028542	0.910796	0.0372875	0.190958	0.476529	0.0423262
ENSG00000141314.12	RHBDL3	1.30321	0.136597	0.316104	0.0778906	0.0803735	1.75789	0.0728283	0.0967895	0.599294	0.122175	0.0719009	0.063253	0.101295
ENSG00000113716.12	HMGXB3	0.00724397	0.0263583	0.183751	1.60287	0.932757	0.0074193	0.00995223	1.49596	0.221917	0.325888	0.0516003	0.0082922	0.0156105
ENSG00000132613.14	MTSS1L	0.139748	0.011621	0.00403639	0.00423958	0.144041	1.647	0.102399	0.00633987	1.17865	0.838522	0.0364753	0.727246	0.0551744
ENSG00000112210.11	RAB23	0.515323	0.0517485	0.0200851	0.0219066	0.0256868	0.936069	0.831774	0.0322702	0.0157231	1.38212	0.0619847	0.0196345	0.960841
ENSG00000113272.13	THG1L	0.818752	0.0718338	0.159565	0.475478	0.0329255	0.0219513	0.499226	1.30225	0.020173	0.0539191	0.116422	0.52148	0.772329
ENSG00000079841.18	RIMS1	1.56766	0.183614	0.08871	0.0895522	0.129682	0.0752113	0.70809	0.12302	0.998478	0.15266	0.421491	0.0842984	0.129398
ENSG00000186222.4	BLOC1S4	0.219597	0.035354	0.244203	0.0131515	0.208522	0.451597	0.895929	1.21824	0.686406	0.0253978	0.25119	0.576252	0.059459
ENSG00000088356.5	PDRG1	0.630718	0.0397462	0.0159978	0.0159694	0.0191475	0.51254	0.430578	0.535473	0.910216	0.0312509	0.589879	0.743361	0.406968
ENSG00000165914.14	TTC7B	0.909461	0.0470023	0.560927	0.020361	0.280623	0.015391	0.221098	0.0269247	1.12962	0.0682954	0.27974	1.28052	0.0389414
ENSG00000154723.12	ATP5J	0.108889	1.0128	0.164299	0.220152	0.0014709	0.00094136	0.0535604	1.33449	0.53225	0.00247436	0.325051	0.610222	0.532118
ENSG00000135763.9	URB2	0.0308801	0.0875607	0.038586	0.04136	1.18676	2.12078	0.0419092	0.541509	0.0283282	0.0698085	0.375915	0.0332184	0.255963
ENSG00000130703.15	OSBPL2	0.0113312	0.0386511	0.0162396	1.66792	0.38731	1.22625	0.0169296	0.0210226	0.599135	0.0280258	0.185295	0.560046	0.125568
ENSG00000244187.7	TMEM141	0.245389	1.56864	0.00859338	0.437309	0.0101507	0.63108	0.294159	0.0128708	0.667934	0.0169826	0.0541645	0.370169	0.573607
ENSG00000103197.16	TSC2	0.0157792	0.0532368	0.522809	0.0214895	0.0244883	2.29974	0.32083	0.029411	0.516984	0.0396112	0.186729	0.812875	0.0323723
ENSG00000178935.5	ZNF552	0.035931	0.0940604	0.0587407	0.049492	0.995807	0.0392225	0.276714	3.0008	0.0426114	0.079278	0.0466938	0.0396145	0.0840584
ENSG00000169981.10	ZNF35	0.908339	0.156045	0.0864768	0.410667	0.107829	0.0803661	0.1422	1.99548	0.0658737	0.141244	0.0898738	0.0843664	0.498844
ENSG00000155099.7	TMEM55A	0.219006	0.0397064	0.103948	0.702433	0.898469	0.0122726	0.685489	0.0234749	0.973668	0.0305245	0.154863	0.899405	0.139762
ENSG00000137965.10	IFI44	0.240432	0.0384712	0.282362	0.442253	0.0167591	0.0116808	0.598259	0.0220149	0.0111261	1.19951	0.568053	1.03175	0.420885
ENSG00000197961.11	ZNF121	0.334089	0.0503246	0.0197434	0.715509	1.41496	0.0161554	0.0209964	0.02941	0.327711	0.0368355	0.264667	1.34515	0.301997
ENSG00000115661.13	STK16	0.432711	0.0361745	0.0757741	0.907593	0.68705	0.0108448	0.352711	0.020621	0.683782	1.25504	0.136686	0.0125977	0.273562
ENSG00000204186.7	ZDBF2	0.290295	0.0735096	0.0304267	0.590149	0.041082	0.0272367	0.412824	2.79082	0.20394	0.0555636	0.162418	0.0270132	0.159457
ENSG00000198925.10	ATG9A	0.313669	0.0428822	0.016955	0.0175807	1.73271	0.0137535	0.0268517	0.0243718	1.53326	0.0319808	0.539179	0.0139317	0.574125
ENSG00000166233.12	ARIH1	0.265803	0.0218185	0.448923	0.00810615	0.960866	1.0377	0.385278	0.443104	0.336564	0.0166765	0.484765	0.161409	0.320165
ENSG00000135677.10	GNS	0.285464	0.015887	0.773185	0.842674	0.58795	0.628954	0.462979	0.00846091	0.529351	0.0118826	0.363308	0.00523345	0.378406
ENSG00000023892.10	DEF6	0.0610968	0.163525	3.65333	0.0764846	0.107257	0.0659578	0.0935193	0.101057	0.0631438	0.128902	0.0808535	0.0746989	0.111949
ENSG00000096872.15	IFT74	0.0274567	0.080168	0.0300198	1.14325	0.0328021	0.0246389	0.521066	0.0601723	0.0239887	2.40555	0.237388	0.0253098	0.25426
ENSG00000273899.4	NOL12	0.577959	0.0336828	0.0174706	0.652705	0.947626	0.592727	0.293981	0.0201172	1.40905	0.140744	0.0250308	0.0109839	0.163713
ENSG00000125901.5	MRPS26	0.395201	0.00845228	0.0407647	0.694817	0.00357681	0.728251	0.159548	1.49154	0.719488	0.00611954	0.0609082	0.560392	0.0276659
ENSG00000007341.18	ST7L	0.734864	0.735706	0.180422	0.0156555	0.0186426	1.47956	0.452089	0.0231199	0.0101103	0.791569	0.0180813	0.0140808	0.409249
ENSG00000117408.10	IPO13	0.0146924	0.0534178	0.210355	0.654871	0.0251025	1.22767	0.340852	0.719509	0.551727	1.01742	0.0180951	0.0180045	0.027989
ENSG00000257365.7	FNTB	0.719517	0.0445377	0.0170734	0.0180998	1.19859	0.0151524	1.10233	1.60351	0.0135839	0.0371484	0.0652473	0.0159603	0.0293274
ENSG00000177946.5	CENPBD1	1.08282	0.118751	0.561288	0.698514	0.064161	0.0478115	0.0609121	0.0781607	1.81203	0.101368	0.0583375	0.0559724	0.0836937
ENSG00000143156.13	NME7	0.425057	0.0337135	0.185949	0.0132611	1.51079	0.934687	0.352385	1.05306	0.252747	0.0253036	0.0662018	0.0115804	0.0210741
ENSG00000132463.13	GRSF1	0.282329	0.0130334	0.255163	1.20829	0.00579841	0.474058	0.288913	0.00738929	0.635312	0.500009	0.147221	0.547801	0.529477
ENSG00000006282.20	SPATA20	0.0146718	0.0522834	0.740682	0.0180171	0.022881	0.0145555	1.24336	0.264956	1.83326	0.0412186	0.579509	0.0157149	0.037252
ENSG00000119383.19	PPP2R4	0.614987	0.449125	0.122854	0.985538	0.00632208	0.418896	0.351512	0.00818073	0.352811	0.375733	0.17611	0.846886	0.185274
ENSG00000176463.13	SLCO3A1	0.0331242	1.54167	0.512262	0.0321709	0.0382458	0.0265393	0.0370641	0.0489723	0.251903	0.0647416	0.667371	0.458817	1.14657
ENSG00000180979.9	LRRC57	1.22934	0.0606959	0.260668	0.895278	0.029627	0.019618	0.561243	0.0358022	0.67845	0.0442738	0.511027	0.50766	0.0380212
ENSG00000157873.17	TNFRSF14	0.186073	1.91118	0.863121	0.010591	0.0174151	0.00879179	0.110652	0.015534	0.0088043	1.03857	0.340447	0.0108712	0.36574
ENSG00000164142.15	FAM160A1	0.132176	0.193024	0.110084	0.122409	0.129958	0.104189	0.115542	0.176605	1.75207	0.178938	0.117826	0.874108	0.688358
ENSG00000187735.12	TCEA1	0.562523	0.446626	0.0372477	0.435803	1.25437	0.00301558	0.00419114	0.904297	0.747365	0.00774241	0.0891197	0.396555	0.00701617
ENSG00000136867.10	SLC31A2	0.0282808	0.082348	1.21089	2.27384	0.0397993	0.0246923	0.472846	0.0483129	0.0219968	0.0610581	0.493539	0.0328295	0.0705229
ENSG00000118407.14	FILIP1	0.881367	0.0971458	0.0417118	0.0464529	0.0508098	0.853432	0.0460637	0.0641607	0.0320698	0.0775505	0.68826	0.0388909	1.92386
ENSG00000163406.10	SLC15A2	0.00973915	0.03102	0.0114879	0.0125054	0.0138543	1.50029	0.0119145	0.0173808	2.41562	0.543732	0.163588	0.010213	0.145449
ENSG00000182899.14	RPL35A	0.203781	0.61334	0.146143	0.0189425	0.967709	0.135998	0.13069	1.72749	0.0422264	0.129217	0.139311	0.273928	0.370969
ENSG00000087299.11	L2HGDH	0.747388	0.0914281	0.189712	1.36496	0.0467596	0.0307743	0.206104	0.0535467	0.0280957	0.0684903	0.176796	1.22301	0.626749
ENSG00000176222.8	ZNF404	0.0538617	0.130594	0.0629529	0.0653656	1.72098	0.0538629	0.0827803	0.0875414	1.2478	0.110049	0.0831358	1.01827	0.093439
ENSG00000118298.10	CA14	1.58555	0.101455	0.0479708	1.109	0.0417479	0.0303557	0.0368974	0.0527862	0.0252945	0.635128	0.138176	0.993442	0.0566074
ENSG00000134086.7	VHL	0.499394	0.0427938	0.0231205	0.0183199	1.34495	1.68352	0.0179382	0.0255031	0.012201	0.0337812	0.0189437	1.05868	0.101057
ENSG00000119661.14	DNAL1	0.00914058	0.776993	0.0918913	0.801055	0.0161136	0.752241	0.991047	0.6879	0.00981696	0.0229437	0.0131013	0.4763	0.238513
ENSG00000156853.11	ZNF689	0.0297439	0.0802906	0.0326858	0.0410933	0.042362	0.0312951	0.78378	0.0511483	1.14978	0.0625439	0.169626	2.3296	0.0536845
ENSG00000116096.5	SPR	0.72649	0.117979	0.0560774	0.0588154	0.0692068	0.050484	0.0602169	0.0796719	2.2149	0.109475	0.509457	0.679212	0.087219
ENSG00000116675.15	DNAJC6	0.0172601	0.474997	0.0211397	1.16237	0.0276251	0.489102	0.623685	0.0323788	0.620077	0.042607	0.023462	1.14759	0.19179
ENSG00000111727.11	HCFC2	0.643033	0.0249623	0.294912	1.09773	1.04815	0.00745353	0.0102976	0.0142158	0.671889	0.0185234	0.341499	0.550328	0.166664
ENSG00000163564.14	PYHIN1	0.0534862	0.132439	0.0624673	0.0641529	0.0761367	1.59091	0.0684261	0.0933659	1.3431	0.111539	0.067898	0.826287	0.318036
ENSG00000065308.4	TRAM2	0.814454	0.0537253	0.0212258	1.18734	0.0270443	0.832932	0.124783	0.0317896	0.0156018	0.852662	0.50896	0.0215928	0.381915
ENSG00000186111.8	PIP5K1C	0.279567	0.0433099	0.355068	0.6572	0.0203515	0.0138881	0.0186374	0.0244037	0.0115318	0.837884	0.711462	1.52644	0.381287
ENSG00000150275.17	PCDH15	0.0101285	0.0342693	0.0138524	0.540802	0.871244	1.25866	0.0137984	0.0207474	0.00929552	0.0256339	0.0140118	2.05091	0.0217002
ENSG00000142185.16	TRPM2	0.0497727	0.11487	2.68783	0.0548323	0.0666151	0.0500986	0.0553978	0.0753651	0.427427	0.101408	0.739077	0.0524494	0.351141
ENSG00000122376.11	FAM35A	0.481494	0.0672587	0.602534	0.0306647	1.21654	0.696098	0.0297146	0.0432551	0.556621	0.0551625	0.0476034	0.0265794	1.01097
ENSG00000101871.14	MID1	0.6242	0.0396924	0.018058	0.0165854	0.0188551	0.012615	0.537068	1.01777	0.0130317	1.26153	0.54104	0.757947	0.0243249
ENSG00000175206.10	NPPA	0.0738468	0.153124	0.0821176	0.0923779	1.09239	0.0780349	0.33109	0.115743	0.0747626	0.139784	0.090146	2.31554	0.126375
ENSG00000255112.2	CHMP1B	0.00531731	0.0182212	0.556082	0.00659656	0.629239	0.821798	0.70827	0.603374	0.00472692	0.0134782	0.472792	0.54345	0.509487
ENSG00000185278.14	ZBTB37	0.254755	0.231993	0.20183	0.0370356	3.1654	0.0347874	0.335138	0.054735	0.0271224	0.0688214	0.328574	0.0418258	0.0731375
ENSG00000179388.8	EGR3	0.00305686	0.0107305	0.404918	0.00412734	0.579614	0.00316411	1.43255	0.00593159	0.00279241	2.08344	0.125562	0.232583	0.00717009
ENSG00000134686.16	PHC2	0.620545	0.00712014	0.274715	0.922527	0.00308132	1.18735	0.746658	0.00383955	0.00174209	0.663506	0.239719	0.00219468	0.224267
ENSG00000143469.16	SYT14	1.07068	2.02898	0.373293	0.0932004	0.12313	0.0790048	0.083728	0.103633	0.0655075	0.128237	0.0818227	0.102599	0.449595
ENSG00000078304.19	PPP2R5C	0.473517	0.465507	0.269643	0.863021	0.004084	0.745138	0.172304	0.00517354	0.619125	0.00690024	0.336169	0.743426	0.192341
ENSG00000119844.15	AFTPH	0.147729	1.38093	0.483003	0.0144773	0.981618	1.00158	0.707935	0.0201569	0.0101619	0.0275511	0.0742554	0.0122071	0.0226931
ENSG00000280433.1	CH507-9B2.9	0.0593677	0.144353	0.0720784	0.0804737	2.18737	0.061797	0.0798537	0.104715	0.0537517	0.118638	0.909909	0.806489	0.109222
ENSG00000100410.7	PHF5A	0.393269	0.0238899	0.396437	1.03551	0.0104853	0.47259	0.401578	0.439832	0.105684	0.0177151	0.21802	0.911423	0.463898
ENSG00000198589.10	LRBA	0.886657	0.0585663	0.304178	0.0258153	0.035246	0.0200313	0.377478	0.0358792	0.649899	2.03495	0.375032	0.0217413	0.046613
ENSG00000197043.13	ANXA6	0.188738	0.0164979	0.0543103	0.00614269	0.00732706	0.0048575	0.509067	0.42981	0.572798	0.0126024	0.081078	1.18477	1.82523
ENSG00000100302.6	RASD2	0.0454401	0.112576	0.212748	0.0521257	0.0613947	0.0405236	0.497051	0.379252	0.980229	0.812407	0.0518076	0.0434367	1.54517
ENSG00000123815.11	ADCK4	0.0217278	0.0589353	0.0252813	0.650431	0.0265463	1.71223	0.398651	1.0948	0.663763	0.0459431	0.105478	0.0212297	0.0478673
ENSG00000056998.18	GYG2	0.543971	0.0872453	0.0395731	0.0399115	0.047457	0.0320273	0.602704	0.0587897	1.43092	1.0068	0.0384047	0.868382	0.0573382
ENSG00000090861.15	AARS	0.422979	0.0174965	0.0818932	0.994957	0.88974	0.439149	0.124282	0.00972965	0.515594	0.493647	0.00861933	0.747657	0.147302
ENSG00000143153.12	ATP1B1	0.324949	0.0135671	0.416708	1.39616	0.00613005	0.614155	0.00548677	0.102627	0.395205	0.646451	0.00563977	0.958614	0.00890383
ENSG00000025039.14	RRAGD	0.446925	0.0371303	0.22293	0.622316	1.21754	0.0104936	0.705662	0.423079	0.708021	0.266178	0.0142097	0.011427	0.198732
ENSG00000007520.3	TSR3	0.403122	0.569488	0.157619	0.727996	0.00442214	1.23623	0.36266	0.00555204	0.432343	0.0075223	0.074293	0.784535	0.130282
ENSG00000174945.13	AMZ1	0.07935	0.169757	1.09989	0.108032	0.111409	0.0890449	0.560229	0.151094	0.0866988	0.164662	0.0997359	1.88832	0.133495
ENSG00000168028.13	RPSA	0.376	0.122825	0.248259	0.0404813	0.537103	0.600142	0.145331	2.07953	0.0828867	0.00929704	0.0663749	0.34448	0.246838
ENSG00000181852.17	RNF41	0.0103403	0.036092	0.0827827	0.013706	0.581669	0.754396	0.015211	1.2984	0.532236	0.932828	0.361258	0.0119912	0.25414
ENSG00000101198.14	NKAIN4	0.215504	0.0105567	0.0433894	0.00360984	0.00422373	1.16565	0.00422906	0.00562339	0.358805	0.00738323	0.00366172	3.03738	0.0360885
ENSG00000058063.15	ATP11B	0.543198	1.0627	0.524398	0.0193644	0.0245943	1.07492	0.0200667	0.0282493	0.0144368	0.0396575	0.694403	0.0165685	0.815714
ENSG00000138079.13	SLC3A1	0.0323318	0.0927897	0.37988	0.0399629	0.0513954	1.66364	0.637077	1.44858	0.0282334	0.0706242	0.16957	0.0408821	0.194894
ENSG00000183691.4	NOG	0.0757588	0.146275	0.0747094	0.0741324	0.991121	1.35539	0.0802151	0.107173	1.48446	0.140335	0.0782026	0.0706318	0.109606
ENSG00000148082.9	SHC3	0.0131302	0.0391113	0.139247	0.0170716	0.0192767	1.44122	0.0937946	1.42353	0.512077	0.0304892	0.0164025	1.11077	0.0258485
ENSG00000161204.11	ABCF3	0.0147435	0.0458665	0.429992	0.299107	0.0216549	1.22177	0.900447	0.0279082	0.446026	0.369584	0.132945	0.939836	0.0291016
ENSG00000185112.5	FAM43A	0.0139616	0.0514809	0.0170464	0.0215774	1.10428	0.016291	0.0186337	0.0264044	0.0153823	0.0362414	1.73136	1.79539	0.0315468
ENSG00000175182.13	FAM131A	0.00683987	0.0237757	0.362107	0.663671	0.524665	0.633631	0.218435	0.804633	0.195986	0.830158	0.0115968	0.599856	0.014884
ENSG00000160255.16	ITGB2	0.00647	0.0219291	4.71662	0.00816339	0.00990382	0.00639209	0.00899999	0.0120651	0.00580501	0.0169483	0.0548596	0.0070951	0.0146316
ENSG00000136156.12	ITM2B	0.132423	0.522204	0.491943	0.253921	0.401041	0.220785	0.970211	0.0544008	0.720604	0.0993987	0.508095	0.10803	0.416303
ENSG00000130997.16	POLN	1.43155	0.155318	0.277456	0.0905693	0.0984823	0.0738408	0.0834608	0.110426	2.02963	0.134795	0.0863861	0.0839529	0.117466
ENSG00000196387.9	ZNF140	0.0190703	0.0537329	0.0265079	0.979119	0.584944	0.552266	0.641463	0.0330709	0.0156893	1.70454	0.0221281	0.0199187	0.222362
ENSG00000165156.14	ZHX1	0.00660306	0.0225998	0.215969	0.383872	0.398815	1.71692	0.276704	0.0120409	0.53466	0.0167004	0.2166	0.701931	0.38748
ENSG00000082515.16	MRPL22	0.78781	0.017714	0.267402	0.732546	0.00783328	0.214549	0.458216	0.802078	0.42127	0.0125602	0.0593463	0.743935	0.367844
ENSG00000132334.16	PTPRE	0.00492944	0.0170893	0.889514	0.493281	0.00767901	1.00845	0.239068	0.00975555	0.769438	0.491882	0.434527	0.438267	0.0891237
ENSG00000143977.13	SNRPG	0.723317	0.521359	0.000867444	0.150597	0.179207	0.167915	0.126544	2.03565	0.323061	0.205933	0.119131	0.207711	0.137809
ENSG00000104976.11	SNAPC2	0.0183828	0.0662417	0.335642	0.0247161	0.0349897	0.0209326	1.03593	0.0361972	0.0208327	0.0459612	0.587476	2.11022	0.534413
ENSG00000179627.9	ZBTB42	0.65974	0.1105	0.366072	0.0363877	2.41005	0.0305109	0.0984038	0.0489717	0.0307114	0.0646378	0.368289	0.579859	0.0535968
ENSG00000163739.4	CXCL1	0.0186361	0.0682702	0.158537	0.0267085	0.0305512	0.0209255	1.45453	0.0362218	0.0188854	0.803548	1.89917	0.0206411	0.312709
ENSG00000197841.14	ZNF181	0.0117078	0.647751	0.0178411	0.0162205	0.876936	0.196457	0.842954	0.0242399	0.44084	0.49426	0.0170541	0.919324	0.376572
ENSG00000102910.13	LONP2	0.00696331	0.0239605	0.477557	0.671508	0.0105374	1.40335	0.383893	0.227195	0.567168	0.749511	0.210043	0.00773925	0.150904
ENSG00000130706.12	ADRM1	0.397631	0.00981084	0.252008	0.631515	0.613518	0.558253	0.200789	1.50026	0.00251257	0.00724913	0.295296	0.00308279	0.424234
ENSG00000213420.7	GPC2	0.0267974	0.0718017	0.261347	0.0302183	0.0386736	0.0253934	0.0400036	0.0443786	0.028976	0.0611854	0.0323556	3.95771	0.242772
ENSG00000153201.15	RANBP2	0.350841	0.0250709	1.66497	0.00989103	0.480936	0.00770737	0.500886	0.0143143	0.861252	0.0185084	0.259155	0.679223	0.0166485
ENSG00000162999.12	DUSP19	0.015646	0.0468594	0.597605	0.0196067	0.022437	0.015119	0.0218615	0.71768	1.50249	0.0369909	0.495547	1.14635	0.240188
ENSG00000178057.14	NDUFAF3	0.266032	0.663811	0.0690121	0.487393	0.00317324	0.197777	0.176346	1.23334	0.543548	0.307913	0.00280684	0.613792	0.332243
ENSG00000103148.15	NPRL3	0.0122099	0.0410339	0.0143997	1.13838	0.0181189	1.61522	0.0166055	1.45984	0.0102583	0.0282174	0.102272	0.012751	0.414467
ENSG00000139974.15	SLC38A6	0.994486	0.105735	0.400774	0.0503117	0.052236	0.0374487	0.0516091	0.0679568	2.45841	0.0850249	0.163643	0.0415437	0.331332
ENSG00000141682.11	PMAIP1	0.0248217	0.0683551	0.759154	1.16952	0.0329926	0.023983	0.0293292	0.0430729	0.0199913	0.0566512	1.58742	0.0240437	1.02607
ENSG00000113758.13	DBN1	0.0438903	0.0183458	0.00660547	0.00664224	0.00766706	1.02306	0.313628	0.56873	0.715916	0.0132806	0.38412	1.56244	0.228544
ENSG00000075568.16	TMEM131	0.0058599	0.0205064	0.195977	0.471424	0.773307	1.58552	0.432604	0.0110809	0.631554	0.0152096	0.349145	0.385923	0.0137583
ENSG00000078237.6	TIGAR	0.00999954	0.0311111	0.163723	0.745421	0.612028	0.00933094	0.292007	0.0178895	0.62017	1.85322	0.0823267	0.0105767	0.439192
ENSG00000185298.12	CCDC137	0.324799	1.11992	0.145472	0.375374	0.0117672	1.29904	0.538515	0.776562	0.00697051	0.0198083	0.194381	0.00837648	0.0684633
ENSG00000168938.5	PPIC	0.0115913	0.0376453	0.017593	0.876244	0.328564	0.0117513	0.148066	0.0214339	1.47448	0.0297155	1.06581	0.0120149	0.849057
ENSG00000188243.12	COMMD6	0.0837451	0.316229	0.25421	0.371691	0.653727	0.58148	0.29626	1.35039	0.202636	0.10864	0.207337	0.0287231	0.443399
ENSG00000039560.13	RAI14	0.0192962	0.046435	0.0178968	1.22568	0.0234513	0.0168247	0.0204118	1.14726	0.327911	0.0398868	1.12875	0.0180751	0.845941
ENSG00000175073.7	VCPIP1	0.0136483	0.0461798	0.262758	1.02116	0.022371	0.0143172	0.0221782	0.0261593	0.930607	0.0347364	0.443819	2.01439	0.0276924
ENSG00000117697.14	NSL1	0.620931	0.544609	0.102274	0.00483466	0.00579795	0.508281	0.221933	1.06992	0.432796	0.322156	0.03669	0.728443	0.296136
ENSG00000104231.10	ZFAND1	0.341378	0.0541685	0.460471	0.021436	1.82575	0.0172678	0.672543	0.0309368	0.0154773	0.751884	0.393791	0.0214999	0.270182
ENSG00000165271.16	NOL6	0.0274904	0.0804657	0.35565	0.44716	0.0402729	1.921	0.650931	0.0503736	0.0260887	0.065025	0.224233	0.913801	0.0541222
ENSG00000106554.11	CHCHD3	0.805796	0.7591	0.00376273	0.513702	0.691546	0.534842	0.00424728	0.701221	0.355713	0.0211899	0.14107	0.154793	0.208727
ENSG00000240184.6	PCDHGC3	0.749775	0.226168	0.0218868	0.0242846	0.0275935	3.62026	0.024972	0.0350488	0.0178494	0.0438909	0.0237741	0.0207825	0.0364097
ENSG00000120071.12	KANSL1	0.283924	0.0267288	0.356364	0.67022	1.59268	0.45407	0.298681	0.0154524	0.245927	0.0207322	0.27025	0.508729	0.144932
ENSG00000141837.18	CACNA1A	0.213588	0.0860683	0.135865	0.611944	0.0392943	2.58844	0.0384937	0.0512694	0.0253161	0.801637	0.0352674	0.031573	0.199151
ENSG00000167566.16	NCKAP5L	0.255847	0.082212	1.44864	0.0352687	0.0453457	2.00396	0.276275	0.0529341	0.0261924	0.0706646	0.323321	0.0339577	0.200235
ENSG00000162377.5	COA7	1.04005	0.052851	0.441326	0.057179	0.578972	1.74271	0.798526	0.0308136	0.0144668	0.0389016	0.0212161	0.0183854	0.0416894
ENSG00000188732.10	FAM221A	0.524712	0.0311373	0.0113774	0.451283	2.06576	0.00964201	0.0121778	0.0181897	0.329244	0.526313	0.0921143	0.795078	0.0198368
ENSG00000143842.14	SOX13	0.440376	0.0511528	0.0224854	0.530576	0.0246581	0.857104	0.0261363	0.0300448	1.11858	0.561418	0.564226	0.0198051	0.629925
ENSG00000119953.12	SMNDC1	0.264488	0.0383953	0.257483	0.0150231	1.79889	0.0117897	0.432246	0.0223839	0.0112403	0.554326	0.709639	0.738502	0.0284945
ENSG00000155093.17	PTPRN2	0.180704	0.0212742	0.137318	0.83081	0.00950624	0.00641198	0.00892985	0.86287	0.997651	0.0160798	0.372176	1.26927	0.178169
ENSG00000133135.13	RNF128	0.496005	0.0347443	0.104172	0.0132368	0.667321	0.876887	0.66757	0.0195331	0.344028	1.42566	0.113622	0.0123004	0.110587
ENSG00000147650.11	LRP12	0.0277351	0.0782539	0.647673	0.0332166	0.0369393	2.07585	0.0388564	0.0488914	0.592391	0.0652845	0.508829	0.658531	0.0493621
ENSG00000029993.14	HMGB3	2.67431	0.0196975	0.00743065	0.00716923	0.00849203	0.37018	0.00752933	0.610838	0.147513	0.484095	0.0598561	0.481199	0.0137266
ENSG00000255302.3	EID1	0.281165	0.242371	0.0463493	0.259723	0.0976182	0.751504	0.284893	1.21479	0.573538	0.0753054	0.135807	0.629327	0.306719
ENSG00000146842.16	TMEM209	1.06319	0.411498	0.0100815	0.935635	0.0126726	1.14047	0.131537	0.0157484	0.626023	0.0201191	0.232417	0.269694	0.0193081
ENSG00000158882.12	TOMM40L	0.0269729	0.0761343	0.638941	1.65969	0.038675	0.0279428	0.379914	0.0491363	0.551929	0.0629872	0.169962	0.796202	0.381753
ENSG00000152558.14	TMEM123	0.277506	0.00737046	0.314635	0.280533	0.671914	0.734017	1.40572	0.00407198	0.356648	0.00558715	0.625561	0.00233376	0.211213
ENSG00000132768.13	DPH2	0.0184231	0.0566093	0.431846	2.18268	1.82227	0.0180338	0.0236494	0.0335151	0.0162904	0.0423104	0.167621	0.0209678	0.0397964
ENSG00000153815.16	CMIP	0.00595628	0.0217657	0.939141	0.0079069	0.00933428	1.63155	0.899584	0.0114414	0.00562319	0.0157033	0.552452	0.631213	0.160116
ENSG00000005801.16	ZNF195	0.481643	0.0578038	0.237216	0.0215121	1.34346	1.68105	0.234834	0.0308927	0.453751	0.041138	0.0238061	0.0183154	0.250368
ENSG00000103544.14	C16orf62	0.389534	0.0337484	0.455342	0.572033	0.0148335	1.4745	0.563682	0.0191786	0.434933	0.024386	0.485313	0.0108929	0.407618
ENSG00000181045.14	SLC26A11	0.379621	0.0705536	0.451397	0.033463	0.0371387	0.0248889	0.236757	0.0424862	1.38396	0.0602234	0.241484	1.78116	0.120886
ENSG00000134575.9	ACP2	0.174502	0.0272461	0.383327	0.0102435	0.39781	1.34675	0.901047	0.0150508	0.604594	0.0201528	0.246512	0.452132	0.309449
ENSG00000121653.11	MAPK8IP1	0.00988014	0.0306219	0.0932764	0.384167	0.525905	1.35295	0.412186	0.017464	0.963771	0.0237657	0.0123295	1.04046	0.0198072
ENSG00000115457.9	IGFBP2	0.311294	2.01175	0.000344231	0.635163	0.000417533	0.527649	0.144418	0.287436	0.378709	0.028862	0.000508911	0.480047	0.0930309
ENSG00000164252.12	AGGF1	0.148336	0.0205485	0.246202	0.323049	0.620709	0.420355	0.478117	1.4667	0.423398	0.0157905	0.0556307	0.43115	0.241451
ENSG00000182685.7	BRICD5	2.06715	0.108506	0.666808	0.0527779	0.0610779	0.0432077	0.918257	0.0727029	0.529057	0.089318	0.10188	0.0464044	0.0763428
ENSG00000230989.6	HSBP1	0.234494	1.04327	0.11238	0.195759	0.00139954	0.554898	0.241932	0.954912	0.169627	0.125514	0.267585	0.769478	0.22752
ENSG00000046651.14	OFD1	0.21112	0.93444	0.187148	0.0177115	0.0235578	1.27403	0.46887	0.0243934	0.0140988	1.15309	0.163356	0.015882	0.393174
ENSG00000109667.11	SLC2A9	0.0127273	0.479154	0.0766782	0.969846	0.0177039	0.78672	0.0166623	0.0230236	0.690108	0.0299546	0.123993	1.26211	0.394607
ENSG00000164342.12	TLR3	1.39108	0.152967	0.0839224	0.0776221	0.0914533	0.0642334	2.14012	0.101862	0.30357	0.125376	0.0786426	0.0681333	0.108575
ENSG00000174943.9	KCTD13	0.0174675	0.0555547	0.327051	1.55236	0.0280891	0.0173769	0.472797	0.0317361	0.0151927	0.649372	0.0228473	1.65115	0.0342092
ENSG00000152804.10	HHEX	0.0245554	0.0732111	1.31253	0.396128	0.0414534	0.0273001	0.0340991	0.0442181	0.0219804	0.333661	2.47044	0.0344042	0.0482477
ENSG00000133321.10	RARRES3	0.00308328	2.52102	0.141601	0.00414575	0.00493302	0.00319491	1.39975	0.0059568	0.724481	0.00865964	0.00454453	0.00338111	0.0707481
ENSG00000100360.14	IFT27	0.563223	0.0384637	0.0136289	0.0144795	0.0171187	1.41556	0.0178318	1.44559	0.593922	0.356663	0.36939	0.0129304	0.0248644
ENSG00000177025.3	C19orf18	0.0599639	0.146628	0.47038	0.0782466	0.0875402	1.15015	0.187235	0.102502	2.13923	0.119299	0.076558	0.0674828	0.106784
ENSG00000117593.9	DARS2	0.0323031	0.0722146	0.0281705	1.22532	0.0356327	0.0233404	0.201278	0.0434772	0.944126	1.76636	0.097759	0.0256315	0.369464
ENSG00000204052.4	LRRC73	0.528009	0.15356	0.116693	1.29734	0.0796648	0.0645916	0.764366	1.40699	0.0567417	0.110431	0.0688931	0.0640873	0.0963622
ENSG00000198003.11	CCDC151	0.295547	0.157333	0.0786839	0.080012	0.0943466	0.0641303	1.11837	0.112802	0.794073	0.571725	0.38156	0.553606	0.478978
ENSG00000166455.13	C16orf46	0.407981	1.61913	0.130286	0.0525552	0.0473384	0.0338602	0.0392848	0.0607951	0.0429163	0.0706095	0.196819	2.08256	0.070057
ENSG00000058091.16	CDK14	0.627636	0.0136211	0.00492309	0.389203	0.0062777	2.21171	0.485779	0.00730926	1.01755	0.00997772	0.0817773	0.00428269	0.0344742
ENSG00000137947.11	GTF2B	0.269983	0.0213777	0.253674	0.709164	0.0093376	0.538928	0.00907203	0.0117674	0.783628	1.30376	0.106823	0.555157	0.318802
ENSG00000080371.5	RAB21	0.00335624	1.14671	0.186734	0.596761	0.00542604	0.720012	0.155018	0.298161	0.424805	0.117201	0.307937	0.706013	0.22732
ENSG00000107672.14	NSMCE4A	1.33444	0.0295237	0.0127991	0.0124522	0.014327	0.0106818	0.562201	0.787562	0.00933011	1.26828	0.572739	0.0105791	0.262556
ENSG00000171928.13	TVP23B	0.350676	1.31587	0.152506	0.753567	1.38684	0.0217703	0.0278626	0.0368813	0.334382	0.0506856	0.0274175	0.0217805	0.389554
ENSG00000100865.14	CINP	0.360003	1.60022	0.00732853	0.00705294	0.645258	0.754526	0.00775525	0.742886	0.424347	0.0141987	0.0995446	0.00609607	0.223094
ENSG00000257103.8	LSM14A	0.693107	0.0105479	0.142596	0.533104	1.42496	0.416309	0.00447611	0.00583184	0.464164	0.00799811	0.555578	0.442501	0.194697
ENSG00000161542.16	PRPSAP1	0.636696	0.0392063	0.287485	0.953768	0.0178044	0.0102901	0.0162393	1.22647	0.902056	0.0247823	0.485763	0.0117011	0.273367
ENSG00000153714.5	LURAP1L	0.0281783	0.708457	0.0318217	0.0458958	0.305265	0.0328471	0.0375161	0.0575934	0.0321843	2.30274	0.0916878	0.0303432	1.15492
ENSG00000112562.18	SMOC2	0.0430806	1.74362	0.0548585	0.060778	0.0758306	0.0593198	0.616276	0.079678	0.0451775	0.101775	0.0587407	0.560521	1.32455
ENSG00000077264.14	PAK3	0.737385	0.114148	0.155489	0.0576205	0.069769	0.0468732	1.05625	0.0745419	0.0467535	0.0987798	0.0567952	2.23008	0.081949
ENSG00000117477.12	CCDC181	0.320435	0.0524335	0.0198163	2.21856	0.0240943	0.0173533	0.492132	0.0320993	0.017142	1.49094	0.0207221	0.0175523	0.153559
ENSG00000161091.12	MFSD12	0.00619029	0.370548	1.0741	0.855405	0.00922742	0.00636561	0.248642	0.0121553	0.79004	0.315954	0.274621	0.66727	0.261034
ENSG00000166823.5	MESP1	0.537476	0.0442471	0.0192795	2.12045	0.02	0.0141252	0.0202475	1.07448	0.931092	0.0337574	0.0176405	0.0176274	0.0298582
ENSG00000170293.8	CMTM8	0.0217457	0.0673878	0.147895	1.20056	0.0352015	0.165212	0.0295642	0.0408234	0.0290363	0.622649	2.43294	0.0239284	0.0491155
ENSG00000186834.3	HEXIM1	0.336483	0.673799	0.428354	0.00618506	0.892855	0.470275	0.34848	0.00962755	0.659617	0.012199	0.349074	0.488745	0.217838
ENSG00000162298.16	SYVN1	0.0109553	0.036434	0.66199	1.33277	0.0173637	0.0106821	0.0164504	0.0194086	0.838243	0.251446	0.458385	1.01695	0.213918
ENSG00000173041.11	ZNF680	1.33719	0.0469233	0.213656	0.0192361	0.0223418	0.585873	0.0206781	0.0279281	1.8443	0.0365379	0.0230366	0.665205	0.0352022
ENSG00000101680.13	LAMA1	0.198503	0.0487229	0.168865	0.540743	1.00289	1.96824	0.491299	0.0261311	0.0127587	0.0361835	0.33735	0.0160414	0.0315438
ENSG00000137814.9	HAUS2	0.859666	0.555321	0.135058	0.0115731	0.013593	1.1693	0.0125926	0.0169057	0.558932	0.471789	0.0948844	0.550242	0.437418
ENSG00000115966.16	ATF2	0.687543	0.0299315	0.199879	0.0104701	0.60706	0.746929	0.393187	0.0161938	0.893648	0.676381	0.466301	0.00977397	0.15064
ENSG00000049449.8	RCN1	0.00212444	0.00761633	0.0691049	1.38568	0.585675	0.702495	0.931081	0.115238	0.291514	0.00563929	0.088026	0.53184	0.181045
ENSG00000155962.12	CLIC2	0.0168285	0.0531393	0.214281	0.0218137	0.0284297	0.0188208	0.0234221	0.0304939	0.364392	2.0136	2.02697	0.0225088	0.0390921
ENSG00000130741.10	EIF2S3	0.0694668	0.431672	0.415055	0.791246	1.24623	0.303642	0.156695	0.00744983	0.00341527	0.567238	0.143377	0.208645	0.550661
ENSG00000009780.15	FAM76A	0.0173342	1.37731	0.111827	1.41622	0.0252871	0.0153187	0.0206544	0.038222	0.989507	0.0387527	0.24336	0.0169954	0.567646
ENSG00000176108.9	CHMP6	0.0218283	0.0700813	0.126395	1.462	0.0329744	0.0223493	0.568802	0.0413006	0.731153	0.0543744	0.18129	1.01478	0.539645
ENSG00000121310.16	ECHDC2	0.829487	0.0492059	0.138369	0.305165	0.0210278	1.41986	0.343325	0.0263689	1.03305	0.0351313	0.379956	0.0156685	0.282917
ENSG00000111731.12	C2CD5	0.902779	0.0863999	0.309234	0.0410351	0.0476096	1.93833	0.897901	0.0568227	0.0311361	0.396926	0.0408195	0.0359449	0.0660528
ENSG00000091490.10	SEL1L3	0.0245253	0.0699842	0.951512	0.0314736	0.0349381	1.60873	1.58364	0.0441861	0.0224997	0.054962	0.364093	0.025653	0.0471756
ENSG00000159208.15	CIART	0.0314576	0.0964775	0.326762	0.0399303	1.98979	0.0312748	0.885856	0.0572458	0.0289552	1.21608	0.0446779	0.0348536	0.0636372
ENSG00000187796.13	CARD9	0.083277	0.150726	1.14243	0.0804554	0.103141	0.0723786	0.763931	0.1075	0.824871	0.136155	0.204294	1.00431	0.111405
ENSG00000144747.14	TMF1	0.674803	0.662015	0.504428	0.00879793	0.752835	0.871402	0.551544	0.013027	0.361821	0.0175784	0.138683	0.00744582	0.326115
ENSG00000183208.12	GDPGP1	0.0446732	0.125328	0.0606573	0.0556544	0.940018	1.60525	1.23973	0.0760615	0.0446041	0.0955973	0.0653272	0.392497	0.0815996
ENSG00000136383.6	ALPK3	0.0357372	0.777178	0.94945	0.0516706	0.0512562	0.036284	0.0529544	0.947915	1.15893	0.0779923	0.599333	0.0418002	0.0651094
ENSG00000113240.12	CLK4	0.239911	0.0282011	0.30351	0.0102487	1.00829	0.945228	0.192873	0.016134	0.00751441	1.3696	0.496251	0.00906729	0.261895
ENSG00000172803.17	SNX32	0.789537	0.114731	0.0540037	0.0527049	0.062691	1.82296	1.32924	0.0789339	0.0411755	0.106495	0.0571094	0.0515942	0.267536
ENSG00000113721.13	PDGFRB	0.00498293	0.0167385	0.00645653	0.0068829	0.00680838	0.00473109	0.00618875	0.00871482	0.595843	0.0112819	0.00585694	0.00474126	4.21459
ENSG00000143643.12	TTC13	0.0192955	0.0573537	0.623979	1.6644	0.026884	0.0184265	0.0234886	0.0351382	0.866646	0.0441674	0.385295	0.947262	0.160992
ENSG00000160551.9	TAOK1	0.678084	0.010144	0.176274	0.530876	0.774346	0.540972	0.653837	0.00561025	0.83128	0.00764238	0.233203	0.447206	0.0064901
ENSG00000187955.11	COL14A1	0.0588136	0.141051	0.0757602	1.72219	0.0834611	0.0636967	0.0777793	0.108532	0.379644	0.115486	0.0748147	0.0595699	1.83516
ENSG00000143164.15	DCAF6	0.403122	0.0271516	0.288297	0.43702	0.0117556	0.756393	0.726519	0.0142165	0.801971	0.536688	0.450133	0.00882331	0.427184
ENSG00000113319.11	RASGRF2	0.0387602	0.105911	0.345255	1.44013	0.0548703	0.0397386	0.752512	0.0679559	0.0336576	0.0841947	1.75098	0.046412	0.0744237
ENSG00000131941.7	RHPN2	0.304839	0.0455161	0.0162602	1.16593	0.0208911	0.736441	0.444698	0.0262576	1.9578	0.0356618	0.0779717	0.0156187	0.031987
ENSG00000081189.13	MEF2C	0.371	0.0133168	0.652592	0.00490493	0.0057278	1.1473	0.109125	0.00737188	0.562021	0.0102152	0.593696	0.00476501	1.41269
ENSG00000213995.11	CARKD	0.0090474	0.971403	0.171158	0.70409	0.0129975	0.576943	0.40967	0.840803	0.497936	0.0213242	0.218247	0.00958824	0.444915
ENSG00000177576.11	C18orf32	0.0101631	0.0348018	0.191439	1.15047	0.476643	1.15466	0.0158106	0.0192919	0.899725	0.0241847	0.0135798	0.760923	0.134361
ENSG00000066322.12	ELOVL1	0.153195	0.0203465	0.287642	0.697286	0.0088925	0.00599691	0.00802568	1.79569	0.736456	0.138243	0.624261	0.00641294	0.409258
ENSG00000182871.14	COL18A1	0.00360814	0.261411	0.00452096	0.00471383	0.844315	0.00390931	0.134253	0.00681725	0.00318586	0.353416	1.05113	0.00380648	2.22031
ENSG00000104951.15	IL4I1	0.0543356	0.137198	2.54775	0.076526	0.0840934	0.513587	0.513761	0.0905906	0.0514813	0.115758	0.183358	0.0599835	0.373491
ENSG00000164329.13	PAPD4	0.00980241	0.0302055	0.404831	1.01823	1.00261	0.00976876	0.227003	0.0171576	0.259475	1.63389	0.233031	0.0107194	0.030206
ENSG00000143387.12	CTSK	0.0476037	0.115179	0.0528629	0.0533611	0.0608692	0.0451766	0.0555075	0.0817514	1.06676	0.0953999	0.055581	0.449533	2.64952
ENSG00000185215.8	TNFAIP2	0.194761	0.0340522	1.36824	0.0109371	0.0137479	0.00987468	2.86827	0.0168816	0.00771232	0.0241271	0.310065	0.0110415	0.0178963
ENSG00000244038.9	DDOST	0.185758	0.0118535	0.11693	0.9574	0.982239	0.126184	0.303946	1.03997	0.00266835	0.00797504	0.166617	0.645341	0.348992
ENSG00000087263.16	OGFOD1	0.427625	0.0300282	0.240732	0.0110485	0.0137858	1.17566	0.454856	1.3613	0.495375	0.0216917	0.0135186	0.51645	0.12576
ENSG00000173418.11	NAA20	0.347881	0.0138761	0.30328	0.787664	0.00620705	0.003929	0.520997	1.48356	0.00349121	0.0100072	0.167392	0.86602	0.380243
ENSG00000163346.16	PBXIP1	0.0818648	0.0182417	0.208985	0.0070609	0.00876436	0.00527709	0.99405	0.00997463	2.89999	0.0138299	0.431305	0.00557371	0.207803
ENSG00000147119.3	CHST7	0.00786914	0.0268808	0.472525	0.00959112	0.011996	1.28874	0.184576	0.480152	1.26758	0.0209071	0.274175	0.825966	0.0183262
ENSG00000142494.13	SLC47A1	0.0183574	0.0631941	0.0237502	0.0248228	0.0297408	0.020476	0.417444	2.02521	0.0217524	1.5185	0.0264898	0.0228272	0.659958
ENSG00000186767.5	SPIN4	1.3257	0.120365	0.0464833	0.0544738	0.0658121	0.0446193	0.400073	0.0705468	0.0391826	0.906035	0.244026	1.32528	0.192369
ENSG00000121742.15	GJB6	0.0386641	0.104206	0.0521266	1.63848	0.0593839	0.0396974	0.0503065	0.0651632	0.0331015	0.0822871	0.224732	2.09009	0.361024
ENSG00000177556.11	ATOX1	0.185529	0.00435054	0.184206	0.103789	0.00184106	0.736517	0.542358	1.77248	0.36618	0.530843	0.195838	0.00129812	0.273146
ENSG00000107281.9	NPDC1	0.00275985	0.00937442	0.00336681	0.00339652	0.00398171	0.731778	0.00381402	2.21743	0.576852	0.00715994	0.564746	0.766014	0.00562402
ENSG00000175416.12	CLTB	0.39911	0.010863	0.116724	0.00405522	0.270133	1.27838	0.5101	1.27759	0.564556	0.00812468	0.195307	0.252936	0.00781431
ENSG00000009413.15	REV3L	0.991662	0.0299034	0.178388	0.0105895	0.586978	0.906115	0.525469	0.0156006	0.00785754	0.27246	0.124888	1.2185	0.0194681
ENSG00000177034.14	MTX3	0.670651	0.0541168	0.0224162	0.0219977	0.523351	1.57743	0.647542	0.0314164	0.0154051	0.0410868	0.199524	1.03255	0.038063
ENSG00000088256.8	GNA11	0.6501	0.0146789	0.00521636	0.707795	0.543486	0.96001	0.198479	0.670751	0.158824	0.0107836	0.201371	0.496609	0.276192
ENSG00000070785.16	EIF2B3	0.213489	0.55785	0.0845177	0.0132371	0.0157139	1.62078	0.290012	0.0210036	0.329737	0.0274792	0.251304	0.859432	0.600809
ENSG00000029534.19	ANK1	0.600425	0.193118	0.101562	0.1343	0.888967	0.0939885	0.533875	0.269429	1.36325	0.160967	0.109663	0.124602	0.14436
ENSG00000241973.10	PI4KA	0.0160495	0.0491355	0.022954	1.01297	0.0241497	0.31622	0.266516	0.0315294	1.10444	0.0386434	0.476388	1.31915	0.198991
ENSG00000088538.12	DOCK3	0.0580612	0.135659	0.290076	0.0748249	0.0843642	0.0641048	0.824631	0.0953377	0.971339	1.965	0.0714879	0.0665832	0.0999743
ENSG00000144619.14	CNTN4	0.0512161	0.123512	0.0565492	0.0618537	0.080513	1.90097	0.0623257	0.0904465	0.364673	0.100612	0.480197	0.0633088	1.38133
ENSG00000182732.16	RGS6	0.00433721	0.222606	0.148786	1.21727	0.00684702	0.583306	0.221252	0.777418	0.6555	0.489011	0.0831194	0.474689	0.00984655
ENSG00000183346.6	C10orf107	0.0855773	0.169955	0.0927773	0.102856	0.118261	0.081263	0.131224	2.72797	0.697768	0.174011	0.109994	0.114429	0.135949
ENSG00000072135.12	PTPN18	0.531442	0.0360097	1.2861	0.883087	0.0165595	0.0116594	0.194377	0.0210875	1.32664	0.0280305	0.32161	0.0117983	0.216229
ENSG00000156011.16	PSD3	0.356166	0.0329992	0.0133716	1.30296	0.0157829	0.390354	0.841662	0.0184175	0.559609	0.0249784	0.0131275	1.14742	0.168692
ENSG00000136451.8	VEZF1	0.460353	0.0183614	0.0779602	0.5875	0.706501	0.378401	0.337451	0.00995854	1.15686	0.0139289	0.182461	0.95075	0.0121648
ENSG00000105672.14	ETV2	0.0677445	0.162284	0.0826272	0.113056	1.59871	0.0896936	0.876261	0.130238	0.0767222	0.142933	0.0899467	1.21174	0.122764
ENSG00000146223.14	RPL7L1	0.336868	0.0107744	0.169774	0.417957	0.374908	1.11068	0.174751	0.964663	0.256007	0.182874	0.0771804	0.802131	0.0172321
ENSG00000196767.6	POU3F4	0.756853	0.0638441	0.0263365	0.0299918	0.0361733	0.0226556	0.0291294	0.0406438	1.83881	1.87529	0.0840701	0.0250017	0.0410335
ENSG00000137955.15	RABGGTB	0.277129	0.0168208	0.400164	0.00625736	1.1611	0.00493953	0.108357	0.746208	0.835003	0.0125056	0.482872	0.536945	0.305118
ENSG00000102738.7	MRPS31	0.360505	1.63052	0.19217	1.30229	0.0181993	0.011085	0.221208	0.0205272	0.613698	0.0302144	0.0142521	0.340397	0.129425
ENSG00000186298.11	PPP1CC	0.963075	0.00820254	0.144845	0.812454	0.0434788	0.577598	0.00302438	0.0479453	0.795102	0.139581	0.289047	0.55559	0.517005
ENSG00000169499.14	PLEKHA2	0.198312	0.0157832	0.712491	0.00548879	0.263467	1.42173	0.0061841	0.13251	0.40911	0.549406	0.0636213	1.02162	0.0942615
ENSG00000177839.6	PCDHB9	0.458783	0.87241	0.0235116	0.0252536	0.0291749	1.11189	0.69931	0.0369411	0.593983	0.0469625	0.158798	0.776724	0.0379465
ENSG00000126804.13	ZBTB1	0.0145809	0.0457793	0.271027	0.0188675	0.0245401	0.015437	0.962535	0.028215	0.0144156	0.694585	0.603951	1.93681	0.248638
ENSG00000129038.15	LOXL1	0.0417871	0.0907051	0.0426511	0.484793	0.0470774	0.035805	1.14778	0.0607384	0.0297048	0.0724912	0.0418821	1.85284	0.900414
ENSG00000185345.18	PARK2	0.0311284	0.0910207	0.353737	0.0413562	0.0466245	1.39351	0.0399178	0.054379	1.72765	0.76564	0.0389902	0.0412308	0.227616
ENSG00000128011.4	LRFN1	0.721759	0.109703	0.0481823	0.0523088	0.0611504	2.04797	0.0554782	0.0763412	0.89969	0.0901154	0.225184	0.366241	0.077633
ENSG00000169193.11	CCDC126	0.299173	0.0674628	0.477119	0.0279823	0.0329497	0.88708	0.0392826	0.0435828	0.0224819	2.0693	0.410612	0.0236874	0.466401
ENSG00000128039.10	SRD5A3	0.49475	0.710571	0.199582	0.0244294	0.033343	0.018229	0.435565	0.814987	0.0158025	1.44313	0.098754	0.0204228	0.564412
ENSG00000075415.12	SLC25A3	0.217404	0.0463783	0.359101	0.498239	0.240797	0.580132	0.149184	1.15085	0.441412	0.00219971	0.1907	0.522669	0.499785
ENSG00000173480.10	ZNF417	1.24267	0.126551	0.205956	0.423556	0.0800118	0.0473841	0.510924	0.0777349	1.03628	0.608198	0.28892	0.0714125	0.104804
ENSG00000143952.19	VPS54	0.014563	0.0492718	0.359818	0.610932	0.17185	1.40631	0.646227	0.0268653	0.410182	0.612806	0.194148	0.0161331	0.35947
ENSG00000121871.3	SLITRK3	0.015753	0.0507869	0.0806429	1.23894	0.0243049	1.3167	0.725479	0.0309273	1.2823	0.0380717	0.0211252	0.0180679	0.0327939
ENSG00000159314.11	ARHGAP27	0.35789	0.0801837	2.46907	0.0370317	0.0411033	0.0296797	0.0417888	0.0487672	0.0252094	0.0604754	0.520941	1.0932	0.053118
ENSG00000167635.11	ZNF146	0.260261	1.07523	0.113299	0.718204	0.24355	0.242213	0.00555263	0.0073694	0.290277	0.764135	0.0686459	1.06719	0.0387822
ENSG00000078596.10	ITM2A	0.00245378	0.00851809	0.00314272	0.0030942	0.00374252	0.00238119	0.00338727	0.00466691	0.00211682	0.00631722	4.80561	0.00262779	0.0481595
ENSG00000203877.8	RIPPLY2	0.0864536	0.174567	0.0928657	0.0961461	0.108354	0.0881873	0.104217	0.126163	0.0868275	0.153175	0.0988962	3.39484	0.133385
ENSG00000078902.15	TOLLIP	0.0950852	0.0185703	0.198609	0.707945	1.37084	0.00517323	0.452498	0.00989251	0.933215	0.0135165	0.0883175	0.861752	0.137441
ENSG00000081148.11	IMPG2	0.0661991	0.134369	0.33661	1.00433	0.0797393	0.0608353	0.0700618	1.28007	0.976073	0.116851	0.170565	0.0681904	0.439
ENSG00000160055.19	TMEM234	0.0228473	0.0679359	0.0367938	1.80814	0.0351664	0.0233176	0.888137	0.763107	0.864573	0.0521618	0.0294977	0.0263448	0.248053
ENSG00000153975.9	ZUFSP	0.770561	0.0983449	0.262785	0.0417559	0.0597416	0.745341	0.471749	0.0570749	0.0300918	0.311452	0.628498	0.942811	0.429461
ENSG00000112297.14	AIM1	0.0318243	0.0860108	0.535706	0.0405867	0.0508378	1.30265	0.764338	1.811	0.0266435	0.0691062	0.0398901	0.0339962	0.0589987
ENSG00000158528.11	PPP1R9A	0.625577	0.0478415	0.0180704	0.260791	0.0233731	1.38989	0.242853	0.0289674	1.9241	0.0381105	0.229506	0.0183219	0.0303818
ENSG00000143578.15	CREB3L4	1.12813	0.101995	0.555218	0.690692	0.0566676	0.0373847	0.688989	0.0633216	0.875058	0.0874832	0.435552	0.0459312	0.074322
ENSG00000204568.11	MRPS18B	0.128452	0.00999063	0.135294	0.909583	0.895532	0.423764	0.312201	1.12123	0.00252448	0.00714657	0.0522564	0.796418	0.101766
ENSG00000175544.13	CABP4	0.0498879	2.80638	0.0516257	0.0539905	0.063265	1.09683	0.0930703	0.0780934	0.0407033	0.104026	0.254055	0.0515631	0.0824552
ENSG00000164692.17	COL1A2	0.00187045	0.00738878	0.00247008	0.00251752	0.00287232	0.00190443	0.00284709	0.00368286	0.00178385	0.00487341	0.00267844	0.00210126	4.86026
ENSG00000173621.8	LRFN4	0.0213622	0.0663038	0.514155	0.0284471	0.0309734	0.984888	0.649772	0.0399892	0.0193716	0.0502108	0.538706	1.87734	0.047464
ENSG00000165124.17	SVEP1	0.064465	0.142985	0.985771	1.4568	0.0829286	0.063327	0.0735157	0.103705	0.0578709	0.11457	0.0758458	1.10578	0.466175
ENSG00000109805.9	NCAPG	4.5494	0.0522389	0.02144	0.0211729	0.024384	0.0164704	0.0226137	0.030242	0.0148735	0.0440587	0.0227234	0.0178477	0.0365757
ENSG00000005007.12	UPF1	0.251095	0.0224633	0.39153	0.721218	0.843719	0.00714112	0.380329	1.01559	0.00645288	1.01199	0.216693	0.00762441	0.0148128
ENSG00000067596.10	DHX8	0.358689	0.0401411	0.0198806	0.949756	0.608739	1.15887	0.737067	0.0240907	0.203274	0.0331298	0.247183	0.0149401	0.485877
ENSG00000174238.14	PITPNA	0.303627	0.0191799	0.474562	0.62992	0.683202	0.00590055	0.467886	0.196482	0.677403	0.014291	0.631059	0.633212	0.155203
ENSG00000213096.9	ZNF254	0.0148623	0.0485233	0.0181048	0.019451	1.14605	0.0154723	0.660387	0.353839	0.0146706	0.491953	0.55587	1.50761	0.0318948
ENSG00000119950.20	MXI1	0.0114472	0.0371334	0.01418	0.0144607	3.28804	0.0109611	0.364127	0.0202723	0.622948	0.0267171	0.175138	0.0120479	0.286681
ENSG00000198056.13	PRIM1	1.93246	0.082063	0.0330437	0.649852	0.0386888	0.0266084	0.0346168	0.0532847	0.0239575	0.491001	0.0330729	1.4116	0.0502649
ENSG00000106723.16	SPIN1	0.191203	0.115618	0.273703	0.597802	0.00734576	0.704324	0.426023	0.00897736	0.836735	0.011931	0.386668	1.06622	0.267049
ENSG00000102531.16	FNDC3A	0.322307	0.0141266	0.341283	1.22244	0.757863	0.556723	0.00564486	0.00766519	0.667273	0.740027	0.244234	0.00433223	0.0105553
ENSG00000170231.15	FABP6	1.55167	0.135691	0.0658289	0.0814254	2.33007	0.0617499	0.0703842	0.0945751	0.0516187	0.119425	0.0723236	0.062758	0.101417
ENSG00000184261.4	KCNK12	0.0924113	0.161381	0.156364	0.0937282	0.107657	0.0741921	0.0907192	1.89228	0.0666919	0.142814	0.0973165	1.65788	0.126036
ENSG00000174444.14	RPL4	0.226896	0.0320492	0.335647	0.426068	1.09167	0.475608	0.0749577	1.34859	0.00225843	0.0020945	0.204703	0.292761	0.386168
ENSG00000100246.12	DNAL4	0.0233445	1.82825	0.258706	0.0259944	0.0322957	1.62147	0.334748	0.0381678	0.0176982	0.0500163	0.026047	0.0238851	0.589765
ENSG00000135077.8	HAVCR2	0.0214328	0.0625054	3.92375	0.0248709	0.0320223	0.0203149	0.02892	0.602295	0.0179657	0.0486423	0.0254958	0.022956	0.0393815
ENSG00000184634.15	MED12	0.0208046	0.0543401	0.479727	0.0262627	0.0273959	0.0183172	0.286496	0.771482	1.46227	0.0430428	0.239662	1.35887	0.0857539
ENSG00000143158.10	MPC2	0.271658	0.490283	0.34871	0.00293331	0.245437	0.365228	0.329261	1.05948	0.451705	0.343857	0.128678	0.580127	0.279563
ENSG00000008300.14	CELSR3	0.072732	0.163049	0.0782167	0.102487	0.0973384	0.0775833	0.0816618	0.11284	0.0642052	1.77871	0.206365	1.35205	0.589181
ENSG00000047410.13	TPR	0.812607	0.00966625	0.0463861	0.596098	0.549812	0.300305	0.19186	0.698943	0.698515	0.229307	0.182271	0.197966	0.382464
ENSG00000137135.17	ARHGEF39	2.56835	0.144912	0.376641	0.0728693	0.609332	0.0618071	0.0711584	0.0932287	0.436023	0.113276	0.0721622	0.0589744	0.1217
ENSG00000091009.7	RBM27	0.633333	0.0404676	0.398194	0.251782	1.02832	0.0127874	0.455561	0.0231809	0.832607	0.0306631	0.575688	0.260315	0.339452
ENSG00000134779.14	TPGS2	1.31158	0.0174915	0.00677628	0.434983	0.00783207	0.36729	0.363646	0.940386	0.477923	0.287215	0.175019	0.00591006	0.496689
ENSG00000047932.13	GOPC	0.454052	0.026938	0.0105112	0.937748	1.40461	0.00812824	0.199996	0.0149491	0.58913	0.21757	0.207091	0.54001	0.278357
ENSG00000175556.16	LONRF3	0.0769896	0.173002	0.94149	0.100002	0.11469	1.38313	0.0980051	0.122387	0.920138	0.152142	0.439771	0.0853769	0.133858
ENSG00000125676.19	THOC2	0.910625	0.0176799	0.245499	0.00632218	1.13466	0.589214	0.26298	0.00963402	0.715727	0.0590064	0.244314	0.470099	0.227378
ENSG00000124383.8	MPHOSPH10	0.491607	0.022035	0.00811393	0.00831607	1.21666	0.90546	0.187318	0.0130109	0.442028	0.862663	0.254125	0.00711026	0.472627
ENSG00000122705.16	CLTA	0.223701	0.30383	0.301102	0.556991	0.142549	0.380384	0.00165964	1.23858	0.439061	0.103897	0.245184	0.524175	0.437332
ENSG00000138771.14	SHROOM3	0.0119501	0.0413228	0.0163339	0.0154532	0.301096	2.50161	0.544757	0.0225813	0.526251	0.84718	0.0154778	0.0128673	0.0259116
ENSG00000100380.12	ST13	0.300446	0.742378	0.148395	0.00140267	0.717924	0.505285	0.237905	0.564196	0.491151	0.598263	0.155677	0.260673	0.174819
ENSG00000159640.15	ACE	0.019144	0.0574621	0.191917	0.0224334	0.0288246	0.0201772	0.0251448	0.0340754	0.0167176	0.0450747	3.79666	0.443026	0.171306
ENSG00000160298.17	C21orf58	3.16158	0.413293	0.0241037	0.0290784	0.371764	0.0247923	0.0282663	0.038481	0.0193209	0.664059	0.0265652	0.0228552	0.0449858
ENSG00000183048.11	SLC25A10	0.989533	0.346955	0.532038	0.068419	0.0936647	0.0549599	0.0674073	0.0919314	0.0480153	0.112177	0.302367	2.00206	0.0970796
ENSG00000120306.9	CYSTM1	0.00277483	0.513435	0.142119	0.412863	0.222623	0.00261681	1.14534	0.956018	0.471847	0.351707	0.186933	0.00289722	0.485093
ENSG00000160460.15	SPTBN4	0.0484842	0.122684	0.607552	0.0670509	0.0815525	0.306295	1.83963	1.39085	0.0561059	0.0996164	0.0620522	0.0509333	0.0870907
ENSG00000272325.1	NUDT3	0.449225	0.0118559	0.350273	0.0043561	0.89189	0.00731716	0.342529	0.00647397	1.02471	0.00883158	0.468601	1.25112	0.0782526
ENSG00000103319.11	EEF2K	0.851009	0.0606302	0.882007	0.554071	0.0299816	1.16232	0.0277019	0.0380118	0.667025	0.0467518	0.487183	0.023546	0.0409747
ENSG00000100625.8	SIX4	0.0542349	0.14333	0.0633206	0.0647041	0.0822305	0.0568965	0.705869	0.0901277	0.0490862	1.28138	0.0705917	2.04816	0.096428
ENSG00000198502.5	HLA-DRB5	0.00365808	0.0140783	4.74531	0.00466616	0.0056652	0.00361268	0.0442814	0.00708829	0.00352225	0.00987294	0.00529614	0.00398502	0.0432146
ENSG00000108846.15	ABCC3	0.00863614	0.562479	0.0673195	0.296591	0.0108701	0.00707318	2.27397	0.667876	0.898331	0.0189428	0.0508525	0.00805156	0.0191494
ENSG00000256537.4	SMIM10L1	0.209616	0.0179575	0.00868914	0.00672562	0.0080031	1.12389	0.164315	0.844855	0.517235	0.890512	0.144714	0.594253	0.361951
ENSG00000105258.8	POLR2I	0.414289	0.0494875	0.0983345	0.145453	0.454669	0.543139	0.205005	1.83883	0.554268	0.00460325	0.132982	0.379048	0.0774806
ENSG00000185024.16	BRF1	0.0173861	0.0553647	0.317305	1.37015	0.0253857	0.0178393	0.259297	0.0327097	0.608294	0.778957	0.413008	0.734832	0.244801
ENSG00000102524.11	TNFSF13B	0.0183859	0.0686572	0.974816	0.0231034	0.0284508	0.0183898	1.62161	0.0348132	1.37769	0.0470254	0.111092	0.275197	0.272107
ENSG00000107521.18	HPS1	0.0181141	0.0526759	0.72796	0.0236544	0.0292463	0.0195009	0.299105	2.64869	0.0202046	0.719683	0.149703	0.0192341	0.146516
ENSG00000177108.5	ZDHHC22	0.0240162	0.0678015	0.0274474	0.0281754	0.0332139	0.0242056	0.0299978	0.0436993	0.392036	0.0551934	0.0299413	4.05535	0.0538703
ENSG00000100416.12	TRMU	2.32828	0.0519172	0.0264827	0.718514	0.0244296	0.0155343	0.335886	0.0306398	0.78977	0.0377611	0.10213	0.0172956	0.398203
ENSG00000162704.15	ARPC5	0.479276	0.28326	0.601933	0.297964	0.00315559	0.483235	0.502393	0.598056	0.217391	0.00537574	0.267424	0.460024	0.697734
ENSG00000103811.15	CTSH	0.228682	0.0258116	3.65612	0.0100714	0.0117569	0.44786	0.233383	0.0134162	0.00722671	0.0204453	0.211855	0.00778904	0.0151757
ENSG00000125462.16	C1orf61	0.00157377	0.317221	0.0319118	0.000145952	0.0293749	0.429931	0.00562871	0.974987	2.40097	0.228679	0.0327213	0.446419	0.0002832
ENSG00000187187.13	ZNF546	0.0784366	0.15981	0.0828075	3.07016	0.0935397	0.0683132	0.0825426	0.111006	0.063039	0.137071	0.370959	0.0724667	0.385173
ENSG00000139697.11	SBNO1	0.337628	0.0322698	0.192961	1.04722	1.55722	0.232264	0.154129	0.0184698	0.0090619	0.0259461	0.43128	0.825924	0.0219496
ENSG00000136490.8	LIMD2	0.47547	0.0477472	0.253092	0.0197952	0.0243769	0.0163	0.0234593	0.823087	0.114508	0.0389479	0.406453	1.02257	1.6114
ENSG00000141543.9	EIF4A3	0.347823	0.345801	0.329721	0.607253	0.495724	0.00219821	0.123004	1.29152	0.257832	0.237722	0.155216	0.672234	0.0309452
ENSG00000079482.12	OPHN1	0.0449897	0.124834	0.0693489	0.94984	0.861988	0.0482556	0.0591199	0.0839897	2.0656	0.10776	0.2694	0.0530006	0.0846875
ENSG00000168216.10	LMBRD1	0.00642083	0.0215582	0.14509	0.994508	1.02521	0.00640382	1.10919	0.0120734	0.623051	0.0164349	0.406825	0.336464	0.187939
ENSG00000178691.10	SUZ12	1.06616	0.0192306	0.164591	0.597412	0.914829	0.651933	0.462449	0.265513	0.00503113	0.479859	0.244988	0.00607252	0.014306
ENSG00000180353.10	HCLS1	0.00868862	0.0304975	3.6071	0.0110929	0.0839153	0.00863394	0.208152	0.0187258	0.00760495	0.0212608	0.626133	0.237481	0.0181354
ENSG00000166573.5	GALR1	0.381078	0.0368471	0.013301	2.33749	0.0167415	0.828885	0.0180763	0.0215059	0.34755	0.832642	0.0145507	0.0125088	0.0227607
ENSG00000117862.11	TXNDC12	1.07244	0.0203098	0.115397	0.601979	0.654343	0.00584761	0.337271	1.16236	0.413495	0.0151638	0.304214	0.125903	0.0631556
ENSG00000168813.16	ZNF507	0.0233951	0.0635804	0.213191	0.027371	0.0328227	1.81808	0.457398	0.0398134	0.0222108	0.0525414	0.137471	1.41613	0.563964
ENSG00000163154.5	TNFAIP8L2	0.0825019	0.175458	3.00545	0.0971393	0.110142	0.0814415	0.478822	0.129587	0.0748957	0.149989	0.106726	0.0883124	0.142163
ENSG00000168256.17	NKIRAS2	0.476906	0.0252268	0.236986	0.00991511	0.813043	0.348524	0.19937	0.928959	0.00669101	0.0199412	0.429906	1.36346	0.030387
ENSG00000100099.20	HPS4	0.393378	0.0418596	0.0180338	1.34815	1.2298	0.012915	0.0174768	0.0230496	0.522367	0.453601	0.0818992	0.710009	0.0290096
ENSG00000161888.11	SPC24	4.48039	0.0430019	0.0143359	0.0156457	0.0178572	0.0115789	0.182881	0.0221541	0.0103835	0.0305263	0.0158031	0.0128244	0.0248507
ENSG00000183172.8	SMDT1	0.419554	0.93272	0.0981932	0.00237189	0.456745	0.287603	0.15292	0.738596	0.523197	0.00494937	0.160829	0.811974	0.3078
ENSG00000038002.8	AGA	0.0217209	0.0647009	0.280462	0.6674	0.0307342	0.805456	0.415508	0.0387627	0.999094	0.475296	0.235459	0.794072	0.0409588
ENSG00000172183.14	ISG20	0.00961751	1.96985	0.927714	0.369419	0.0150705	0.00955577	0.334959	0.0175132	0.00775991	0.0226098	0.218304	0.528958	0.455742
ENSG00000028277.20	POU2F2	0.0289803	0.0765284	2.1008	0.0324402	0.0394951	0.0265384	0.319531	0.0473827	0.0225518	1.70781	0.0992636	0.0282044	0.328882
ENSG00000180998.11	GPR137C	1.2377	0.061701	0.0248536	0.0246985	0.0286137	0.836452	0.284369	0.0363937	0.617043	0.0461321	0.113682	1.52282	0.0375142
ENSG00000213203.2	GIMAP1	0.602686	0.160277	0.81359	0.0758171	0.134535	0.0603232	0.0749931	0.100898	0.0525336	0.988177	1.55971	0.0638434	0.105562
ENSG00000236782.6	RP11-96L14.7	0.0804581	0.174763	0.0938072	3.02855	0.114718	0.0886088	0.10768	0.134085	0.0754386	0.149548	0.465229	0.0885555	0.135762
ENSG00000148290.9	SURF1	0.00479333	0.0164882	0.195632	1.2693	0.729067	0.553721	0.240455	0.00948155	0.696614	0.0121465	0.118654	0.885727	0.161465
ENSG00000143570.17	SLC39A1	0.405676	0.3561	0.412333	0.417968	0.00558745	0.612897	0.727469	0.664632	0.325161	0.353017	0.252274	0.146396	0.215593
ENSG00000103994.16	ZNF106	0.285621	0.4409	0.545232	0.00760195	0.687266	0.782618	0.18267	0.0112325	1.18171	0.0154813	0.358962	0.224546	0.168041
ENSG00000198001.13	IRAK4	0.0206124	0.0624498	0.60016	1.10708	0.0305263	0.0208568	0.262004	0.0394678	0.0193954	2.006	0.214639	0.022163	0.464916
ENSG00000174652.17	ZNF266	0.522224	0.0890542	0.440046	0.0345884	0.0465914	0.0282157	1.04307	0.048573	0.0287374	0.854581	0.0379264	1.63082	0.0533651
ENSG00000111530.12	CAND1	0.531432	0.0194158	0.381278	1.01493	0.839611	0.724241	0.00816204	0.0109283	0.623273	0.0142074	0.163797	0.301641	0.259165
ENSG00000111364.15	DDX55	0.48766	0.0502089	0.0201277	0.845513	0.0253625	0.0156986	0.716345	0.0293857	0.776942	0.361736	0.190551	1.04808	0.309846
ENSG00000119772.16	DNMT3A	0.337058	0.814934	0.483134	0.00556561	0.31172	1.39059	0.464963	0.00821684	0.203912	0.153472	0.130724	0.389009	0.200775
ENSG00000198346.10	ZNF813	0.0569876	0.12561	0.0648776	0.0622438	1.39491	0.0574488	0.0692919	0.0912797	0.0460715	0.71149	0.45468	1.24659	0.429237
ENSG00000155926.13	SLA	0.195668	0.0507705	3.72453	0.0220512	0.0242444	0.0178254	0.0238286	0.0321318	0.546502	0.043197	0.0223799	0.0239541	0.148604
ENSG00000154917.10	RAB6B	0.0125339	0.0324488	0.044898	0.0129082	0.0154681	0.691546	1.11628	0.0188615	2.03147	0.0275534	0.18421	0.0127729	0.684564
ENSG00000173545.4	ZNF622	0.463025	0.0341935	0.412449	0.496784	1.31919	0.00989483	0.397377	0.0192568	0.00878215	1.36234	0.0128274	0.0117397	0.338444
ENSG00000151846.8	PABPC3	0.336595	0.036128	0.181644	0.00708579	1.72928	0.522969	0.00793374	1.34814	0.00477583	0.0146431	0.0126662	0.00603895	0.684441
ENSG00000189067.12	LITAF	0.389875	0.639631	1.83139	0.246995	0.00390624	0.0025456	0.301746	0.00471205	0.338503	0.411596	0.0753319	0.510378	0.139976
ENSG00000180398.11	MCFD2	0.194001	0.0119087	0.357578	0.880864	0.521097	0.00330627	0.798041	0.00646068	0.711137	0.00878488	0.339145	0.959793	0.103301
ENSG00000125821.11	DTD1	0.00490254	0.789981	0.00628435	0.405862	0.249774	0.188739	0.00678465	1.46158	0.480827	0.013484	0.0968351	1.17756	0.0107586
ENSG00000060566.13	CREB3L3	1.34461	0.189082	0.105901	0.107603	0.142387	0.0907151	0.109501	0.134904	0.0853369	1.19211	0.111223	0.962863	0.144331
ENSG00000134369.15	NAV1	0.577127	0.0178901	0.00739656	0.00656567	0.00829805	1.11546	0.00714096	0.0101909	0.313102	0.0139353	0.357328	2.40847	0.0496113
ENSG00000128340.14	RAC2	0.0426026	0.108739	4.00917	0.0492231	0.0637174	0.0429174	0.055824	0.0691901	0.049199	0.0864714	0.0557567	0.115966	0.0799203
ENSG00000204304.11	PBX2	1.12786	0.183164	0.438918	0.129667	0.129803	1.14342	0.121816	0.140513	0.0849914	0.162707	0.783639	0.102624	0.151284
ENSG00000109046.14	WSB1	0.200302	0.00837085	0.694466	0.0029281	1.38385	0.0022546	0.52741	0.00423146	0.369164	0.704217	0.385589	0.197202	0.416857
ENSG00000147133.15	TAF1	0.479915	0.0385903	0.241765	0.394109	1.08009	0.839364	0.0172165	0.0207227	0.762742	0.507237	0.46415	0.0129467	0.0246429
ENSG00000084207.15	GSTP1	0.234689	0.650018	0.103459	0.11552	0.213159	0.520613	0.189729	1.83612	0.552691	0.00111168	0.0816202	0.384308	0.016389
ENSG00000089157.15	RPLP0	0.270649	0.34558	0.114768	0.0790397	0.762087	0.18156	0.231894	2.31504	0.0021995	0.000546464	0.126723	0.184165	0.28546
ENSG00000103707.9	MTFMT	0.502756	0.0633799	0.237824	0.0273179	0.0320597	0.0197334	0.763515	0.0379305	1.2849	0.0511986	0.402142	0.890846	0.556146
ENSG00000077150.17	NFKB2	0.402608	0.0608831	1.53733	0.0220722	0.02511	0.0169716	1.31008	0.0326131	0.0148102	0.0404986	0.942266	0.189992	0.280258
ENSG00000134339.8	SAA2	0.00675507	0.0232604	0.0088993	0.00838718	0.0103559	0.00715774	4.53442	0.012762	0.00589166	0.232843	0.00929764	0.00763034	0.0221001
ENSG00000117036.11	ETV3	0.650296	0.050858	1.13621	0.0210683	2.51635	0.0165805	0.0237253	0.030455	0.0147627	0.0413626	0.322381	0.0185573	0.0344648
ENSG00000073711.10	PPP2R3A	0.0531766	0.674829	0.0646273	0.0636905	0.0836004	0.0566512	0.0682198	0.0870087	0.34612	0.127834	0.649482	2.44411	0.0926708
ENSG00000078070.11	MCCC1	0.0153552	0.457607	0.153025	0.0185781	0.020754	1.00303	0.224295	0.0273997	1.56928	0.738442	0.0179796	0.506079	0.128
ENSG00000133983.14	COX16	0.173939	0.0233693	0.00871645	0.244832	0.697509	0.475137	0.397226	1.32661	0.8028	0.0170404	0.19286	0.212949	0.317547
ENSG00000112394.16	SLC16A10	0.0175107	0.057683	3.80641	0.522683	0.0265189	0.0184804	0.15093	0.0342434	0.0162865	0.0436377	0.121194	0.0194516	0.0372661
ENSG00000119782.13	FKBP1B	0.0211428	0.0583704	0.0222399	0.0242189	0.312959	0.0189093	0.0289885	3.10494	1.13562	0.0464464	0.0275703	0.0204138	0.0497388
ENSG00000121316.10	PLBD1	0.0487995	0.110987	2.87505	0.0596992	0.0664059	0.0381225	0.0507541	0.0679647	0.241077	0.0967624	0.0524885	0.04078	1.0855
ENSG00000138363.14	ATIC	0.290679	0.277027	0.303876	1.4248	0.0102036	0.811313	0.00926251	0.0125409	0.737731	0.0570044	0.0117277	0.846604	0.0981614
ENSG00000100218.11	RSPH14	1.54357	0.146603	0.0686023	0.0716356	0.0855747	0.0644724	0.577818	0.0998533	0.0552978	0.119353	0.0738373	1.78679	0.103891
ENSG00000089356.16	FXYD3	1.56422	0.196158	0.112469	0.119206	0.126861	0.0951062	0.526649	0.142842	1.29089	0.16037	0.115628	0.100046	0.154147
ENSG00000175832.12	ETV4	0.509076	1.18244	0.0573657	1.53198	0.0101322	1.22306	0.0089312	0.0137731	0.217872	0.0166538	0.0963605	0.00722959	0.0157816
ENSG00000157240.3	FZD1	0.756795	0.0428339	0.297479	0.0181585	2.52072	0.0132114	1.10526	0.0249291	0.0122725	0.0333208	0.0169009	0.0145647	0.0253403
ENSG00000166275.15	BORCS7	0.0140448	0.0468857	0.653953	0.781275	0.0217811	0.0139746	1.01336	0.0267899	1.01834	0.0379268	0.559384	0.477267	0.2142
ENSG00000108556.7	CHRNE	1.35685	0.148009	1.85968	0.0784503	0.42602	0.0708696	0.089492	0.108216	0.0697854	0.12772	0.281902	0.0727631	0.105054
ENSG00000072274.12	TFRC	0.00310818	0.738112	0.873965	0.572912	0.405507	1.41122	0.00465325	0.00609711	0.221627	0.00805074	0.354489	0.14027	0.155613
ENSG00000163531.15	NFASC	0.0119567	0.0427076	0.130287	1.09667	0.85986	0.0123236	1.92855	0.0225106	0.678018	0.0331826	0.0206509	0.0134475	0.0323082
ENSG00000120158.11	RCL1	0.0536542	1.07532	0.267265	0.0570073	0.0751588	0.0453513	0.377995	0.0773155	0.885132	1.30132	0.479411	0.0576305	0.0784292
ENSG00000120868.13	APAF1	1.02342	0.0614605	0.974286	0.0264995	0.0335226	0.0253275	0.29901	0.969688	0.506715	0.0518409	0.830843	0.0273984	0.0401026
ENSG00000180104.15	EXOC3	0.00792898	0.781501	0.496431	0.534311	0.0117324	1.09822	0.255241	0.935869	0.407598	0.019605	0.0868449	0.142827	0.110963
ENSG00000171174.13	RBKS	0.0418696	1.29376	0.852283	1.64109	0.0653795	0.0405356	0.0691735	0.0795337	0.486787	0.0913248	0.0537962	0.0432059	0.0751104
ENSG00000132436.11	FIGNL1	1.1891	0.131725	0.20151	0.0614455	0.0925974	1.83437	0.0635114	0.0831698	0.564849	0.106409	0.0879593	0.0584867	0.341964
ENSG00000177301.13	KCNA2	0.652333	0.0861775	0.0363528	0.0407028	0.0467829	0.0314532	0.685076	0.0555377	1.91118	0.0712352	0.0399538	1.13471	0.0597675
ENSG00000032389.12	TSSC1	1.16498	0.0258416	0.261154	0.971297	0.0131979	0.00757278	0.187508	1.09077	0.955331	0.0314375	0.154715	0.00879299	0.0169913
ENSG00000196378.11	ZNF34	0.062332	0.138013	0.0643866	0.0739569	1.5767	1.62662	0.0685424	0.095577	0.0502145	0.126814	0.0683671	0.0621165	0.793944
ENSG00000100027.14	YPEL1	2.40586	0.0949034	0.0898463	0.0412156	0.200262	0.0317898	0.425821	0.0571815	1.15714	0.0700854	0.175496	0.0371939	0.0628682
ENSG00000091986.15	CCDC80	0.405335	0.12207	0.00311099	0.00324001	0.156769	1.48418	0.00441893	1.38602	1.19214	0.00679617	0.0420979	0.00273961	0.0876245
ENSG00000120370.12	GORAB	0.027591	1.93876	0.213565	0.0325973	0.0412122	2.18068	0.036787	0.0449623	0.0234331	0.0573173	0.0334702	0.0300672	0.203156
ENSG00000178796.12	RIIAD1	0.344061	0.178564	0.094078	0.106833	0.114992	0.0916427	0.101902	0.128277	0.498594	0.150527	0.100954	2.6939	0.135887
ENSG00000123983.13	ACSL3	0.172237	0.2933	0.156586	1.14728	0.52267	0.886209	0.0712345	0.00327793	0.659732	0.318525	0.116043	0.494599	0.0559832
ENSG00000149646.12	CNBD2	2.12865	0.101265	0.0448755	0.0488868	0.0549737	0.0387812	0.0520142	0.0694265	0.0331561	0.0852606	1.07833	1.02108	0.0816526
ENSG00000111837.11	MAK	0.0528294	0.133763	0.0631437	0.0630864	0.0714641	2.54527	0.0889598	0.0985848	0.919606	0.104322	0.522319	0.0561805	0.0925751
ENSG00000168255.19	POLR2J3	0.00232088	0.00824075	0.079083	0.251402	0.574823	0.831841	0.548614	1.13319	0.720156	0.00603107	0.126237	0.395568	0.219367
ENSG00000157881.13	PANK4	0.801191	0.0466276	0.616833	0.0214381	1.82029	0.0170604	0.0213688	0.0294595	0.988073	0.0379251	0.289473	0.0176898	0.171879
ENSG00000189308.10	LIN54	1.25944	0.0555936	0.632466	1.99755	0.031267	0.0184307	0.0264936	0.0320813	0.498937	0.0462338	0.213916	0.0212419	0.0395507
ENSG00000079739.15	PGM1	0.00839886	0.027315	0.138653	0.0101384	1.16655	0.00813917	0.361039	0.695617	1.9146	0.0198672	0.0104179	0.510411	0.0176676
ENSG00000183434.9	TFDP3	0.60665	0.18542	0.445548	0.106597	0.121283	0.0925918	0.804043	0.135826	1.7407	0.165046	0.101792	0.0953649	0.136737
ENSG00000212123.3	PRR22	0.0825329	0.172202	0.0931308	0.103836	0.112437	2.76828	0.100869	0.130507	0.0722205	0.160638	0.717901	0.0922745	0.134319
ENSG00000128805.14	ARHGAP22	1.26566	0.167897	2.22924	0.0977216	0.106616	0.0788483	0.0987134	0.125826	0.0702305	0.156755	0.100801	0.0905491	0.151967
ENSG00000205707.10	LYRM5	0.00521198	0.0182776	0.215121	0.329299	0.00861477	0.32922	0.264013	0.829712	1.25101	0.503443	0.198145	0.821218	0.119556
ENSG00000166960.16	CCDC178	0.0286587	0.0801593	1.41599	0.935445	0.0438696	0.0312771	0.246021	0.0562632	0.0264181	1.09374	0.810998	0.0338935	0.0541264
ENSG00000151748.14	SAV1	0.292043	0.0460582	0.0171986	0.0187438	2.44191	0.0149103	0.654523	0.0285648	0.246663	0.0360916	0.124128	0.616916	0.34216
ENSG00000166510.13	CCDC68	0.260804	0.168682	0.0896292	0.0983364	0.102453	1.81524	0.0939253	0.120924	0.0711176	0.14418	1.56733	0.0884822	0.129564
ENSG00000170579.14	DLGAP1	0.583675	0.0592291	0.0212468	0.255098	0.0262039	1.98459	0.024355	0.0323193	0.0174811	0.0430777	0.283855	1.50403	0.0383859
ENSG00000113555.5	PCDH12	0.346023	0.0619818	0.23267	0.0264026	0.0286862	0.588612	0.0274841	0.0382248	0.0177336	0.047874	3.39299	0.0208039	0.0400571
ENSG00000139714.12	MORN3	0.0744396	0.878139	0.399771	0.091871	0.112648	0.0764869	0.0945152	0.118341	2.45462	0.143127	0.0941555	0.0803555	0.136201
ENSG00000120549.16	KIAA1217	0.0256493	0.0884472	0.0305767	0.0339659	1.3251	0.4317	0.98759	0.0472787	0.0241167	0.0678716	0.208722	1.07943	0.509658
ENSG00000135362.13	PRR5L	0.0415622	0.113052	0.0498363	0.0529885	2.33124	1.19489	0.239852	0.0706345	0.0390393	0.090217	0.45992	0.0457068	0.100789
ENSG00000106244.12	PDAP1	0.330587	0.0066283	0.157783	0.772454	0.216993	0.861512	0.189955	0.879485	0.443349	0.00488467	0.162222	0.638021	0.233606
ENSG00000061794.12	MRPS35	0.75534	0.021601	0.0676891	0.718123	0.75002	0.44692	0.00848031	0.943751	0.969427	0.0157605	0.00924035	0.00686026	0.178275
ENSG00000176974.17	SHMT1	1.5207	1.00106	0.327503	0.0282547	0.03239	0.0231029	0.0278067	0.0401078	1.10284	0.0505927	0.0738832	0.598709	0.0414706
ENSG00000100749.7	VRK1	3.09947	0.0576613	0.176235	0.268336	0.0275536	0.0186349	0.308402	0.0343184	0.752289	0.0504253	0.0234624	0.0203338	0.0361513
ENSG00000112110.9	MRPL18	0.399341	0.390629	0.0415589	0.00253583	0.786096	0.00199336	0.11763	0.882934	0.00171891	1.32745	0.0528738	0.733991	0.158554
ENSG00000052723.11	SIKE1	0.333123	0.419065	0.0726791	0.0100965	0.0123158	1.21201	0.0120223	0.76409	0.769239	0.0195945	0.102354	0.778593	0.383741
ENSG00000162645.12	GBP2	0.00501034	0.0232567	0.991925	0.522581	0.00778276	0.00505805	2.57864	0.00967955	0.00454963	0.0135738	0.16406	0.00517388	0.561963
ENSG00000204219.9	TCEA3	0.0521393	0.111784	0.101451	1.03652	0.0592231	0.0417101	0.063254	0.0697871	3.01972	0.0983736	0.0535045	0.0476059	0.0769731
ENSG00000183092.15	BEGAIN	0.472727	0.120062	0.0160468	1.40281	0.0187813	0.012535	0.0164125	1.39123	1.34336	0.030293	0.0159034	0.0140233	0.0280807
ENSG00000077463.14	SIRT6	0.216241	0.0514327	0.022108	1.71135	0.791812	0.36971	0.340374	0.0297018	0.0144267	0.0421002	0.129192	0.90222	0.256493
ENSG00000141985.9	SH3GL1	0.384981	1.10986	0.254328	1.15783	0.00578244	0.690359	0.114126	0.47151	0.228882	0.00982875	0.22148	0.00415543	0.241731
ENSG00000141497.13	ZMYND15	0.0867005	0.161682	1.1321	1.06849	0.105515	0.0790901	0.109324	0.12105	1.44666	0.141857	0.0948443	0.0795743	0.127839
ENSG00000187105.8	HEATR4	0.422666	0.162036	0.742192	1.08104	0.0944704	0.0697481	0.547551	0.122934	0.0777724	0.130456	0.0853119	1.12029	0.117493
ENSG00000198130.14	HIBCH	0.00846151	0.02749	0.0699812	0.0101908	0.0118846	0.59641	0.813111	0.411324	0.882237	1.10595	0.266987	0.363204	0.321435
ENSG00000132953.16	XPO4	0.0257074	0.075256	0.417622	1.12389	0.0396813	0.0283603	0.603097	0.0473579	0.0240042	0.0585522	0.383091	1.81718	0.216648
ENSG00000152683.14	SLC30A6	0.0190628	0.0542916	0.846504	1.86297	0.0263276	0.0190758	0.0239832	0.0325994	1.34928	0.0480007	0.533636	0.0210592	0.0381277
ENSG00000155561.14	NUP205	1.12522	0.0296966	0.155334	0.498178	0.0133452	1.16502	0.456489	0.0167905	0.474492	0.485773	0.12222	0.00998878	0.335127
ENSG00000169258.6	GPRIN1	1.10831	0.772996	0.0777805	0.0672366	0.073701	0.0568691	0.0704335	1.22251	0.930345	0.10373	0.185737	0.0638669	0.0865676
ENSG00000166448.14	TMEM130	0.596218	0.182791	0.0979546	0.105809	0.117294	0.100984	0.523571	0.134445	2.36535	0.155965	0.106887	0.099318	0.141566
ENSG00000115825.9	PRKD3	0.586006	0.0325722	0.496104	0.0128726	0.236388	0.969947	0.249951	0.726494	0.752417	0.0249881	0.483495	0.0111747	0.303479
ENSG00000185008.17	ROBO2	0.284014	0.0212884	0.121246	0.899535	0.00995134	1.42262	0.00878173	0.012145	1.03491	0.0167842	0.00840961	1.03657	0.0146145
ENSG00000126001.15	CEP250	1.19953	0.0822682	0.0428268	1.08906	0.0435756	0.0291248	0.432394	1.08174	0.0287822	0.0664383	0.672537	0.03497	0.0539463
ENSG00000118412.12	CASP8AP2	0.0186012	0.060806	0.162049	0.024649	0.028928	0.0199375	1.23909	1.05876	0.0188577	0.0448188	0.412632	1.74638	0.0369858
ENSG00000188486.3	H2AFX	2.94581	0.0142126	0.110939	0.565771	0.00639763	0.0041219	0.00591912	0.308939	0.586062	0.222667	0.108769	0.00457221	0.010047
ENSG00000149196.15	C11orf73	0.367348	0.321216	0.0698725	0.36798	0.211164	0.00274001	0.00405737	1.39852	0.295238	0.334781	0.128999	1.19974	0.194581
ENSG00000081320.10	STK17B	0.534265	0.0453978	1.38088	0.0178113	1.51917	0.0141191	0.0193537	0.0258406	0.8901	0.0346672	0.0187525	0.0155933	0.362978
ENSG00000205090.8	TMEM240	0.0643027	0.142881	0.8384	0.0765122	0.0883316	0.0659279	0.244646	0.10169	0.957192	0.892006	0.0752752	1.14539	0.103679
ENSG00000171100.14	MTM1	0.0204784	0.0643684	0.139866	1.66155	0.0285526	0.0195462	0.539331	0.0366545	2.13936	0.047492	0.0347005	0.0207408	0.118065
ENSG00000075711.20	DLG1	0.285113	0.0256584	0.0912019	1.06756	1.11394	1.09867	0.205854	0.0138676	0.579988	0.0188437	0.279976	0.0083007	0.100717
ENSG00000124507.10	PACSIN1	0.0416348	0.113405	0.0495163	0.0552281	0.059601	1.32448	0.0534965	2.80528	0.039883	0.0874009	0.0562294	0.0467428	0.0977039
ENSG00000101335.9	MYL9	0.00202442	0.00684969	0.00318244	0.290483	0.00309844	0.00203154	1.51502	0.505078	0.00177781	0.00544171	0.00325709	0.00222831	2.55681
ENSG00000157895.11	C12orf43	0.446965	0.0373359	0.26319	0.0144807	0.0181411	1.64578	1.1519	0.781484	0.0106964	0.0274504	0.0150134	0.352102	0.119441
ENSG00000174165.7	ZDHHC24	0.400974	0.0316126	0.314817	0.563269	0.015136	0.0100255	0.0133192	1.46268	0.958422	0.703372	0.219999	0.0100576	0.182891
ENSG00000164105.3	SAP30	0.623171	0.755244	1.04505	0.282502	0.441756	0.00799984	0.278677	0.0150867	0.638912	0.0200649	0.0779918	0.686495	0.0160041
ENSG00000144426.18	NBEAL1	0.00931608	0.030865	0.262402	0.838934	1.23708	0.00926489	0.0122861	1.71391	0.00751371	0.0219558	0.142055	0.0108449	0.591019
ENSG00000164403.14	SHROOM1	0.569802	0.0604626	0.0225013	0.0255015	0.804106	0.623193	1.41848	0.034695	0.0190942	0.0495407	0.915927	0.0204707	0.307621
ENSG00000134874.17	DZIP1	0.489525	0.0305842	0.0127703	0.0120971	0.0133298	0.930018	0.284009	0.0173988	0.437197	0.897145	0.0139632	1.34083	0.408239
ENSG00000196850.5	PPTC7	0.146563	0.0370904	0.329317	0.429452	2.58401	0.0121209	0.174383	0.0209473	0.0107792	0.0303664	0.0878984	0.993928	0.0264361
ENSG00000153250.17	RBMS1	0.157156	0.980601	0.337707	0.509194	1.0713	0.00432548	0.429632	0.00840684	0.00387083	0.0109741	0.542555	0.106483	0.732226
ENSG00000120685.19	PROSER1	0.018539	0.0616593	0.216315	1.10674	0.0311453	1.96111	0.809693	0.0360514	0.268536	0.046822	0.21655	0.0204704	0.077928
ENSG00000124574.14	ABCC10	0.130187	0.105735	0.574214	0.0463982	0.0532251	0.0380904	0.0472943	0.0631857	0.444654	0.74476	0.216213	2.31391	0.0664655
ENSG00000164164.15	OTUD4	0.234718	0.0298416	0.287565	0.740651	1.30039	0.908551	0.312925	0.0173018	0.00808602	0.0238804	0.514537	0.299701	0.208853
ENSG00000010244.16	ZNF207	0.681886	0.0769613	0.616029	0.339384	0.00518348	1.03074	0.462859	0.0063664	0.58977	0.00837531	0.474708	0.36648	0.236704
ENSG00000126062.3	TMEM115	0.194262	0.0337908	0.180859	1.04842	0.918132	0.315933	0.013542	0.0187039	0.991033	0.0253561	0.0534003	0.860441	0.232366
ENSG00000256235.1	SMIM3	0.00323423	0.987165	0.378619	1.49529	0.00500634	0.023186	0.422799	0.00627134	0.165629	0.562281	0.250102	0.540047	0.0559472
ENSG00000196636.7	SDHAF3	0.51798	0.0495475	0.420928	0.0203235	0.0236338	0.0159951	0.0208863	0.706659	1.64285	0.0365911	0.264035	0.0161804	1.14239
ENSG00000221890.2	NPTXR	0.00971064	0.0313162	0.0116921	1.64528	0.0142486	1.45342	0.767739	0.0200145	0.00884627	0.0231401	0.0175731	0.859394	0.0241719
ENSG00000066827.15	ZFAT	0.076695	0.145798	0.0744091	0.0893396	0.0927293	0.0748792	0.417764	0.105724	2.36127	0.123332	0.384554	0.724895	0.11202
ENSG00000142676.12	RPL11	0.11039	0.657455	0.252468	0.000309256	1.21914	0.0219485	0.199907	1.37687	0.176596	0.16813	0.160218	0.0547067	0.501527
ENSG00000117154.11	IGSF21	0.0405815	0.104969	1.30058	0.0488466	0.0588062	0.0402309	0.0494784	0.0758364	0.0387087	0.0918524	0.24407	2.39072	0.350053
ENSG00000115107.19	STEAP3	0.00872273	0.883532	0.821339	0.0112127	0.013471	0.458222	1.91931	0.0189036	0.686196	0.023102	0.0113623	0.0107299	0.0213887
ENSG00000154783.10	FGD5	0.0317884	0.0873928	0.033633	0.0419078	0.0579464	0.0318916	0.28609	0.212297	0.033714	0.0662326	3.48825	0.0339643	0.449661
ENSG00000120896.13	SORBS3	0.325821	0.0208492	0.0589884	0.0075724	0.660304	0.845149	0.170423	1.23862	1.06922	0.044618	0.307736	0.00635676	0.136207
ENSG00000154217.14	PITPNC1	0.233056	0.834331	0.0164847	0.0130177	0.0162332	0.0104317	0.014689	0.0202072	1.95598	0.0277038	0.530571	0.922684	0.28926
ENSG00000101639.18	CEP192	1.39185	0.0789825	0.0336789	0.0337506	2.02196	0.0311094	0.0354569	0.0488832	0.877524	0.0622535	0.157151	0.0332005	0.0523993
ENSG00000205609.12	EIF3CL	0.678576	0.12752	0.582686	0.064799	0.0759392	2.40425	0.2154	0.0867483	0.05793	0.111463	0.0646645	0.0575388	0.285692
ENSG00000159884.11	CCDC107	0.481766	0.669476	0.49566	0.00507193	0.512727	0.529546	0.893817	0.00764246	0.00346364	0.324934	0.203626	0.5234	0.243504
ENSG00000186205.12	2020-03-01	0.961316	0.101219	0.0430262	0.541419	0.0531931	0.0365376	0.0457493	0.0669419	1.78093	0.770173	0.344016	0.0373286	0.0642324
ENSG00000008838.17	MED24	0.0374123	1.89031	0.421187	0.148126	0.0105835	1.10944	0.00974933	0.0137397	0.00636808	0.0173275	0.33015	0.702054	0.194076
ENSG00000158825.5	CDA	0.0442162	0.110267	0.0505483	0.0541028	0.316126	0.0436251	0.053296	0.0824833	0.0380098	0.0876272	3.82108	0.044644	0.0811959
ENSG00000114698.14	PLSCR4	0.202253	0.0350886	0.0139269	0.0140034	0.0157706	0.0108153	1.45816	0.0203933	2.35513	0.0268581	0.284711	0.0119829	0.435587
ENSG00000182492.15	BGN	0.00151184	0.00530036	0.00216652	0.00202122	0.00250692	0.00169172	0.366565	0.00288372	0.00162798	0.00405061	0.316381	0.0017224	4.18943
ENSG00000108932.11	SLC16A6	0.0235706	0.0695396	0.640217	0.0288131	1.13978	0.0229621	1.31935	0.0392078	0.0188594	0.050179	1.44018	0.029478	0.0441122
ENSG00000253719.3	ATXN7L3B	0.0516305	0.0204837	0.315679	0.00795914	1.18367	0.427457	0.346351	0.0115851	0.711875	0.015666	0.206058	1.34105	0.251993
ENSG00000160959.7	LRRC14	0.369965	0.0585448	0.0837533	1.10043	0.0266448	1.05972	0.471672	0.91835	0.402379	0.0424781	0.0227443	0.0205801	0.296993
ENSG00000105402.7	NAPA	0.634608	0.182273	0.0891366	0.0912307	0.601708	0.086476	1.30446	0.120785	1.16987	0.143913	0.0981724	0.094036	0.131294
ENSG00000082512.14	TRAF5	0.0591038	0.135381	0.916682	2.65275	0.0821949	0.0856222	0.0705758	0.0942845	0.0517856	0.110801	0.0701244	0.0597386	0.413748
ENSG00000110921.11	MVK	0.0400724	0.100909	0.451114	0.0473554	0.0540465	0.036125	0.640437	0.0617817	1.58895	0.0779094	0.113438	1.1331	0.499643
ENSG00000151651.15	ADAM8	0.0501573	0.502783	3.53836	0.0662656	0.055495	0.0407272	0.0602528	0.0789256	0.161645	0.087073	0.0518215	0.0658336	0.0750841
ENSG00000134955.11	SLC37A2	0.0840837	0.173624	2.45516	0.112862	0.126547	0.100732	0.103819	0.131475	0.911259	0.161526	0.107228	0.113111	0.142844
ENSG00000153406.13	NMRAL1	0.391299	0.954971	0.200343	0.00827399	0.0095631	0.97459	0.29638	0.964874	0.444117	0.0158164	0.120304	0.00685746	0.503819
ENSG00000181649.5	PHLDA2	0.00221854	0.365947	0.0469578	1.75371	0.00344591	0.181624	0.00322268	0.567729	0.00205857	0.738486	0.00375375	0.242001	0.985809
ENSG00000156795.6	WDYHV1	1.30557	0.0558653	0.236548	0.0255105	0.0275261	0.0199535	0.192154	0.037288	1.14583	0.910501	0.0312468	0.419514	0.465532
ENSG00000172986.12	GXYLT2	0.263524	1.3723	0.640185	0.0223026	1.57579	0.0210358	0.425111	0.0311648	0.0143327	0.0424775	0.306069	0.0190903	0.143798
ENSG00000137337.14	MDC1	1.01207	0.0506232	0.171005	0.0183941	0.0221931	1.8049	0.0225864	0.0284023	0.398451	0.914701	0.175699	0.0164278	0.243228
ENSG00000107551.20	RASSF4	0.154546	0.0159216	0.744436	0.00577042	0.00717593	0.941818	0.510161	0.00895258	1.62678	0.15296	0.0286644	0.68307	0.0133856
ENSG00000022267.16	FHL1	0.490665	0.00766185	0.00313219	0.0970013	0.403468	1.53204	0.463806	0.00407806	0.936957	0.00560386	0.00325366	0.712437	0.237005
ENSG00000182054.9	IDH2	1.11041	0.0134052	0.494139	0.00475706	0.272205	0.00360778	0.14987	1.03132	0.840265	0.00957017	0.168166	0.617503	0.179673
ENSG00000129682.13	FGF13	0.0984743	0.187243	1.12494	0.12152	0.160985	0.118444	0.906845	0.139891	1.28835	0.175411	0.115919	0.111467	0.152839
ENSG00000079337.15	RAPGEF3	0.268824	0.158354	0.461305	0.0738148	0.0801178	0.0566007	0.450332	0.0960198	1.3198	0.47993	1.18942	0.0640695	0.101753
ENSG00000170385.9	SLC30A1	0.195462	0.0274918	0.243331	0.0147051	0.0148374	0.00969686	0.997555	0.0161075	0.00966055	0.0224324	2.55675	0.663339	0.116746
ENSG00000072518.20	MARK2	0.838953	0.0335758	0.299211	1.00376	0.0150139	0.00958022	0.367034	0.0173924	0.652505	0.0244697	0.220922	1.11783	0.286577
ENSG00000168894.9	RNF181	0.0599218	0.929573	0.215583	0.312596	0.235125	0.255844	0.499597	1.4283	0.283659	0.145359	0.142375	0.241891	0.148108
ENSG00000109458.8	GAB1	0.509846	0.0317559	0.205279	0.01127	0.0137721	1.8261	0.0122516	0.0169516	0.661467	0.469686	0.136301	0.571012	0.421651
ENSG00000154451.14	GBP5	0.426831	1.05341	1.62215	0.605452	0.114504	0.0893432	0.105673	0.135192	0.0850743	0.161007	0.102821	0.0990258	0.137174
ENSG00000110324.9	IL10RA	0.197154	0.0400652	3.37631	0.0162982	0.221665	0.403216	0.162	0.0240609	0.0114716	0.0306445	0.188423	0.0142705	0.196292
ENSG00000120756.12	PLS1	0.0946647	0.18018	0.102863	0.108848	0.122551	2.58785	0.388944	0.135992	0.0841774	0.1579	0.502254	0.100602	0.146567
ENSG00000135870.11	RC3H1	0.342944	0.0270754	0.301699	1.15176	0.802433	0.826181	0.180726	0.0155848	0.331796	0.357906	0.455203	0.00966896	0.0851482
ENSG00000180902.16	D2HGDH	0.0246442	0.0858672	0.554153	0.0348026	0.0416984	0.141601	0.644524	0.0496695	2.29025	0.0603672	0.243166	0.031877	0.659216
ENSG00000127824.13	TUBA4A	0.972087	1.75801	0.0114199	0.0115258	0.0152828	0.00931133	0.141205	1.54478	0.00970819	0.218226	0.0983344	0.00947134	0.0880166
ENSG00000100401.19	RANGAP1	1.81347	0.03029	0.314524	0.974956	0.0150958	0.00947792	0.0134807	0.0171797	0.00975241	1.4095	0.250075	0.0101667	0.0192601
ENSG00000178150.8	ZNF114	0.0739975	0.135347	0.0644554	0.0666962	0.0781063	3.04979	0.409388	0.0953827	0.0505279	0.120478	0.322737	0.064121	0.274697
ENSG00000187051.8	RPS19BP1	0.221212	0.695153	0.122322	0.592647	0.370392	0.434303	0.278756	1.15524	0.361081	0.183722	0.0785956	0.285526	0.118236
ENSG00000188529.14	SRSF10	0.370691	0.0129047	0.0577102	0.00489391	1.31238	1.00013	0.570837	0.00721498	0.00340977	0.741183	0.282987	0.00414165	0.526343
ENSG00000205084.10	TMEM231	0.0249246	0.0751466	0.205893	0.88089	0.0382027	0.0282195	0.251607	0.0460882	0.92261	0.0589528	0.364587	1.91596	0.0487505
ENSG00000118816.9	CCNI	0.405834	0.505888	0.276651	0.331494	1.07528	0.144365	0.293262	0.282487	0.298885	0.00207996	0.214664	0.808384	0.259648
ENSG00000090565.15	RAB11FIP3	0.600343	2.02586	0.221067	0.0135026	0.33315	0.928046	0.0160491	0.0200419	0.201388	0.0263364	0.109895	0.170882	0.21818
ENSG00000136828.18	RALGPS1	1.08274	0.0935142	0.65008	0.0455612	0.0521986	0.0357891	0.606203	0.0584041	0.0331482	0.0752145	1.04776	1.00263	0.0638314
ENSG00000141873.10	SLC39A3	0.78757	0.0188466	0.116569	0.00710285	0.00825001	0.599967	0.379678	1.92032	0.3133	0.0144272	0.0645929	0.64941	0.0123296
ENSG00000244687.11	UBE2V1	0.0424582	0.120742	0.0549338	0.0573743	1.00129	0.0430462	0.809613	0.0772152	0.0445777	0.104216	0.24815	2.14516	0.0802728
ENSG00000108010.11	GLRX3	0.197171	0.0200007	0.279539	0.00761684	0.893843	0.548733	0.199896	1.46209	0.00541647	0.0151105	0.432538	0.40656	0.423275
ENSG00000277149.4	TYW1B	0.0400005	0.116114	0.0509768	1.37239	0.0671849	0.0464969	0.340806	0.0713725	0.912147	1.62745	0.0555175	0.0479211	0.0800013
ENSG00000147548.16	WHSC1L1	0.874407	0.0200148	0.154252	0.00743933	0.962395	0.0058538	0.443555	0.0112299	0.557668	0.730944	0.147272	0.410717	0.566173
ENSG00000139190.16	VAMP1	1.37553	0.187022	0.626522	1.46291	0.132625	0.0902617	0.125888	0.139066	0.0791555	0.158906	0.109302	0.0930743	0.143892
ENSG00000134452.19	FBXO18	0.200667	1.14659	0.248328	0.481691	0.0140355	0.0092252	0.295233	0.0164386	0.00868907	0.656404	0.30342	0.760464	0.746708
ENSG00000170271.10	FAXDC2	0.0157447	0.0555206	0.390587	0.406669	0.0305314	0.0156309	0.466976	0.029872	2.39066	0.0382472	0.318981	0.0175855	0.699783
ENSG00000251493.3	FOXD1	0.0275766	0.380901	0.0299731	1.0718	0.0404538	0.0287348	0.0397133	0.0475612	0.898244	0.062819	0.0323313	0.832878	1.36906
ENSG00000162735.18	PEX19	0.439675	0.0377485	0.337565	0.0144507	0.0166217	1.0084	0.381658	0.0210349	1.36317	0.0277096	0.17808	0.557564	0.500328
ENSG00000186063.12	AIDA	0.875879	0.0261759	0.671074	0.0104002	0.598713	0.00760345	0.118132	1.35346	0.684489	0.019185	0.200797	0.232395	0.0907846
ENSG00000197016.11	ZNF470	0.6234	0.074984	0.0273541	0.721091	0.0339715	0.0238699	1.11487	0.0443215	0.743908	0.0549722	0.0305934	1.32452	0.0463233
ENSG00000157540.19	DYRK1A	0.384371	0.414173	0.169851	0.838356	1.19069	0.00580526	0.00833351	0.0112768	0.438181	0.0143212	0.408144	0.99532	0.0130725
ENSG00000183474.15	GTF2H2C	1.33165	0.122799	0.0551409	0.0644593	0.066345	1.0039	0.0588036	0.0861797	0.0430359	1.09549	0.46075	0.0517952	0.378817
ENSG00000114491.13	UMPS	0.388969	0.0315086	0.191131	1.10904	0.0141653	0.0476275	0.0129637	1.94053	0.496952	0.0242871	0.0120487	0.0103306	0.607248
ENSG00000141441.15	GAREM	0.021843	0.0659656	0.268835	0.840136	1.46486	1.03856	0.80798	0.0408423	0.0198334	0.0508726	0.183091	0.0254419	0.0408151
ENSG00000168913.6	ENHO	0.00888206	0.0272616	0.0105471	0.0103066	0.0127273	0.00819781	0.433131	0.709413	1.55515	0.667252	0.0121948	1.3711	0.061969
ENSG00000109956.12	B3GAT1	0.635698	0.0173561	0.0949592	0.0203654	0.141845	1.74212	0.00702283	0.00952838	1.23101	0.0128871	0.0069249	0.962343	0.010918
ENSG00000126790.11	L3HYPDH	0.0133829	0.044698	0.0164525	1.43073	0.626843	0.0138672	1.02242	0.560115	0.0126709	0.0342739	0.0174514	0.879473	0.208083
ENSG00000188986.5	NELFB	0.4382	0.767126	0.43165	0.712489	0.0107218	0.935152	0.00997104	0.0128739	0.66271	0.137458	0.16771	0.588771	0.0156131
ENSG00000188674.10	C2orf80	0.507664	0.541631	0.00386751	0.420647	0.0047112	0.00323049	0.00450463	0.847291	0.00295424	0.216706	0.00404867	2.3316	0.00680003
ENSG00000132275.10	RRP8	0.918056	0.0840758	0.0147182	0.852378	0.0206665	0.0133946	0.437207	0.024584	0.0123195	1.16979	0.0791617	0.439396	0.816603
ENSG00000067248.9	DHX29	0.360277	0.0192137	0.0723347	0.869107	0.00880492	0.00574446	0.685753	0.496421	0.252428	0.730657	0.20328	0.569356	0.618634
ENSG00000175198.14	PCCA	0.3316	0.750953	0.0248766	0.0217145	0.0267903	1.61281	0.0237814	1.0584	0.0155908	0.0417243	0.389536	0.0187925	0.558244
ENSG00000196381.10	ZNF781	0.0335372	0.0930008	0.164977	0.0413233	0.0486108	1.38296	0.0438126	1.35163	0.920707	0.0732587	0.0427551	0.0367049	0.614011
ENSG00000121577.13	POPDC2	0.478082	0.126466	0.05792	1.20026	0.0701652	0.0524762	0.0624564	0.0848454	0.0467564	0.100388	0.0634536	0.0542747	2.41725
ENSG00000109685.17	WHSC1	1.89771	0.0184642	0.181308	0.00693243	0.384482	0.00521268	0.00701509	0.178788	0.360655	0.55767	0.00730759	1.27375	0.0135721
ENSG00000164118.12	CEP44	0.941101	0.0698683	0.19098	0.826105	0.033499	0.0228816	0.0293899	0.0404825	0.870536	1.42296	0.163953	0.024966	0.230971
ENSG00000113356.10	POLR3G	1.39209	0.0875026	0.0356214	0.765467	0.0441621	0.0328735	0.0385244	0.0525369	1.43113	0.688717	0.188378	0.0381268	0.0580304
ENSG00000176124.11	DLEU1	0.681202	0.0594827	0.0236908	1.93923	0.0292454	0.767079	0.0273065	0.975591	0.0170236	0.0464728	0.244941	0.021938	0.0381565
ENSG00000109819.8	PPARGC1A	0.302375	0.0633579	0.549409	0.0236988	0.522904	2.04713	0.704698	0.0366786	0.493728	0.0459685	0.023539	0.0228568	0.0373105
ENSG00000104047.14	DTWD1	0.631901	0.0589131	0.110692	0.0237955	2.09588	0.854057	0.907857	0.0353085	0.0182538	0.0470539	0.0276817	0.0206501	0.0397713
ENSG00000160326.13	SLC2A6	0.368337	0.0925414	0.0388835	0.0414101	0.0496119	0.0351927	0.821594	0.0569442	0.0287637	0.0801998	0.46115	1.11335	1.6591
ENSG00000007255.10	TRAPPC6A	0.0092799	1.13265	0.0109428	0.0123686	0.636412	0.00954382	0.233142	1.10817	0.735554	0.0245128	0.246607	0.281767	0.446121
ENSG00000116273.5	PHF13	0.308091	0.0648999	0.33121	0.0263382	1.77467	0.0208067	0.660815	0.0399557	0.0188245	0.0473895	0.161373	1.13666	0.279125
ENSG00000070950.9	RAD18	1.34746	0.040707	0.0166536	0.017625	0.843883	1.28622	0.0178445	0.638514	0.0116332	0.554731	0.0604083	0.0141272	0.0314102
ENSG00000186001.12	LRCH3	0.118488	0.0562111	0.197028	0.023251	0.0261464	0.27279	0.289862	0.556539	1.90314	0.0420895	0.210531	1.14196	0.0356426
ENSG00000105447.12	GRWD1	0.0135529	0.35867	0.327731	0.0162925	0.0185479	1.65273	0.186578	2.01229	0.0109299	0.0317666	0.0175955	0.205602	0.0295742
ENSG00000114742.13	WDR48	0.403045	0.0432643	0.0921982	0.42876	0.932469	0.0122295	0.568434	0.0228064	1.09731	0.0310719	0.54109	0.685482	0.0244722
ENSG00000145016.13	RUBCN	0.548739	0.0488294	0.549503	0.0206699	1.30201	0.0162425	0.303898	0.0296459	1.00432	0.492102	0.28705	0.0170394	0.257987
ENSG00000269743.2	SLC25A53	0.0374354	0.0950582	0.0416134	0.0520718	0.0576165	0.0418507	0.277095	1.60068	0.041323	2.2719	0.0462161	0.0422728	0.237121
[truncated: 11,161 more rows]
