# Supplementary material for: Integrating single-cell RNA-seq and imaging with SCOPE-seq2
Source: Sci Rep. 2020 Nov 10;10:19482. doi: 10.1038/s41598-020-76599-w (PMC7655825; doi:10.1038/s41598-020-76599-w)
Supplement: Supplementary file 3 — Supplementary Information 3. [file 41598_2020_76599_MOESM3_ESM.xls]

## Sheet: SourceDataForFigure4C
ScourceData for Figure 4C. Z-scored cell imaging features.
Cell_barcode (region_S_Q)	c2_Area	c2_Perim.	c2_Width	c2_Height	c2_Major	c2_Minor	c2_Circ.	c2_Round	c2_Solidity	c2_Feret	c2_MinFeret	c2_Mean	c2_StdDev	c2_Min	c2_Max	c2_Median
2_60_84	0.0402582	0.00680378	0.0242077	-0.0275375	-0.193566	0.59845	0.358193	0.834121	0.629354	-0.180613	0.479532	-0.0485365	-0.0812661	-0.0318333	-0.0700881	-0.0564886
5_6_81	0.030272	-0.0563193	0.0242077	-0.0275375	-0.133888	0.462503	0.662683	0.565219	0.722693	-0.101068	0.363001	-1.11785	-1.25057	-1.13045	-1.30362	-1.0744
9_48_13	-0.119521	-0.119366	0.0242077	-0.26051	-0.331269	0.418339	0.265522	0.929027	0.11599	-0.31875	0.117635	0.134648	0.119244	0.172065	0.264999	0.0581617
8_24_81	0.279927	0.248255	0.267813	0.205435	-0.043363	0.950223	0.159612	0.913209	0.16266	-0.0230751	0.841429	0.953514	1.27425	0.88571	1.13964	0.824472
0_35_29	1.03888	0.875907	0.99863	0.671379	0.518941	1.73864	0.0272252	0.652217	0.302668	0.496684	1.56522	0.304933	0.0807826	0.369877	0.316879	0.264811
9_45_76	0.379789	0.311378	0.511419	0.205435	0.0586541	1.01436	0.265522	0.778759	0.16266	0.109629	0.841429	-1.4229	-1.67133	-1.45532	-1.76322	-1.30126
3_72_52	4.8536	3.2972	2.94747	3.46705	2.42259	5.31782	-0.211071	0.723397	0.909371	2.48667	4.82229	2.22864	0.955063	1.99041	1.25439	2.77318
1_57_90	-0.419107	-0.37932	-0.219398	-0.493482	-0.52986	-0.0732215	0.146373	0.786668	-0.0706877	-0.495107	-0.244261	-0.0149341	0.0608286	-0.008248	0.0535095	-0.0139739
4_90_48	0.869112	0.957457	1.24224	0.904352	1.65101	-0.207633	-0.899484	-2.36897	-0.0240182	1.46655	-0.149083	-1.68095	-1.82545	-1.70411	-1.8444	-1.55809
3_16_61	0.249968	0.203711	0.267813	0.205435	-0.0421533	0.869961	0.265522	0.826212	0.16266	0.000788429	0.841429	0.0655164	0.02372	0.0845715	0.128278	0.0557224
4_3_2	-0.349203	-0.37932	-0.463003	-0.26051	-0.401834	-0.102408	0.556773	0.462404	0.489346	-0.360657	-0.244261	-1.00725	-1.16713	-1.0247	-1.12082	-0.931176
9_3_58	0.329858	0.248255	0.511419	-0.0275375	0.10563	0.803907	0.38467	0.470313	0.676024	0.0295023	0.479532	0.44217	0.483637	0.482478	0.702931	0.396188
8_15_72	-0.469038	-0.487064	-0.463003	-0.493482	-0.587723	-0.115081	0.503818	0.865756	0.11599	-0.589591	-0.244261	0.370496	0.520613	0.374442	0.481981	0.273872
1_30_9	-0.469038	-0.550111	-0.706609	-0.493482	-0.499214	-0.276758	0.927457	0.462404	1.14272	-0.533716	-0.606158	0.847029	0.74549	0.833975	1.01727	0.789624
8_55_54	0.899071	0.705117	0.755024	0.438407	0.571361	1.33195	0.344954	0.185594	1.00271	0.601645	1.20333	0.641522	0.423701	0.69931	0.794484	0.609459
5_23_9	-0.369176	-0.316274	-0.219398	-0.26051	-0.483891	-0.0113924	0.0537026	0.755032	-0.490713	-0.429919	0.10714	0.130669	0.246342	0.173587	0.304367	0.0247075
8_21_25	1.54817	1.26203	1.48584	1.13732	0.771968	2.38881	-0.0389683	0.826212	0.255999	0.765003	2.28902	-0.432833	-0.249563	-0.400829	-0.0969439	-0.463166
3_71_58	0.879098	0.742123	0.99863	0.671379	0.511078	1.39148	0.0934187	0.335862	0.209329	0.500758	1.38645	1.91076	1.19296	1.85195	1.25439	2.17867
5_89_83	2.07744	1.94192	2.94747	0.438407	2.43045	0.941775	-1.21721	-2.17916	-0.0240182	2.04917	1.02998	-0.993579	-1.35629	-0.947855	-1.11289	-0.855556
2_5_41	2.19728	1.63734	1.72945	1.13732	1.37762	2.61423	0.212567	0.106505	1.18939	1.2964	2.28902	2.00969	1.25571	1.82456	1.25439	2.51704
7_8_62	3.83501	2.99262	2.94747	2.76813	3.20485	2.61193	-1.00539	-1.71253	0.956041	3.10246	2.66611	1.97347	1.23238	1.84738	1.25439	2.40658
1_46_76	-0.259328	-0.271653	-0.219398	-0.26051	-0.309293	-0.0125445	0.411147	0.375406	0.11599	-0.31875	0.10714	1.26302	1.31991	1.29579	1.2138	1.17888
6_15_8	-0.239355	-0.208606	-0.219398	-0.0275375	-0.310099	0.0446762	0.146373	0.446586	-0.304035	-0.31875	0.10714	-0.539007	-0.607804	-0.566686	-0.583399	-0.507772
8_18_53	2.11739	1.56661	1.97305	1.13732	1.36673	2.48174	0.291999	0.0115986	1.09605	1.24926	2.28902	1.73941	1.26234	1.74771	1.25439	1.8504
6_16_75	-0.109535	-0.119366	-0.219398	-0.0275375	-0.134493	0.0922962	0.318477	0.146049	0.489346	-0.16063	0.117273	-0.669308	-0.808446	-0.695264	-0.790921	-0.602559
9_74_73	0.0702167	0.0959679	0.0242077	-0.0275375	-0.0129192	0.353822	0.0139865	0.20932	0.349338	0.000788429	0.479532	-0.982009	-1.07464	-0.995786	-1.06467	-0.903995
2_42_59	0.0502443	0.0514239	0.511419	-0.26051	0.101396	0.113418	0.159612	-0.249394	0.16266	0.072185	0.117635	-0.418573	-0.382365	-0.434305	-0.401818	-0.429712
8_38_88	4.03474	3.62027	1.48584	4.63191	3.75244	2.23366	-2.38222	-2.29779	-0.957408	3.74755	2.59048	-1.51347	-1.73547	-1.50705	-1.84043	-1.36852
0_28_6	0.539568	0.526712	0.267813	0.904352	0.38648	0.825029	-0.158117	-0.00421917	0.0226513	0.410737	0.841429	-0.207344	-0.330514	-0.183236	-0.322166	-0.202154
4_58_73	0.919043	0.72362	0.755024	0.671379	0.641926	1.25668	0.331715	0.0036897	0.769363	0.601645	1.13058	1.50857	1.27673	1.54229	1.24493	1.54966
0_36_89	0.269941	0.185208	0.0242077	0.205435	0.0316377	0.785858	0.450864	0.588946	0.769363	0.000788429	0.479532	0.82103	0.728649	0.859842	0.980033	0.716094
9_58_22	-0.588872	-0.594731	-0.463003	-0.726455	-0.580667	-0.489896	0.437625	0.375406	0.489346	-0.539342	-0.606158	-0.897728	-0.931676	-0.880142	-0.937102	-0.87995
7_47_69	1.51821	1.18048	1.24224	0.904352	0.775597	2.31776	0.225806	0.755032	0.816032	0.768883	1.92712	1.82984	1.26151	1.80706	1.25439	2.0351
6_74_79	0.699347	0.571332	0.511419	0.671379	0.356238	1.25054	0.239044	0.470313	0.442677	0.309656	1.20333	1.32287	1.25554	1.32774	1.22143	1.25415
1_30_63	-0.578886	-0.594731	-0.706609	-0.493482	-0.549416	-0.514474	0.503818	0.272591	0.302668	-0.533716	-0.606158	-0.810144	-0.940873	-0.807865	-0.900481	-0.736724
6_90_14	1.21863	0.965147	1.48584	0.205435	1.10987	1.1457	0.225806	-0.739744	1.04938	0.980551	0.841429	1.70896	1.32445	1.66098	1.25408	1.74655
1_22_84	-0.0496176	-0.119366	-0.219398	-0.0275375	-0.192356	0.353822	0.636205	0.55731	0.722693	-0.246383	0.117635	-0.0874045	-0.142839	-0.037159	-0.0163766	-0.123397
2_50_53	0.0901891	-0.0116991	0.0242077	-0.0275375	-0.0975974	0.554671	0.702399	0.588946	0.862702	-0.101068	0.479532	0.464677	0.387565	0.507585	0.493578	0.400022
5_90_91	-0.169452	-0.145483	0.0242077	-0.0275375	-0.174816	0.00089661	0.159612	0.122323	-0.210696	-0.180613	0.0919407	-1.71787	-1.93823	-1.76725	-2.08885	-1.5689
8_30_42	-0.479024	-0.468561	-0.463003	-0.26051	-0.53994	-0.233363	0.331715	0.604764	-0.0706877	-0.489675	-0.244261	0.0698076	0.207471	0.0876147	0.290634	-0.0247768
7_68_21	0.130134	0.0514239	0.0242077	0.205435	-0.103444	0.671032	0.543534	0.731306	0.489346	-0.101068	0.479532	1.60263	1.25275	1.6199	1.24768	1.57824
2_70_68	-0.0795762	-0.163986	-0.219398	-0.0275375	-0.250018	0.377632	0.742115	0.707579	0.676024	-0.195746	0.117635	0.0712873	-0.0874627	0.147719	0.0440489	0.0609496
1_44_4	0.569526	0.508286	0.511419	0.438407	0.201599	1.2202	0.0537026	0.715488	0.255999	0.224485	1.20333	1.04951	1.15769	1.01201	1.15612	0.972925
6_18_21	-0.199411	-0.227033	-0.219398	-0.26051	-0.365342	0.257046	0.477341	0.810394	0.396007	-0.31875	0.117635	0.0625642	0.12075	0.104353	0.139265	-0.0171102
3_42_36	-0.35919	-0.316274	-0.463003	-0.0275375	-0.444577	-0.054404	0.106657	0.612672	0.16266	-0.387236	-0.244261	0.0392318	0.0904025	0.0967445	0.260421	0.0403892
8_86_72	0.0602305	0.032921	0.0242077	-0.0275375	-0.162517	0.594226	0.305238	0.77085	0.489346	-0.16063	0.479532	0.550136	0.568536	0.622468	0.809133	0.435567
8_91_22	4.19452	3.83561	3.67829	3.93299	3.68026	2.52399	-2.64699	-2.09216	-1.56411	3.76715	3.78763	-0.993432	-1.51708	-0.934921	-1.23648	-0.835344
5_63_67	-0.129507	-0.145483	0.0242077	-0.0275375	-0.24397	0.22978	0.358193	0.525675	-0.0706877	-0.266949	0.10714	-0.198709	-0.265389	-0.154325	-0.27822	-0.256865
8_46_17	-0.409121	-0.37932	-0.219398	-0.493482	-0.388931	-0.29596	0.199328	0.201411	-0.164027	-0.360657	-0.262356	-0.861101	-0.897742	-0.837537	-0.833952	-0.831859
2_28_65	-0.578886	-0.576228	-0.463003	-0.493482	-0.683087	-0.272534	0.38467	0.897392	-0.117357	-0.698626	-0.244261	-0.00241926	-0.0804744	0.00240341	-0.0963335	-0.00212552
7_11_62	-0.139493	-0.163986	0.0242077	-0.26051	-0.302237	0.308122	0.424386	0.739214	0.302668	-0.303035	0.117635	-0.554384	-0.530212	-0.5606	-0.491541	-0.569104
9_43_12	0.55954	0.571332	0.511419	0.671379	0.21047	1.17987	-0.290504	0.660126	-0.350704	0.197129	1.195	-0.890501	-1.0689	-0.886229	-1.00363	-0.831162
9_82_29	-0.139493	-0.137869	-0.219398	-0.26051	-0.274414	0.25743	0.265522	0.620581	0.722693	-0.266949	0.117635	-0.0362556	-0.12951	0.00240341	0.0257382	-0.111549
1_59_43	6.02199	5.28774	5.38353	4.86488	4.72725	3.55665	-3.4016	-2.17916	-2.59084	5.31401	4.96886	1.7747	1.65665	1.56968	1.25439	2.01593
1_94_95	-0.299272	-0.334776	-0.219398	-0.493482	-0.300422	-0.139275	0.570012	0.20932	0.629354	-0.31875	-0.244261	-0.764749	-0.824164	-0.770585	-0.797635	-0.740906
9_23_17	2.29714	1.78963	1.72945	1.3703	1.27076	2.99135	-0.131639	0.55731	0.629354	1.31445	2.65091	-1.66486	-1.76884	-1.68585	-1.86179	-1.55879
1_1_18	-0.219383	-0.271653	-0.219398	-0.26051	-0.366148	0.202129	0.636205	0.747123	0.536015	-0.365895	0.117635	-0.0782526	-0.197417	-0.06607	-0.0966387	-0.0840186
9_19_18	-0.409121	-0.360894	-0.219398	-0.493482	-0.505666	-0.0885828	0.0934187	0.707579	0.11599	-0.533716	-0.244261	-0.738848	-0.76028	-0.736348	-0.695705	-0.662846
5_84_3	2.23722	1.67427	1.48584	1.83624	1.21149	2.98252	0.172851	0.636399	0.722693	1.19455	2.65091	-1.09917	-1.07919	-1.09317	-1.0665	-1.06116
1_70_69	-0.109535	-0.119366	0.267813	-0.493482	0.0151053	-0.152716	0.318477	-0.383845	0.489346	-0.0618776	-0.244261	0.319791	0.335948	0.362269	0.535082	0.269341
9_87_4	-0.419107	-0.487064	-0.463003	-0.493482	-0.522602	-0.0870467	0.821547	0.747123	0.816032	-0.533716	-0.244261	-0.895961	-0.985456	-0.916661	-0.903532	-0.846844
2_76_86	-0.35919	-0.37932	-0.219398	-0.493482	-0.390544	-0.150796	0.49058	0.383315	0.676024	-0.365895	-0.244261	-0.213602	-0.267384	-0.209103	-0.110372	-0.207729
1_57_33	-1.20802	-1.22231	-0.950214	-1.42537	-1.17382	-1.49721	0.0139865	0.430769	-0.444043	-1.12953	-1.69185	-0.00629021	0.323322	-0.0546577	0.427354	-0.136988
6_74_24	0.0802029	-0.0116991	0.0242077	-0.0275375	-0.144372	0.614195	0.662683	0.755032	0.769363	-0.16063	0.479532	1.0965	1.10782	1.0995	1.14575	0.975364
3_45_26	0.819181	0.697502	1.24224	0.438407	0.71733	0.917197	0.08018	-0.41548	0.396007	0.671877	0.874723	0.559588	0.340337	0.639206	0.508837	0.532445
1_53_71	-0.5689	-0.594731	-0.706609	-0.493482	-0.65345	-0.297112	0.570012	0.794576	0.396007	-0.623737	-0.606158	-0.301744	-0.318558	-0.323986	-0.218405	-0.292759
3_40_63	-0.209397	-0.316274	-0.219398	-0.26051	-0.328446	0.161422	0.967173	0.620581	0.909371	-0.28247	0.10714	0.000531401	-0.140117	0.061747	-0.0218698	-0.0408069
6_92_18	-0.429093	-0.487064	-0.463003	-0.493482	-0.454052	-0.240275	0.755354	0.407042	0.676024	-0.473378	-0.244261	-0.564594	-0.68332	-0.565165	-0.735684	-0.527984
8_86_13	-0.419107	-0.487064	-0.463003	-0.493482	-0.545586	-0.0444191	0.821547	0.857847	0.676024	-0.533716	-0.244261	-0.396986	-0.501061	-0.409958	-0.447595	-0.387197
1_1_62	0.150106	0.463665	0.0242077	0.904352	0.850799	-0.689977	-1.42903	-2.02098	-0.537382	0.736871	-0.530522	1.20795	1.415	1.22503	1.2135	1.0367
2_18_76	-0.618831	-0.620848	-0.463003	-0.493482	-0.63732	-0.480295	0.411147	0.517766	-0.397374	-0.612291	-0.404943	-0.243943	-0.179038	-0.256274	-0.0945024	-0.255471
6_58_15	0.489637	0.374425	0.511419	0.438407	0.11309	1.18794	0.397909	0.857847	0.302668	0.072185	1.13058	0.434403	0.314094	0.461936	0.444444	0.406294
9_68_6	0.269941	0.274372	0.0242077	0.205435	-0.0181612	0.876873	-0.0257296	0.786668	0.489346	0.0531718	0.479532	-0.667604	-0.512272	-0.702112	-0.512903	-0.687239
6_59_91	0.339844	0.292875	0.267813	0.205435	0.110671	0.819268	0.18609	0.470313	0.536015	0.165117	0.841429	1.20148	1.21366	1.28057	1.18481	1.09524
2_88_82	2.58674	1.97885	1.72945	2.06921	1.91533	2.45524	-0.144878	-0.660655	0.816032	1.89609	2.54488	1.34319	1.09156	1.44034	1.19854	1.28098
8_13_50	-0.818555	-0.791638	-0.706609	-0.726455	-0.820588	-0.782528	0.159612	0.549402	-0.677391	-0.745577	-0.660804	-1.40898	-1.50063	-1.43326	-1.5972	-1.3051
0_52_0	-0.239355	-0.271653	-0.219398	-0.26051	-0.311914	0.0481325	0.517057	0.454495	0.442677	-0.266949	0.10714	-1.22753	-1.35544	-1.21338	-1.30118	-1.13086
6_51_25	0.000313374	-0.0116991	0.0242077	-0.0275375	-0.123807	0.364959	0.265522	0.430769	0.209329	-0.105918	0.375306	1.01414	1.14146	1.15352	1.12438	0.89591
9_58_87	-0.0496176	-0.0116991	0.0242077	-0.0275375	-0.177034	0.326556	0.0139865	0.494039	-0.117357	-0.20079	0.440085	-0.69929	-0.755961	-0.708959	-0.72134	-0.701179
9_47_82	-0.399134	-0.37932	-0.219398	-0.493482	-0.416955	-0.219154	0.252283	0.35168	0.0226513	-0.429919	-0.244261	-0.755647	-0.747291	-0.769824	-0.791837	-0.7193
1_81_24	-0.69872	-0.747018	-0.706609	-0.726455	-0.680869	-0.650037	0.715638	0.399133	0.536015	-0.698626	-0.606158	0.775505	0.997963	0.793651	1.13171	0.635943
9_34_12	0.649416	0.55283	0.755024	0.205435	0.435271	0.997459	0.146373	0.0827784	0.582685	0.34516	0.841429	0.546349	0.801564	0.574537	0.916251	0.375628
9_42_46	-0.299272	-0.334776	-0.219398	-0.493482	-0.431673	0.0949844	0.570012	0.77085	0.722693	-0.429919	-0.244261	0.188437	0.0665024	0.224561	0.237533	0.127509
6_9_45	-0.179438	-0.208606	-0.219398	-0.0275375	-0.352035	0.28892	0.464102	0.818303	0.0693208	-0.35018	0.117635	-0.045308	-0.00182456	-0.0348765	0.118818	-0.0749581
1_90_4	-0.399134	-0.442443	-0.463003	-0.493482	-0.53369	-0.00716806	0.649444	0.873665	0.909371	-0.533716	-0.244261	0.742392	0.817099	0.700071	0.980644	0.650231
6_63_42	-0.409121	-0.297771	0.267813	-0.493482	-0.256672	-0.514858	-0.277265	-0.312665	-0.910738	-0.16063	-0.244261	-0.319123	-0.136304	-0.265404	-0.197958	-0.392773
0_76_76	-0.14948	-0.227033	-0.219398	-0.26051	-0.275422	0.231316	0.742115	0.588946	0.816032	-0.266949	0.117635	-0.204786	-0.175035	-0.236493	-0.125631	-0.199714
0_76_4	3.60533	3.01874	1.72945	3.93299	3.54155	1.90185	-1.48199	-2.35315	0.489346	3.28231	1.9738	2.16877	1.13051	1.96302	1.25439	2.78224
2_88_45	-0.838527	-0.899305	-0.706609	-0.959427	-0.886516	-0.727228	0.768592	0.794576	0.582685	-0.890892	-0.968055	0.921936	1.39712	0.887232	1.16253	0.78579
1_56_3	-0.379162	-0.442443	-0.463003	-0.493482	-0.498206	-0.0140806	0.781831	0.786668	1.14272	-0.456887	-0.244261	-0.396153	-0.444781	-0.404633	-0.357567	-0.343637
6_35_53	0.000313374	0.032921	0.511419	-0.493482	0.267124	-0.262165	0.0139865	-0.897921	0.442677	0.224485	-0.244261	0.741662	1.01972	0.728221	1.1192	0.58402
7_7_45	0.279927	0.203711	0.511419	-0.0275375	0.0749849	0.732861	0.397909	0.446586	0.489346	0.0295023	0.479532	-0.565606	-0.720271	-0.549948	-0.647182	-0.506029
0_38_34	-0.199411	-0.163986	-0.219398	-0.0275375	-0.314132	0.162958	0.106657	0.588946	-0.0706877	-0.31875	0.117635	-1.05381	-1.17311	-1.07872	-1.13638	-0.975433
8_85_36	-0.498996	-0.487064	-0.706609	-0.26051	-0.47623	-0.405025	0.318477	0.256773	0.0693208	-0.539342	-0.606158	-0.408278	-0.230926	-0.431261	-0.262656	-0.482681
2_14_18	0.130134	0.032921	0.0242077	-0.0275375	-0.13288	0.725565	0.649444	0.849939	0.816032	-0.16063	0.479532	0.992348	1.00923	1.02114	1.12011	0.817154
8_87_60	2.12737	2.54657	3.19108	2.76813	4.07906	-0.489512	-2.93824	-3.9112	-1.28409	3.37563	-0.404943	1.47506	1.19793	1.56055	1.22936	1.41689
5_61_22	2.40699	1.87118	1.48584	2.06921	1.67036	2.51976	-0.171355	-0.336392	0.909371	1.65843	2.65091	1.73208	1.04414	1.77891	1.24279	1.78001
8_53_8	1.53819	1.24353	0.99863	1.3703	0.963502	2.02513	0.0139865	0.201411	0.489346	0.938256	1.92712	1.08627	0.986665	1.08885	1.13659	0.988606
0_54_26	0.529582	0.571332	0.755024	0.438407	0.171558	1.17795	-0.409652	0.731306	0.0226513	0.251646	0.927198	1.84688	1.5313	1.68609	1.25439	2.19853
6_28_12	1.46828	1.09124	1.24224	0.904352	0.871968	2.03934	0.464102	0.35168	1.04938	0.80885	1.89817	1.69925	1.19976	1.72337	1.25408	1.73087
3_11_56	-0.119521	-0.0563193	0.511419	-0.493482	0.244341	-0.517546	-0.0919231	-1.11937	-0.0240182	0.123598	-0.401325	0.377535	0.237662	0.442915	0.42003	0.297917
5_90_89	0.170079	0.140588	0.0242077	0.205435	-0.101025	0.771649	0.239044	0.84203	0.442677	-0.0863231	0.479532	0.00789604	-0.0351935	0.0138156	0.0327573	-0.0540492
7_31_64	0.759264	0.571332	0.511419	0.671379	0.313899	1.46867	0.477341	0.762941	0.676024	0.269496	1.20333	2.03546	1.21159	1.90064	1.25439	2.61985
4_18_37	1.24859	1.09124	0.755024	1.13732	0.703015	1.86998	-0.237549	0.470313	0.396007	0.760929	1.56522	0.157495	0.0590801	0.23217	0.225936	0.112873
8_42_16	-0.828541	-0.836182	-0.706609	-0.726455	-0.865145	-0.733756	0.38467	0.731306	-0.490713	-0.860044	-0.660804	-1.2463	-1.27594	-1.2849	-1.41867	-1.15246
3_6_95	0.100175	0.0959679	0.267813	-0.0275375	-0.111912	0.607283	0.146373	0.675943	-0.0240182	-0.101068	0.479532	0.222733	0.296727	0.226844	0.397752	0.197206
8_71_2	-1.00829	-0.988469	-0.950214	-0.726455	-0.921799	-1.233	0.0537026	0.169776	-1.28409	-0.959767	-1.03102	-1.41438	-1.419	-1.45684	-1.55997	-1.3382
2_76_2	-0.648789	-0.747018	-0.706609	-0.726455	-0.700829	-0.458405	1.07308	0.691761	0.956041	-0.698626	-0.606158	0.83707	0.855464	0.909295	1.10699	0.750245
0_44_92	0.869112	0.749737	0.99863	0.205435	0.689305	1.07004	0.0139865	-0.241485	1.00271	0.765003	0.841429	1.78452	1.39397	1.74924	1.25439	1.90476
0_47_72	-0.548927	-0.594731	-0.706609	-0.493482	-0.568368	-0.3912	0.702399	0.470313	0.536015	-0.533716	-0.606158	1.08578	1.25078	0.980812	1.16406	0.860714
1_84_90	0.569526	0.660573	-0.463003	1.60327	1.07358	-0.100488	-0.674426	-1.74417	0.255999	0.957463	-0.244261	1.80065	1.48308	1.67011	1.25317	2.12465
1_23_49	1.34845	1.09124	1.24224	0.904352	0.914912	1.71637	0.08018	0.0036897	0.722693	0.80885	1.57427	1.44136	1.42732	1.45176	1.25225	1.38309
9_35_87	-0.459052	-0.423941	-0.463003	-0.26051	-0.499416	-0.247188	0.172851	0.501948	-0.0706877	-0.489675	-0.244261	-0.114496	0.00708548	-0.0949809	0.128584	-0.172184
6_24_14	-0.48901	-0.468561	-0.463003	-0.26051	-0.582884	-0.184207	0.265522	0.77085	-0.304035	-0.578338	-0.244261	-0.681342	-0.662964	-0.683091	-0.64413	-0.661103
2_50_73	-0.439079	-0.423941	0.0242077	-0.726455	-0.263325	-0.586672	0.291999	-0.383845	-0.0240182	-0.303035	-0.606158	-0.954624	-0.986847	-0.976766	-1.0253	-0.908873
3_86_87	-0.758637	-0.728515	-0.706609	-0.493482	-0.693773	-0.814403	0.172851	0.20932	-0.677391	-0.716087	-0.65429	-0.192037	-0.00920522	-0.165737	-0.0331614	-0.230729
0_27_75	-0.648789	-0.639351	-0.706609	-0.493482	-0.515747	-0.779072	0.331715	-0.122852	-0.0240182	-0.589591	-0.611225	-1.34122	-1.45515	-1.3587	-1.5731	-1.24167
9_29_36	-0.588872	-0.576228	-0.463003	-0.493482	-0.649014	-0.367006	0.318477	0.691761	-0.0706877	-0.675345	-0.404943	-0.961579	-0.978254	-0.965354	-1.00211	-0.938146
9_27_15	-0.389148	-0.37932	-0.463003	-0.26051	-0.441956	-0.145804	0.318477	0.494039	0.16266	-0.429919	-0.244261	-1.14762	-1.20206	-1.1936	-1.28043	-1.0981
3_60_60	0.479651	1.19898	0.511419	1.83624	1.87319	-1.11318	-3.03091	-3.20731	-1.61078	1.8604	-0.778783	0.771117	1.63354	0.649096	1.16802	0.500036
8_54_73	0.359816	0.248255	0.267813	0.205435	0.149582	0.800067	0.517057	0.383315	0.676024	0.109629	0.841429	0.0887565	-0.044837	0.140111	0.139265	0.0794191
6_4_86	0.799209	0.946644	0.0242077	1.3703	0.987091	0.47748	-1.08483	-1.15891	0.255999	1.13169	0.479532	1.12426	1.53028	1.17862	1.2376	0.94888
6_55_0	-0.159466	-0.208606	-0.219398	-0.0275375	-0.21151	0.0907601	0.583251	0.296318	0.349338	-0.246383	0.10714	-0.362241	-0.386319	-0.32779	-0.331932	-0.357925
3_94_35	1.84776	2.42809	3.43468	1.60327	3.41474	-0.343196	-3.18978	-3.5553	-1.28409	3.22993	0.103521	-0.349075	-0.475519	-0.30877	-0.38015	-0.334925
8_1_45	-0.98832	-1.00697	-1.19382	-0.726455	-0.956275	-1.10473	0.344954	0.438677	-0.304035	-0.966169	-1.32995	0.54746	0.723555	0.560842	0.903739	0.342174
6_55_8	-0.229369	-0.290156	-0.463003	-0.26051	-0.309495	0.0715585	0.68916	0.478222	0.909371	-0.31875	-0.244261	0.998606	1.21969	0.948858	1.12743	0.894168
5_90_57	0.130134	0.0959679	0.511419	-0.26051	0.104824	0.30697	0.291999	-0.0516724	0.255999	0.072185	0.117635	-0.815305	-0.890588	-0.86873	-1.00272	-0.757284
0_23_67	0.699347	0.615953	0.755024	0.438407	0.434867	1.11305	0.0272252	0.201411	0.349338	0.380277	1.0886	-1.37706	-1.42514	-1.42336	-1.58286	-1.29255
1_38_30	-0.399134	-0.423941	-0.219398	-0.493482	-0.335503	-0.358173	0.530296	0.0195074	0.442677	-0.360657	-0.244261	1.15718	1.38076	1.20373	1.19305	0.973273
9_52_38	0.729306	0.660573	0.511419	0.671379	0.332649	1.36344	-0.0786844	0.620581	0.349338	0.34516	1.20333	-0.111675	-0.155288	-0.0683524	0.0132258	-0.151972
5_24_36	0.839154	0.786667	1.24224	0.438407	0.534062	1.26129	-0.264026	0.177685	0.302668	0.601645	1.20333	1.23328	1.04675	1.36122	1.161	1.19456
9_29_24	-0.818555	-0.854685	-0.950214	-0.726455	-0.873815	-0.6846	0.596489	0.826212	0.255999	-0.860044	-0.968055	-0.699298	-0.839533	-0.705155	-0.787564	-0.68933
6_14_68	-0.528955	-0.487064	-0.706609	-0.26051	-0.501835	-0.448421	0.133135	0.256773	-0.164027	-0.489675	-0.606158	-0.417637	-0.478618	-0.387134	-0.403649	-0.418212
2_34_28	0.469665	0.489783	0.755024	-0.0275375	0.431037	0.59077	-0.264026	-0.304756	0.0693208	0.432272	0.463609	0.238931	0.0718323	0.27934	0.223494	0.221251
8_90_79	-0.928403	-1.05159	-1.19382	-0.726455	-0.798209	-1.17731	1.1128	-0.0358546	0.862702	-0.793304	-1.32995	-1.45565	-1.55973	-1.49108	-1.66465	-1.35284
5_69_68	-0.0496176	-0.0563193	0.0242077	-0.0275375	-0.275018	0.506283	0.265522	0.905301	0.0693208	-0.266949	0.479532	1.3328	1.23494	1.33992	1.19976	1.25136
0_76_22	1.10878	0.983574	0.99863	0.671379	0.600192	1.74747	-0.211071	0.525675	0.255999	0.651312	1.56522	1.41802	1.59089	1.43274	1.25256	1.31339
2_5_89	0.369803	0.419045	0.267813	0.438407	0.217728	0.706363	-0.316981	0.161867	-0.164027	0.183548	0.763983	-1.04592	-1.08942	-1.03611	-1.12174	-0.951388
6_66_55	0.130134	0.0775412	0.0242077	-0.0275375	-0.097799	0.660279	0.397909	0.707579	0.629354	0.000788429	0.479532	0.528762	0.508405	0.629315	0.777089	0.428597
2_74_35	0.409747	0.615953	1.48584	-0.26051	0.997171	-0.328987	-1.07159	-1.8628	0.16266	1.04535	-0.131711	0.155488	0.16904	0.197172	0.251571	0.0860402
2_82_8	-0.119521	-0.182489	-0.219398	-0.26051	-0.250623	0.268951	0.636205	0.581037	0.816032	-0.20079	0.117635	0.432353	0.316691	0.534213	0.563159	0.380158
7_29_14	-0.019659	0.114471	0.0242077	0.205435	-0.130461	0.323867	-0.515561	0.399133	-0.630721	-0.105918	0.375306	-0.57637	-0.504279	-0.601684	-0.550135	-0.560044
9_80_84	-0.129507	-0.208606	-0.219398	-0.0275375	-0.30768	0.346141	0.742115	0.794576	0.629354	-0.28247	0.117635	-0.219067	-0.161608	-0.254752	-0.0603224	-0.221669
3_19_67	2.16732	4.15869	2.46026	3.23408	3.15707	0.323867	-6.00962	-3.03332	-8.09784	3.5615	2.37985	-1.21737	-1.17119	-1.21414	-1.15378	-1.20125
2_28_95	3.61532	2.75879	2.21666	2.76813	2.26755	3.61348	-0.687665	-0.241485	0.582685	2.32913	3.691	1.75575	1.36098	1.68989	1.25439	1.82845
1_7_12	0.170079	0.140588	0.267813	-0.0275375	0.0282103	0.538157	0.239044	0.327953	0.536015	0.000788429	0.479532	-0.611102	-0.686558	-0.639725	-0.782071	-0.548892
8_23_89	0.000313374	-0.0563193	0.0242077	-0.0275375	-0.191147	0.486697	0.517057	0.707579	0.442677	-0.180613	0.363001	0.505326	0.401999	0.593557	0.680958	0.436264
2_8_0	-0.0596038	0.00680378	0.0242077	-0.0275375	-0.163122	0.274711	-0.131639	0.407042	-0.0240182	-0.180613	0.373496	0.202849	0.272828	0.212388	0.388291	0.159221
6_54_75	-0.479024	-0.487064	-0.463003	-0.493482	-0.511311	-0.284823	0.450864	0.478222	0.536015	-0.533716	-0.244261	-0.667299	-0.745369	-0.683852	-0.786344	-0.62068
6_90_58	0.519595	0.463665	0.511419	0.438407	0.125792	1.23863	0.0669413	0.881574	0.0693208	0.109629	1.20333	1.34241	1.26632	1.44795	1.22967	1.289
0_42_40	-0.628817	-0.639351	-0.463003	-0.726455	-0.649821	-0.488744	0.464102	0.533584	-0.0240182	-0.675345	-0.606158	0.556618	0.890129	0.623229	0.969963	0.414309
0_74_6	0.319872	0.229828	0.0242077	0.205435	0.127203	0.740542	0.437625	0.359589	1.09605	0.072185	0.479532	1.84514	1.12909	1.79565	1.25347	2.09643
1_4_12	-0.349203	-0.37932	-0.219398	-0.493482	-0.410705	-0.0866626	0.556773	0.501948	0.209329	-0.429919	-0.244261	0.234221	0.309974	0.254233	0.391648	0.144934
7_35_58	-0.389148	-0.37932	-0.463003	-0.26051	-0.410705	-0.201104	0.318477	0.359589	-0.0240182	-0.429919	-0.244261	-1.19623	-1.35214	-1.20729	-1.35703	-1.1096
5_91_93	-0.518969	-0.423941	-0.463003	-0.493482	-0.618369	-0.209553	-0.184594	0.818303	-0.0240182	-0.589591	-0.244261	-1.35204	-1.50166	-1.40054	-1.63261	-1.22285
3_70_94	1.49824	1.45894	1.48584	1.3703	1.16532	1.61383	-0.978916	-0.423389	-0.164027	1.36799	1.72192	1.62225	1.13638	1.72489	1.25195	1.63121
7_84_58	0.110162	0.0959679	0.267813	-0.0275375	-0.104452	0.619956	0.199328	0.675943	0.396007	-0.16063	0.479532	0.966837	1.15345	0.918425	1.12133	0.861759
1_2_62	-0.48901	-0.442443	-0.463003	-0.493482	-0.505666	-0.324378	0.106657	0.414951	0.0226513	-0.429919	-0.244261	-1.35703	-1.07506	-1.37772	-1.07047	-1.36538
6_24_65	-0.518969	-0.531608	-0.463003	-0.493482	-0.552037	-0.330907	0.477341	0.509857	0.0693208	-0.589591	-0.244261	-0.172629	-0.0310519	-0.173345	-0.0893144	-0.209123
5_90_58	-0.139493	-0.163986	-0.219398	-0.0275375	-0.166348	0.0665661	0.424386	0.185594	0.302668	-0.20079	0.10714	0.313635	0.238789	0.332597	0.329086	0.304886
2_60_69	1.32848	1.56661	0.99863	1.83624	1.24092	1.16835	-1.82619	-0.882103	-1.75079	1.54959	1.69587	-0.40757	0.316244	-0.349854	0.174971	-0.616498
8_6_74	0.239982	0.203711	0.267813	0.205435	0.00341164	0.760512	0.212567	0.612672	0.209329	-0.0473266	0.812115	0.162208	0.0404073	0.186521	0.209151	0.139009
8_5_68	-0.918417	-0.854685	-0.706609	-0.959427	-0.84579	-1.06441	-0.158117	0.225138	-0.817399	-0.860044	-0.968055	-1.49938	-1.65133	-1.52227	-1.7147	-1.38455
1_65_82	0.809195	1.00969	-0.219398	1.60327	1.13165	0.302362	-1.30988	-1.47527	0.16266	1.10937	0.117635	1.35818	1.46038	1.42893	1.24676	1.20153
0_19_92	0.659402	0.571332	0.755024	0.438407	0.233656	1.37919	0.0934187	0.818303	0.209329	0.197129	1.20333	1.51958	1.3271	1.55523	1.24951	1.47996
7_66_72	-0.199411	-0.271653	0.0242077	-0.493482	-0.214937	-0.0113924	0.742115	0.185594	0.816032	-0.246383	-0.244261	0.426795	0.22944	0.460414	0.418199	0.393749
7_77_8	0.55954	0.571332	0.99863	0.205435	0.492328	0.698298	-0.290504	-0.288938	-0.304035	0.410737	0.812115	0.118585	0.368606	0.134785	0.464891	-0.00561033
2_69_9	-0.608844	-0.683895	-0.706609	-0.493482	-0.613731	-0.4922	0.914218	0.446586	0.582685	-0.612291	-0.606158	1.06128	1.41281	0.883428	1.1488	0.869774
8_15_88	2.3271	2.02347	1.97305	1.83624	1.76411	2.23289	-0.912722	-0.660655	0.396007	1.99543	2.39795	1.39053	1.13315	1.54686	1.23486	1.28516
1_41_67	0.629444	0.489783	0.267813	0.438407	0.340713	1.11382	0.38467	0.359589	1.18939	0.380277	0.841429	0.939792	0.753226	1.05233	1.08654	0.826911
0_32_79	-0.35919	-0.37932	-0.219398	-0.493482	-0.420181	-0.0981836	0.49058	0.509857	0.396007	-0.473378	-0.244261	-0.390447	-0.322727	-0.416045	-0.331016	-0.389985
7_88_50	0.879098	0.705117	0.267813	0.904352	0.846363	0.846535	0.265522	-0.660655	1.04938	0.765003	0.841429	-0.559444	-0.920852	-0.554513	-0.755826	-0.436682
3_50_55	3.4855	2.65112	2.70387	2.30219	2.18146	3.54167	-0.581755	-0.194032	0.582685	2.20768	3.46518	2.14999	1.17551	1.86716	1.25439	2.77597
6_16_74	0.669388	0.68669	0.267813	0.671379	0.876001	0.364575	-0.422891	-1.11937	0.722693	0.922735	0.490027	1.50925	1.46011	1.56588	1.25103	1.41271
4_31_91	-0.0596038	-0.0563193	0.0242077	-0.0275375	-0.19034	0.323099	0.212567	0.517766	0.0226513	-0.20079	0.363001	0.434177	0.45566	0.477913	0.518297	0.370052
9_72_25	-0.179438	-0.163986	0.0242077	-0.26051	-0.257276	0.116874	0.212567	0.42286	0.16266	-0.266949	0.10714	-0.372892	-0.421148	-0.362027	-0.215659	-0.376394
0_72_36	-0.0296452	0.0959679	0.511419	-0.493482	0.192526	-0.224914	-0.462607	-0.747653	-0.0240182	0.183548	-0.244261	1.41005	1.49191	1.41448	1.22814	1.33848
5_86_70	-0.479024	-0.487064	-0.463003	-0.493482	-0.584699	-0.150796	0.450864	0.818303	0.11599	-0.533716	-0.244261	1.31874	1.39152	1.36959	1.20251	1.20188
4_63_71	0.539568	0.615953	0.267813	0.904352	0.555836	0.553518	-0.581755	-0.526204	0.16266	0.6841	0.841429	0.504765	0.571468	0.571493	0.798452	0.399673
1_63_4	1.51821	1.33277	1.72945	0.671379	1.30766	1.43526	-0.422891	-0.747653	0.629354	1.19823	1.56522	2.03712	1.26876	1.86944	1.25439	2.62577
7_35_37	-0.538941	-0.531608	-0.463003	-0.493482	-0.63228	-0.244884	0.358193	0.810394	-0.0706877	-0.623737	-0.244261	0.302757	0.298686	0.282383	0.512499	0.25819
3_76_87	-0.319245	-0.271653	-0.463003	-0.0275375	-0.363729	-0.0847425	0.0669413	0.407042	-0.210696	-0.387236	-0.244261	-0.306445	-0.321439	-0.279859	-0.327354	-0.33144
2_59_91	0.659402	0.634379	0.755024	0.671379	0.281035	1.29163	-0.211071	0.644308	-0.304035	0.367084	1.33867	-0.949266	-0.657248	-0.950898	-0.656948	-0.999827
0_75_90	2.9762	2.43571	1.72945	2.76813	2.1613	2.73866	-0.886245	-0.723926	0.302668	2.14909	2.86262	2.20972	1.04726	2.0003	1.25439	2.78119
1_82_8	0.0901891	0.032921	0.0242077	-0.0275375	-0.17784	0.703291	0.450864	0.921118	0.629354	-0.16063	0.479532	-0.153724	-0.216801	-0.101828	-0.114034	-0.154412
6_62_72	0.519595	0.508286	0.99863	-0.0275375	0.664305	0.346909	-0.144878	-0.866286	0.0693208	0.505027	0.365896	-0.592807	-0.836203	-0.611575	-0.801603	-0.488257
1_17_84	-0.329231	-0.334776	-0.463003	-0.26051	-0.243163	-0.31785	0.397909	-0.107034	0.582685	-0.266949	-0.244261	-0.595964	-0.506772	-0.598641	-0.582179	-0.604998
0_86_88	0.689361	0.508286	0.511419	0.438407	0.322568	1.2874	0.530296	0.565219	0.862702	0.327505	1.20333	1.99626	1.15789	1.85955	1.25439	2.33374
8_79_37	-0.209397	-0.208606	-0.219398	-0.26051	-0.303245	0.115722	0.305238	0.509857	0.442677	-0.31875	0.10714	-0.360682	-0.353875	-0.352137	-0.333153	-0.363849
2_12_66	-0.788596	-0.791638	-0.706609	-0.726455	-0.7222	-0.859335	0.371431	0.217229	-0.397374	-0.745577	-0.708937	-1.26527	-1.3095	-1.2849	-1.37473	-1.18173
1_39_54	0.210023	0.203711	0.511419	-0.0275375	0.15059	0.429092	0.08018	-0.00421917	0.11599	0.109629	0.479532	1.76223	1.45142	1.73478	1.25317	1.97202
8_66_44	-0.498996	-0.487064	-0.706609	-0.26051	-0.511916	-0.342812	0.318477	0.407042	0.0693208	-0.539342	-0.606158	-1.38459	-1.44165	-1.42869	-1.58866	-1.28558
7_7_28	-1.24796	-1.33005	-1.68103	-0.959427	-0.97442	-1.96304	0.477341	-0.747653	0.582685	-1.04339	-2.05374	-1.26557	-1.1925	-1.30544	-1.41715	-1.23714
9_37_55	-0.269314	-0.227033	-0.219398	-0.26051	-0.384495	0.0942163	0.0934187	0.660126	-0.0706877	-0.35018	0.117635	-0.553936	-0.498296	-0.568969	-0.438439	-0.522756
9_85_67	-0.0496176	-0.0116991	0.0242077	-0.0275375	0.197567	-0.280983	0.0139865	-0.810924	0.396007	0.224485	-0.2059	0.757039	0.981799	0.802781	1.12499	0.603186
5_85_35	-0.439079	-0.487064	-0.463003	-0.493482	-0.523811	-0.143883	0.702399	0.683852	0.582685	-0.533716	-0.244261	0.0887165	0.0698135	0.118808	0.117292	0.105555
2_8_45	0.339844	0.311378	0.267813	0.438407	0.0903076	0.855751	0.0934187	0.549402	0.16266	0.0295023	0.841429	1.48973	1.28517	1.55218	1.24493	1.45348
9_45_15	2.08743	1.50356	1.72945	1.13732	1.24859	2.62575	0.477341	0.296318	1.28273	1.22753	2.28902	-0.445365	-0.297805	-0.40159	-0.356041	-0.509863
5_82_18	1.12875	0.983574	1.24224	0.671379	1.01995	1.09961	-0.144878	-0.668564	0.396007	1.13169	1.13058	-1.32129	-1.59409	-1.30544	-1.6738	-1.18139
2_54_21	-0.249341	-0.271653	-0.219398	-0.26051	-0.283486	-0.0298259	0.464102	0.304227	0.255999	-0.31875	0.0901312	-0.336167	-0.43595	-0.325508	-0.324913	-0.322728
0_14_49	0.729306	1.92661	1.72945	2.53516	3.17199	-1.71073	-4.3945	-4.24337	-4.73763	2.82949	-1.17253	-0.380423	-0.0277768	-0.349854	0.172835	-0.504984
6_63_9	-0.548927	-0.620848	-0.463003	-0.493482	-0.594175	-0.344732	0.874502	0.588946	0.442677	-0.612291	-0.404943	-0.323315	-0.364484	-0.249426	-0.258994	-0.33144
9_80_69	0.170079	0.203711	0.267813	0.205435	0.189301	0.267415	-0.0919231	-0.233576	-0.257366	0.109629	0.440085	-1.53857	-1.70306	-1.57781	-1.78306	-1.43891
0_47_69	1.64804	3.55715	2.94747	3.93299	3.26917	-0.499497	-5.83752	-3.57903	-7.44446	4.26014	0.676404	-0.62188	-0.276099	-0.574295	-0.272727	-0.720694
2_91_24	-0.189424	-0.227033	-0.463003	-0.0275375	-0.185905	-0.0340503	0.530296	0.106505	0.489346	-0.246383	-0.244261	-0.595036	-0.68606	-0.576577	-0.637416	-0.593498
6_29_54	0.819181	0.679	0.755024	0.671379	0.341721	1.55853	0.172851	0.794576	0.396007	0.331773	1.56522	0.318599	0.187466	0.417048	0.417588	0.261326
2_38_13	-0.668762	-0.683895	-0.706609	-0.493482	-0.678651	-0.560942	0.49058	0.509857	-0.164027	-0.629364	-0.606158	-1.17466	-1.21481	-1.18827	-1.34238	-1.10402
7_77_34	-0.528955	-0.334776	0.0242077	-0.726455	-0.186913	-0.94651	-0.753858	-0.929557	-0.444043	0.000788429	-0.660804	-0.0353079	0.388236	-0.0432455	0.402024	-0.160684
2_0_7	3.95485	3.48641	2.94747	4.16596	3.92865	1.94026	-2.1704	-2.55878	-0.910738	3.5615	2.03026	2.14035	0.996377	2.09465	1.25439	2.73275
6_87_73	-0.329231	-0.37932	-0.463003	-0.26051	-0.399616	-0.0494116	0.675921	0.525675	0.582685	-0.429919	-0.244261	-1.21688	-1.32827	-1.18295	-1.38358	-1.14863
1_69_34	1.95761	1.50356	1.48584	1.3703	1.07641	2.67529	0.119896	0.588946	0.629354	1.0793	2.51013	-0.876893	-0.795303	-0.843623	-0.760709	-0.874374
4_7_64	3.08605	4.25554	0.99863	5.5638	3.27018	1.49248	-4.96376	-2.41642	-4.59763	4.25781	1.92712	-0.951628	-1.0214	-0.904488	-0.972808	-0.925601
7_42_64	0.0102996	-0.0563193	0.0242077	-0.0275375	-0.102235	0.353054	0.570012	0.375406	0.536015	-0.16063	0.363001	-1.62035	-1.89752	-1.64552	-2.02171	-1.46087
7_53_57	1.85775	1.88968	1.97305	1.60327	1.98831	1.11459	-1.57466	-1.69672	-0.0706877	2.04917	1.64231	1.38972	1.67438	1.40687	1.25347	1.20885
0_89_4	-1.03825	-1.11464	-0.950214	-1.1924	-0.949017	-1.28753	0.742115	0.161867	0.536015	-0.966169	-1.32995	-0.561025	-0.440369	-0.512669	-0.486352	-0.608134
8_79_61	3.9149	2.77729	2.46026	3.0011	2.66332	3.4687	-0.184594	-0.739744	0.909371	2.47774	3.39389	1.28742	0.735238	1.40002	1.15032	1.28272
9_84_93	1.06884	1.09124	0.99863	1.13732	1.24193	0.663736	-0.806813	-1.29336	-0.117357	1.29272	0.796554	-0.848733	-0.893332	-0.823842	-0.921233	-0.744739
7_78_86	-0.289286	-0.290156	-0.463003	-0.26051	-0.3976	0.0611896	0.344954	0.652217	0.536015	-0.35018	-0.244261	-1.02635	-1.06805	-1.0635	-1.17697	-0.950691
1_62_21	-0.98832	-1.05159	-1.19382	-0.726455	-0.788532	-1.38623	0.68916	-0.3443	-0.0706877	-0.860044	-1.32995	-0.701057	-0.590095	-0.721893	-0.683193	-0.698739
0_68_79	1.49824	1.13586	0.99863	1.13732	0.863299	2.11691	0.358193	0.438677	0.956041	0.80885	1.92712	1.97591	1.25258	1.89151	1.25439	2.46965
7_47_78	-0.299272	-0.316274	-0.219398	-0.26051	-0.466149	0.159502	0.450864	0.921118	0.16266	-0.456887	0.10714	0.600135	0.637905	0.655183	0.806386	0.495157
1_88_64	-0.898444	-0.943925	-0.706609	-0.959427	-0.950025	-0.810563	0.622967	0.84203	-0.117357	-0.890892	-0.968055	-0.194007	-0.0764215	-0.236493	-0.0368236	-0.270804
1_22_57	-0.948375	-1.00697	-0.950214	-0.959427	-0.997606	-0.892745	0.675921	0.857847	0.16266	-0.966169	-0.968055	-1.41436	-1.49097	-1.45608	-1.61826	-1.32078
6_32_25	0.399761	0.311378	0.511419	0.205435	0.17801	0.848071	0.344954	0.383315	0.396007	0.123598	0.841429	0.767502	0.755486	0.834735	0.978508	0.699716
1_28_93	-0.209397	-0.271653	-0.219398	-0.26051	-0.232276	-0.00870419	0.68916	0.225138	0.536015	-0.266949	0.0919407	0.255771	0.400048	0.272493	0.447496	0.181176
8_38_51	0.479651	0.355998	0.267813	0.438407	0.175591	1.04854	0.450864	0.588946	0.676024	0.151342	0.841429	1.53302	1.32511	1.53621	1.24768	1.49286
8_12_66	-0.14948	-0.163986	-0.219398	-0.0275375	-0.299011	0.274711	0.371431	0.691761	0.0226513	-0.28247	0.117635	-0.70972	-0.857542	-0.705916	-0.803739	-0.63671
2_58_64	-0.319245	-0.316274	0.0242077	-0.493482	-0.302237	-0.191503	0.344954	0.153958	-0.0240182	-0.35018	-0.244261	0.0746888	0.202647	0.151523	0.165205	0.0212227
8_57_3	-0.249341	-0.208606	-0.463003	0.205435	-0.0883231	-0.352029	0.0934187	-0.423389	-0.0240182	-0.16063	-0.244261	0.803846	1.41887	0.660509	1.14758	0.611898
5_10_45	-0.389148	-0.334776	-0.950214	0.205435	-0.0649358	-0.752958	0.0537026	-0.90583	0.536015	-0.115813	-0.968055	-0.475401	-0.505415	-0.441913	-0.455224	-0.464908
4_40_60	-0.798582	-0.836182	-0.706609	-0.726455	-0.726233	-0.883913	0.609728	0.193503	0.302668	-0.716087	-0.916665	-1.05743	-1.07895	-1.10306	-1.13211	-0.969161
8_16_88	1.31849	1.17279	1.48584	1.13732	0.867735	1.73326	-0.356697	0.0906872	-0.0706877	0.872098	1.64231	-1.28118	-1.41318	-1.2849	-1.45713	-1.18243
4_8_51	-0.249341	-0.271653	-0.219398	-0.26051	-0.409092	0.196753	0.464102	0.84203	0.255999	-0.429919	0.117635	0.933756	1.09969	0.831692	1.11675	0.820638
0_46_48	-1.16807	-1.26693	-1.19382	-1.1924	-1.20466	-1.29329	0.755354	0.834121	-0.0240182	-1.17008	-1.32995	-0.500206	-0.42249	-0.473106	-0.385338	-0.51962
8_65_71	-0.538941	-0.531608	-0.463003	-0.493482	-0.609498	-0.286743	0.358193	0.69967	0.0226513	-0.612291	-0.244261	-0.363901	-0.306848	-0.346811	-0.313316	-0.391727
8_29_45	0.0502443	0.0775412	0.267813	-0.26051	0.0858721	0.137996	0.0139865	-0.201941	0.16266	0.072185	0.117635	0.629018	0.783939	0.654422	0.88085	0.462748
7_34_52	0.899071	2.17575	2.94747	1.13732	2.69094	-1.12163	-4.59308	-3.67393	-6.04438	2.7482	-0.144016	-0.874391	-0.988598	-0.848188	-0.868132	-0.835692
2_92_38	-0.329231	-0.334776	-0.463003	-0.26051	-0.427641	0.00128064	0.397909	0.644308	0.302668	-0.429919	-0.244261	-1.01992	-1.10457	-1.03991	-1.108	-0.961843
3_41_94	1.66801	1.61123	1.24224	1.83624	1.36149	1.63994	-1.08483	-0.644837	0.0693208	1.41048	2.01578	0.997833	0.658736	1.12841	0.932425	0.98094
6_84_51	0.0602305	0.0959679	0.0242077	0.205435	0.143736	0.0707904	-0.0389683	-0.368027	0.16266	0.151342	0.260223	0.934945	1.00899	0.916903	1.12835	0.845032
6_90_40	-0.838527	-0.854685	-0.706609	-0.959427	-0.673813	-1.09628	0.450864	-0.201941	0.11599	-0.63499	-0.968055	-0.403493	-0.276445	-0.387895	-0.228171	-0.451318
6_49_49	0.249968	0.463665	0.755024	0.205435	0.640515	-0.210705	-1.01863	-1.34873	-0.350704	0.700397	0.10714	0.802795	1.34484	0.716048	1.16345	0.619913
8_57_89	-0.019659	-0.0563193	0.0242077	-0.0275375	-0.155864	0.368799	0.411147	0.501948	0.349338	-0.195746	0.363001	-0.0121347	-0.0407758	0.0351185	0.0925724	-0.0617158
2_86_22	-0.0895624	-0.119366	0.0242077	-0.26051	-0.177639	0.220179	0.424386	0.375406	0.489346	-0.20079	0.117635	-1.05035	-1.04851	-1.03611	-1.08847	-0.982751
3_28_6	-0.2793	-0.334776	-0.219398	-0.493482	-0.406875	0.106889	0.675921	0.723397	0.769363	-0.429919	-0.244261	-0.553471	-0.691623	-0.549948	-0.707302	-0.503241
1_2_84	-0.688734	-0.620848	-0.706609	-0.493482	-0.715345	-0.557102	-0.052207	0.596855	-0.444043	-0.727922	-0.606158	-0.907666	-0.904908	-0.923509	-0.997528	-0.875419
8_53_57	-0.2793	-0.334776	-0.463003	-0.26051	-0.281672	-0.115849	0.675921	0.201411	0.862702	-0.31875	-0.244261	-1.23215	-1.49577	-1.27348	-1.53983	-1.1204
1_26_37	-0.898444	-0.962352	-0.706609	-1.1924	-0.748007	-1.16387	0.755354	-0.130761	0.909371	-0.716087	-1.32995	-0.78114	-0.707896	-0.757651	-0.602931	-0.780284
9_80_76	-0.638803	-0.683895	-0.706609	-0.493482	-0.698813	-0.430755	0.702399	0.723397	0.209329	-0.698626	-0.606158	0.422384	0.485226	0.451284	0.771901	0.333462
2_4_12	0.879098	0.679	0.99863	0.438407	0.413698	1.56544	0.397909	0.675943	0.629354	0.380277	1.20333	1.06754	1.34738	1.15047	1.22845	0.923789
2_57_68	-0.538941	-0.487064	-0.463003	-0.493482	-0.534295	-0.421538	0.08018	0.359589	-0.257366	-0.589591	-0.311212	-0.185973	-0.111177	-0.177149	-0.0874833	-0.232123
6_2_37	-0.848513	-0.854685	-0.706609	-0.959427	-0.87079	-0.789825	0.371431	0.668035	0.209329	-0.897101	-0.968055	0.294088	0.569237	0.312055	0.584216	0.258887
7_93_21	0.55954	0.742123	0.511419	1.13732	1.39818	-0.499113	-1.05835	-2.38479	0.0693208	1.29272	-0.404943	0.344145	0.432106	0.422373	0.57384	0.280841
1_27_70	1.21863	0.983574	0.99863	0.904352	0.645353	1.90838	0.146373	0.596855	0.536015	0.651312	1.89817	2.0876	1.2814	1.89836	1.25439	2.77004
9_12_6	-0.019659	-0.0116991	0.267813	-0.26051	-0.0306613	0.152205	0.159612	0.0195074	0.0693208	-0.115813	0.117635	0.812261	0.962745	0.805064	1.13629	0.707382
3_87_95	1.58812	4.01401	2.46026	2.53516	1.14334	1.8262	-6.57889	-0.217759	-10.1513	1.9089	2.77939	-0.919316	-0.669126	-0.914379	-0.746365	-0.931525
7_91_36	-0.828541	-0.899305	-0.706609	-0.959427	-0.821193	-0.813635	0.848025	0.509857	0.489346	-0.799124	-0.968055	-0.512153	-0.531442	-0.515712	-0.522058	-0.512999
1_58_75	-0.329231	-0.442443	-0.463003	-0.493482	-0.45748	0.0561972	1.08632	0.778759	1.37607	-0.429919	-0.244261	0.263135	0.17341	0.341727	0.400803	0.173857
8_46_31	-0.189424	-0.163986	-0.219398	-0.0275375	-0.274414	0.119562	0.159612	0.454495	-0.0240182	-0.266949	0.117635	0.357287	0.24395	0.426178	0.499987	0.323704
1_61_49	-0.628817	-0.702398	-0.706609	-0.726455	-0.709095	-0.380063	0.900979	0.818303	1.23606	-0.698626	-0.606158	-0.310798	-0.30736	-0.30877	-0.265403	-0.31994
1_65_19	0.649416	0.571332	0.755024	0.438407	0.200188	1.41759	0.0537026	0.921118	0.11599	0.224485	1.20333	-1.12573	-1.01861	-1.14415	-1.00485	-1.10577
8_46_57	0.42972	0.355998	0.267813	0.438407	0.0651058	1.12803	0.252283	0.889483	0.349338	0.072185	0.841429	0.701705	0.729683	0.729743	0.955314	0.584717
0_0_54	-0.309259	-0.334776	-0.463003	-0.26051	-0.348406	-0.0835904	0.503818	0.375406	0.536015	-0.360657	-0.244261	-0.365445	-0.18835	-0.335399	-0.0859574	-0.40253
6_38_93	0.529582	0.400542	0.511419	0.205435	0.257043	1.02357	0.437625	0.414951	0.956041	0.183548	0.841429	1.19949	1.20192	1.29427	1.18664	1.03252
3_55_37	-0.439079	-0.423941	-0.463003	-0.26051	-0.574417	-0.0501796	0.291999	0.921118	-0.0240182	-0.539342	-0.244261	-0.937188	-1.0002	-0.96155	-1.02805	-0.877859
5_76_23	-0.209397	-0.227033	-0.219398	-0.26051	-0.36756	0.233236	0.411147	0.786668	0.302668	-0.35018	0.117635	-0.387186	-0.36266	-0.372679	-0.351158	-0.41647
0_9_83	-0.808568	-0.836182	-0.706609	-0.726455	-0.852443	-0.691513	0.543534	0.755032	-0.350704	-0.860044	-0.660804	-0.447395	-0.327185	-0.442674	-0.240988	-0.433197
8_42_30	-0.528955	-0.531608	-0.706609	-0.26051	-0.479859	-0.48644	0.424386	0.161867	0.255999	-0.495107	-0.606158	-0.441784	-0.441454	-0.384852	-0.361839	-0.489651
9_50_42	-0.0396314	0.0959679	-0.219398	0.205435	-0.0492098	0.131467	-0.515561	0.0353252	0.16266	0.072185	0.117635	0.725368	1.58597	0.66203	1.16467	0.398279
0_55_15	-0.169452	-0.227033	-0.219398	-0.26051	-0.351834	0.316571	0.636205	0.857847	0.489346	-0.31875	0.117635	0.783128	0.844754	0.787565	1.01391	0.639777
7_4_61	-0.189424	-0.163986	0.0242077	-0.26051	-0.34881	0.254742	0.159612	0.778759	-0.0240182	-0.35018	0.117635	0.111945	0.22197	0.203259	0.239974	0.0672222
6_62_29	0.659402	0.463665	0.511419	0.438407	0.200793	1.44063	0.636205	0.944845	0.862702	0.238066	1.20333	0.603016	0.314862	0.664313	0.64281	0.563111
6_78_61	-0.339217	-0.37932	-0.219398	-0.493482	-0.350422	-0.164237	0.609728	0.2805	0.396007	-0.360657	-0.244261	-0.654393	-0.649802	-0.697547	-0.683193	-0.643331
8_51_69	-0.738665	-0.683895	-0.706609	-0.493482	-0.778048	-0.601265	0.0139865	0.691761	-0.864069	-0.745577	-0.606158	-0.562559	-0.496716	-0.578099	-0.489709	-0.575377
0_32_18	0.909057	0.76824	0.511419	0.904352	0.520554	1.44255	0.08018	0.375406	0.582685	0.471074	1.20333	-1.75329	-1.88758	-1.79769	-1.97227	-1.61978
8_32_25	2.59672	2.10502	1.97305	1.83624	1.43246	3.26862	-0.581755	0.549402	0.489346	1.47703	3.17783	-0.480885	-0.325312	-0.432022	-0.319114	-0.527635
0_13_49	1.72793	1.39582	1.24224	1.3703	1.21371	1.98634	-0.0786844	-0.178214	0.582685	1.23839	2.07441	0.323146	0.357921	0.405636	0.601001	0.235539
0_35_22	-0.718693	-0.747018	-0.706609	-0.726455	-0.75083	-0.58744	0.570012	0.644308	0.0693208	-0.698626	-0.606158	-1.24637	-1.29083	-1.24153	-1.4202	-1.10542
7_34_59	-0.189424	-0.271653	-0.219398	-0.26051	-0.288527	0.144909	0.79507	0.517766	0.769363	-0.31875	0.10714	0.707969	0.613667	0.741916	0.886343	0.631762
4_65_41	0.649416	0.589835	0.755024	0.671379	0.221156	1.37803	-0.0389683	0.84203	-0.117357	0.220022	1.38645	-0.215636	-0.35838	-0.180192	-0.357262	-0.161033
0_32_22	0.649416	0.463665	0.267813	0.671379	0.318334	1.20061	0.596489	0.486131	0.909371	0.309656	0.841429	1.01672	1.09244	1.04092	1.14422	0.849911
7_21_0	0.409747	0.534403	-0.463003	1.13732	0.978623	-0.306329	-0.700903	-1.82326	0.536015	0.864143	-0.244261	0.136993	0.0325871	0.158371	0.166731	0.166888
4_39_58	-0.459052	-0.423941	-0.219398	-0.493482	-0.406875	-0.408097	0.172851	0.106505	-0.350704	-0.429919	-0.244261	-0.756799	-0.757888	-0.791888	-0.811063	-0.716163
8_72_89	0.939016	0.76824	0.755024	0.671379	0.466521	1.60692	0.18609	0.620581	0.722693	0.496684	1.38645	-0.53557	-0.698566	-0.522559	-0.580348	-0.494529
0_84_9	-0.508983	-0.487064	-0.463003	-0.493482	-0.623409	-0.169614	0.265522	0.881574	-0.117357	-0.589591	-0.244261	-0.419516	-0.385985	-0.419849	-0.373436	-0.40497
9_83_25	-0.678748	-0.639351	-0.463003	-0.726455	-0.714741	-0.526763	0.133135	0.636399	-0.0706877	-0.716087	-0.606158	-0.200689	-0.169026	-0.249426	-0.0685622	-0.171836
5_18_84	-0.389148	-0.334776	-0.219398	-0.493482	-0.392762	-0.232595	0.0537026	0.288409	0.0693208	-0.429919	-0.244261	1.25085	1.36154	1.28057	1.2019	1.1158
8_54_21	1.19866	0.965147	0.511419	1.13732	0.814105	1.57159	0.159612	0.0274163	1.18939	0.797015	1.20333	1.91256	1.23779	1.81999	1.25439	2.26335
4_14_66	-0.798582	-0.899305	-0.950214	-0.726455	-0.774419	-0.800194	1.07308	0.414951	0.769363	-0.793304	-0.968055	-1.0148	-1.06567	-1.01785	-1.09061	-0.97857
3_66_17	1.11877	1.0467	0.99863	1.13732	1.4131	0.532781	-0.462607	-1.58599	0.349338	1.31445	0.618862	-0.1926	-0.29076	-0.183996	-0.106099	-0.18229
0_81_70	0.499623	0.355998	0.267813	0.438407	0.195752	1.06082	0.543534	0.565219	0.722693	0.165117	0.841429	1.21452	1.24782	1.22047	1.2077	1.0935
5_57_0	0.309885	0.203711	0.0242077	0.438407	0.151599	0.67372	0.530296	0.248865	0.722693	0.123598	0.479532	0.257825	0.180447	0.289992	0.384629	0.213584
9_60_87	-0.77861	-0.810065	-0.706609	-0.959427	-0.745588	-0.787137	0.583251	0.367498	0.536015	-0.623737	-0.968055	-1.48498	-1.55998	-1.53597	-1.72904	-1.37654
8_51_64	0.539568	0.60514	0.511419	-0.0275375	0.469344	0.689466	-0.5288	-0.265212	1.04938	0.61833	0.479532	0.239175	0.628328	0.333358	0.673939	0.111828
8_82_86	0.0602305	0.159091	-0.463003	0.904352	0.458053	-0.390048	-0.369936	-1.28546	0.0226513	0.410737	-0.309765	-0.886264	-0.92889	-0.857318	-0.915434	-0.82698
8_85_63	-0.479024	-0.550111	-0.463003	-0.726455	-0.487117	-0.327835	0.861263	0.375406	1.04938	-0.429919	-0.606158	-0.963917	-1.03088	-0.96155	-1.05277	-0.883434
6_19_74	0.55954	0.508286	0.511419	0.438407	0.236075	1.13341	0.0139865	0.565219	0.255999	0.331773	1.16352	-0.686314	-0.802239	-0.696025	-0.78085	-0.625907
9_57_91	-0.0795762	-0.074746	-0.219398	-0.0275375	-0.184897	0.259734	0.212567	0.438677	0.536015	-0.180613	0.117635	0.711593	0.876229	0.76474	1.04839	0.600747
4_69_30	0.659402	1.5743	3.19108	-0.493482	2.56271	-1.38815	-3.65313	-3.78466	-2.68418	2.16461	-0.981083	-0.669443	-0.720749	-0.620704	-0.492456	-0.614755
8_10_35	-0.289286	-0.271653	-0.463003	-0.0275375	-0.130259	-0.391584	0.239044	-0.399663	0.442677	-0.101068	-0.244261	0.814835	1.34168	0.739633	1.15704	0.572171
2_17_56	-0.129507	0.203711	-0.950214	1.3703	0.812895	-1.23607	-1.45551	-2.47179	-0.210696	0.828639	-0.968055	-0.407978	-0.4294	-0.418327	-0.435693	-0.4325
2_27_17	-0.119521	-0.119366	-0.219398	-0.0275375	-0.199211	0.177551	0.265522	0.375406	0.396007	-0.266949	0.117635	0.690434	0.804706	0.770066	1.01391	0.593777
0_55_64	-0.69872	-0.639351	-0.706609	-0.726455	-0.611312	-0.769855	0.000747793	0.0827784	0.209329	-0.589591	-0.691928	0.27546	0.620307	0.261081	0.645252	0.160615
4_35_18	-0.678748	-0.683895	-0.706609	-0.493482	-0.725829	-0.506409	0.424386	0.691761	-0.304035	-0.698626	-0.606158	-1.02225	-1.12972	-1.04296	-1.21817	-0.980312
3_91_1	-0.48901	-0.531608	-0.463003	-0.493482	-0.561715	-0.223378	0.675921	0.668035	0.302668	-0.589591	-0.244261	-0.788583	-0.86918	-0.806343	-0.910552	-0.742648
8_68_94	0.759264	0.615953	0.755024	0.438407	0.414706	1.28664	0.252283	0.399133	0.629354	0.367084	1.20333	1.72458	1.33813	1.68913	1.25378	1.84552
6_56_24	-0.638803	-0.702398	-0.706609	-0.726455	-0.67099	-0.481447	0.834786	0.596855	1.09605	-0.629364	-0.606158	-1.40378	-1.60683	-1.40587	-1.60209	-1.25492
2_25_13	-0.98832	-1.00697	-0.950214	-0.959427	-0.927243	-1.15619	0.344954	0.296318	-0.304035	-0.860044	-0.968055	1.07204	1.40467	0.954183	1.17718	0.806351
1_60_60	0.299899	0.392928	0.511419	0.205435	0.0384926	0.849223	-0.489084	0.644308	-0.304035	0.072185	0.841429	-0.975123	-0.867672	-0.982852	-0.858061	-0.958358
6_80_57	0.84914	1.24353	2.21666	-0.0275375	1.8373	-0.439972	-2.06449	-2.69323	-0.537382	1.72886	-0.249328	-0.173894	-0.484379	-0.146716	-0.178732	-0.117124
3_39_48	-0.109535	-0.0932489	-0.463003	-0.0275375	-0.0367097	-0.0701493	0.172851	-0.20985	1.00271	0.0673347	-0.244261	1.0077	1.42798	0.90397	1.1546	0.849911
9_77_61	-0.77861	-0.765445	-0.950214	-0.726455	-0.720789	-0.830532	0.265522	0.248865	0.442677	-0.698626	-0.968055	-0.408716	-0.191861	-0.425175	-0.199484	-0.410197
7_49_56	-0.608844	-0.683895	-0.706609	-0.493482	-0.635304	-0.453413	0.914218	0.549402	0.582685	-0.675345	-0.606158	-0.0879353	0.00950642	-0.0173778	-0.00661083	-0.0986548
3_5_49	-0.299272	-0.316274	-0.219398	-0.26051	-0.453851	0.13646	0.450864	0.865756	-0.0240182	-0.429919	0.10714	1.22054	1.35387	1.22275	1.20281	1.09803
5_47_54	-0.0596038	-0.119366	-0.219398	-0.0275375	-0.19901	0.339229	0.583251	0.55731	0.722693	-0.246383	0.117635	-0.435763	-0.616203	-0.417567	-0.561121	-0.391727
2_61_63	-0.608844	-0.594731	-0.706609	-0.493482	-0.610506	-0.497577	0.305238	0.430769	0.0226513	-0.589591	-0.606158	-1.35473	-1.49255	-1.39521	-1.55784	-1.25457
1_55_15	1.60809	1.69278	1.24224	2.06921	1.84738	0.8642	-1.53494	-1.74417	-1.19076	1.65843	1.32456	1.5737	1.37347	1.59479	1.25073	1.54792
6_84_54	-0.119521	-0.182489	-0.463003	-0.0275375	-0.150219	0.0926802	0.636205	0.177685	0.816032	-0.195746	-0.244261	1.19844	1.58982	1.18395	1.22387	0.879183
6_86_13	-0.878472	-0.899305	-0.950214	-0.726455	-0.860508	-0.906955	0.450864	0.478222	-0.210696	-0.860044	-0.968055	-0.415323	-0.432191	-0.433544	-0.403954	-0.426924
9_15_0	-0.588872	-0.531608	-0.219398	-0.726455	-0.54982	-0.543661	0.0404639	0.240956	-0.584052	-0.539342	-0.606158	-1.52979	-1.64519	-1.57553	-1.77482	-1.40337
0_90_27	0.0502443	0.032921	0.0242077	-0.0275375	-0.150017	0.544686	0.252283	0.683852	0.489346	-0.0230751	0.479532	0.118033	0.236517	0.14848	0.384629	0.0180864
0_50_73	0.569526	0.400542	0.511419	0.205435	0.204623	1.21482	0.596489	0.707579	1.00271	0.183548	0.841429	1.07922	1.18439	1.12232	1.18267	0.854093
8_47_78	-0.389148	-0.37932	-0.463003	-0.26051	-0.321592	-0.353565	0.318477	0.0036897	0.255999	-0.35018	-0.244261	-1.45525	-1.64252	-1.46293	-1.72172	-1.31311
1_44_27	-0.209397	-0.271653	-0.219398	-0.26051	-0.285502	0.0838475	0.68916	0.438677	0.629354	-0.31875	0.10714	0.925289	1.03169	1.0432	1.13567	0.809139
5_76_91	-0.98832	-0.836182	-0.706609	-0.726455	-0.491754	-1.81519	-0.806813	-1.45154	-0.864069	-0.429919	-1.68425	-1.72086	-1.81646	-1.71932	-1.98631	-1.61071
8_92_42	-0.90843	-0.943925	-0.950214	-0.726455	-0.95063	-0.843205	0.543534	0.802485	-0.164027	-0.959767	-0.968055	-1.30744	-1.38571	-1.33131	-1.4437	-1.25457
9_89_56	-0.638803	-0.594731	-0.706609	-0.493482	-0.52865	-0.727996	0.106657	-0.0358546	0.0693208	-0.533716	-0.606158	-0.153622	-0.0316231	-0.15965	0.042523	-0.123397
2_72_7	-0.469038	-0.37932	-0.219398	-0.493482	-0.557481	-0.171534	-0.158117	0.723397	-0.257366	-0.539342	-0.244261	-0.859671	-0.951153	-0.864926	-1.01309	-0.792132
5_17_67	-0.469038	-0.50549	-0.706609	-0.493482	-0.365342	-0.505641	0.622967	-0.0912167	0.956041	-0.31875	-0.606158	-0.398625	-0.491402	-0.40159	-0.438134	-0.372561
8_52_18	-0.0296452	-0.0563193	0.0242077	-0.0275375	-0.209897	0.439845	0.371431	0.691761	0.255999	-0.180613	0.479532	0.0642584	0.0244993	0.090658	0.098676	0.0146016
3_24_68	0.110162	0.0959679	0.0242077	0.205435	-0.134291	0.675257	0.199328	0.802485	0.396007	-0.105918	0.479532	-0.135152	-0.224582	-0.0896552	-0.195822	-0.1342
2_19_92	1.68798	1.80813	2.70387	0.205435	1.96351	0.857672	-1.72028	-1.85489	-0.0706877	1.81791	0.841429	-0.498479	0.552553	-0.419088	0.56499	-0.833253
1_0_36	-0.109535	-0.163986	-0.219398	-0.0275375	-0.140541	0.102665	0.583251	0.169776	0.489346	-0.180613	0.117635	0.802359	0.947222	0.814954	1.10485	0.655458
8_94_88	-0.269314	0.140588	-0.463003	0.671379	0.579829	-1.28446	-1.79972	-2.28197	-0.677391	0.700397	-0.854419	1.1105	1.65925	1.12841	1.2254	0.901138
5_73_92	0.649416	0.463665	0.511419	0.438407	0.278011	1.27319	0.596489	0.62849	1.00271	0.251646	1.20333	0.568901	0.383282	0.775392	0.632129	0.530005
2_73_14	1.31849	1.07281	1.48584	0.438407	1.21935	1.18026	0.0669413	-0.850468	0.956041	1.13169	1.20333	0.460871	0.123408	0.604208	0.449937	0.431385
0_50_15	0.489637	0.463665	0.267813	0.671379	0.67862	0.260502	-0.052207	-0.969101	0.396007	0.61833	0.363001	1.5236	1.44266	1.53773	1.24981	1.45418
3_29_87	-0.14948	-0.119366	0.0242077	-0.26051	0.102001	-0.386207	0.106657	-0.779288	0.629354	0.000788429	-0.211691	0.659285	0.630586	0.703875	0.772817	0.608065
7_81_6	-0.289286	-0.271653	-0.219398	-0.26051	-0.407681	0.0796231	0.239044	0.691761	0.16266	-0.365895	0.10714	0.0779702	0.0871219	0.0663119	0.192671	0.043874
2_56_2	-0.758637	-0.791638	-0.706609	-0.726455	-0.821193	-0.586288	0.596489	0.826212	-0.0240182	-0.799124	-0.606158	-0.207282	-0.166798	-0.180192	-0.088704	-0.211214
8_2_94	-0.389148	-0.37932	-0.463003	-0.26051	-0.520384	-0.00255968	0.318477	0.849939	-0.0240182	-0.495107	-0.244261	-0.292214	-0.147437	-0.273773	-0.148824	-0.305653
9_81_27	-0.35919	-0.37932	-0.463003	-0.26051	-0.369374	-0.188047	0.49058	0.296318	0.396007	-0.35018	-0.244261	0.290915	0.308589	0.304447	0.588489	0.205918
0_0_55	1.90768	1.5481	1.48584	1.13732	1.25363	2.26976	-0.197833	-0.00421917	0.862702	1.19823	2.17647	1.9061	1.61617	1.63511	1.25439	2.54806
1_14_93	0.309885	0.419045	0.99863	-0.0275375	0.61874	-0.0490275	-0.568516	-1.17473	-0.210696	0.6841	0.117273	-0.535712	-0.648425	-0.539297	-0.636195	-0.475363
5_82_61	0.130134	0.122085	-0.219398	0.205435	0.00119387	0.483241	0.146373	0.320044	0.722693	0.000788429	0.117635	0.0837896	0.0537834	0.127177	0.14018	0.0403892
8_79_17	-0.918417	-0.988469	-0.950214	-0.726455	-0.890145	-0.986833	0.79507	0.438677	-0.0706877	-0.860044	-0.968055	-0.217961	-0.151916	-0.22508	-0.0398754	-0.208426
3_65_22	-0.0396314	-0.0563193	-0.219398	0.205435	-0.139533	0.286616	0.318477	0.375406	0.16266	-0.16063	0.117635	0.367432	0.379645	0.394984	0.57445	0.279796
6_45_79	-0.429093	-0.37932	-0.219398	-0.493482	-0.515747	-0.12929	0.08018	0.683852	-0.304035	-0.495107	-0.244261	-0.449215	-0.500403	-0.441152	-0.449731	-0.473969
5_55_12	1.20864	1.32508	1.24224	1.60327	1.38528	0.738238	-1.29664	-1.38827	-0.957408	1.36799	1.32094	0.429274	0.44975	0.472587	0.629383	0.359598
6_71_41	1.50823	2.80341	3.43468	1.83624	2.89215	-0.383135	-4.72547	-3.31803	-5.43768	3.5615	0.874723	1.13568	2.17568	1.09189	1.25347	0.917168
0_92_2	0.309885	0.248255	0.267813	0.205435	0.0866786	0.787778	0.291999	0.486131	0.442677	0.072185	0.841429	1.28909	1.26156	1.29427	1.22021	1.23847
8_84_0	-1.00829	-1.07002	-1.19382	-0.959427	-0.937122	-1.2065	0.649444	0.248865	0.582685	-0.966169	-1.32995	-1.59872	-1.68965	-1.64248	-1.79862	-1.51662
0_27_0	-0.708706	-0.747018	-0.706609	-0.726455	-0.724821	-0.603185	0.649444	0.565219	0.209329	-0.745577	-0.606158	1.30476	1.53603	1.33231	1.20617	1.19142
2_31_16	0.130134	0.222138	-0.219398	0.904352	0.329826	-0.0451872	-0.369936	-0.771379	-0.117357	0.449539	0.117635	1.08825	1.37512	1.11928	1.19457	0.865244
3_23_75	-0.0995486	-0.0563193	0.267813	-0.26051	0.00401648	-0.109705	0.0139865	-0.320574	-0.164027	-0.0618776	-0.0651225	1.72442	1.40848	1.70815	1.24951	1.84239
1_35_49	-0.728679	-0.702398	-0.706609	-0.726455	-0.726837	-0.662326	0.199328	0.486131	0.0693208	-0.745577	-0.606158	1.69724	1.40635	1.70283	1.24157	1.8051
7_94_12	2.397	2.65112	1.24224	3.46705	3.01856	0.786242	-2.68671	-2.67742	-2.17081	2.95366	1.42481	1.48153	1.21107	1.6024	1.2492	1.35625
2_5_56	-0.0396314	-0.074746	0.0242077	-0.26051	-0.0605003	0.150669	0.424386	0.0748695	0.816032	-0.101068	0.117635	0.325396	0.196338	0.371399	0.342209	0.284674
1_81_84	-0.848513	-0.854685	-0.706609	-0.959427	-0.86575	-0.799042	0.371431	0.644308	0.209329	-0.860044	-0.968055	-0.157787	-0.0207705	-0.218233	0.0397764	-0.19623
4_44_14	0.34983	0.55283	0.755024	0.205435	0.725798	-0.107784	-1.03187	-1.36454	-0.304035	0.969104	0.363001	1.38816	1.59178	1.40078	1.24676	1.23707
0_66_67	-0.758637	-0.747018	-0.950214	-0.493482	-0.692765	-0.816323	0.291999	0.20932	-0.117357	-0.727922	-0.968055	-0.967786	-1.01557	-0.983613	-1.06528	-0.901207
8_68_79	-0.69872	-0.747018	-0.706609	-0.726455	-0.675829	-0.65887	0.715638	0.375406	0.769363	-0.698626	-0.660804	-1.32219	-1.41674	-1.35109	-1.52396	-1.26154
9_83_6	-0.768624	-0.728515	-0.463003	-0.726455	-0.803451	-0.651573	0.0934187	0.691761	-0.72406	-0.769247	-0.606158	-1.78433	-1.88251	-1.84333	-2.07573	-1.67309
8_94_30	-0.508983	-0.468561	-0.463003	-0.26051	-0.557683	-0.290968	0.146373	0.573128	-0.350704	-0.539342	-0.244261	-1.10487	-1.20175	-1.11676	-1.25846	-1.02805
8_0_24	0.749278	0.679	0.99863	0.438407	0.63749	0.891082	-0.0919231	-0.328483	0.11599	0.59757	0.925389	0.112855	0.0417564	0.125655	0.138349	0.0937068
9_61_75	0.459678	0.902024	1.97305	-0.726455	1.6625	-0.953038	-2.06449	-2.93841	-0.677391	1.41048	-0.869981	-0.0964912	-0.217227	-0.0736781	-0.211081	-0.0805338
8_52_48	-0.578886	-0.594731	-0.463003	-0.726455	-0.638127	-0.356253	0.503818	0.675943	0.302668	-0.623737	-0.606158	-0.206637	-0.101783	-0.218233	0.00254454	-0.242229
2_61_24	-0.0795762	-0.074746	0.0242077	-0.26051	-0.00364489	-0.0463393	0.212567	-0.241485	0.536015	0.000788429	0.116188	-0.934802	-0.98867	-0.975244	-1.03873	-0.855904
2_35_84	-0.0895624	-0.119366	0.0242077	-0.26051	-0.234696	0.321947	0.424386	0.612672	0.676024	-0.246383	0.117635	0.506715	0.54685	0.553234	0.638233	0.4739
5_29_70	0.279927	0.311378	0.267813	0.438407	0.270955	0.401442	-0.171355	-0.233576	0.0226513	0.251646	0.494008	0.605784	0.494079	0.646053	0.537829	0.608762
8_11_21	-0.758637	-0.791638	-0.706609	-0.726455	-0.832685	-0.564782	0.596489	0.881574	-0.0240182	-0.860044	-0.606158	-0.508613	-0.492474	-0.503539	-0.505579	-0.488605
8_58_75	-0.439079	-0.468561	-0.463003	-0.26051	-0.511916	-0.165773	0.583251	0.62849	0.255999	-0.533716	-0.244261	-0.61507	-0.614744	-0.647333	-0.598658	-0.59768
2_50_72	-0.439079	-0.397823	-0.463003	-0.493482	-0.532481	-0.127754	0.133135	0.723397	0.349338	-0.495107	-0.244261	-0.660738	-0.886861	-0.69146	-0.795194	-0.599422
3_56_64	-0.618831	-0.683895	-0.706609	-0.493482	-0.615949	-0.518314	0.834786	0.414951	0.442677	-0.612291	-0.606158	-0.974771	-0.947012	-0.985135	-1.01279	-0.91201
6_43_48	-0.628817	-0.531608	-1.19382	0.205435	-0.126227	-1.29713	-0.22431	-1.412	0.209329	-0.0618776	-1.32995	-1.27238	-1.3212	-1.26055	-1.42691	-1.17372
2_45_61	0.180065	0.0959679	0.0242077	0.205435	0.0421217	0.538925	0.530296	0.304227	0.629354	0.0673347	0.479532	1.42267	1.43874	1.44034	1.24218	1.4155
6_35_26	-0.309259	-0.334776	-0.219398	-0.493482	-0.362116	-0.0593964	0.503818	0.430769	0.536015	-0.429919	-0.244261	-0.178474	-0.104046	-0.118566	-0.124715	-0.236653
5_29_94	0.869112	1.09124	0.99863	1.13732	1.20988	0.318107	-1.44227	-1.54645	-0.397374	1.29272	0.842876	-0.200419	-0.0972532	-0.145195	-0.0649001	-0.279865
5_60_53	0.609471	0.81286	0.267813	1.13732	1.25443	-0.241043	-1.19074	-2.04471	0.11599	1.29272	-0.0452182	0.0453225	0.466583	0.115004	0.694386	-0.0962154
6_85_37	-0.0396314	-0.0116991	0.0242077	-0.0275375	-0.205461	0.404898	0.0669413	0.644308	0.0693208	-0.20079	0.441171	-0.151137	-0.0993746	-0.141391	-0.0301096	-0.154063
3_83_45	-0.48901	-0.531608	-0.463003	-0.493482	-0.614941	-0.124682	0.675921	0.921118	0.396007	-0.589591	-0.244261	-0.624355	-0.68302	-0.609292	-0.670986	-0.606392
5_16_72	-0.818555	-0.836182	-0.706609	-0.726455	-0.869379	-0.693049	0.464102	0.802485	-0.350704	-0.860044	-0.660804	-0.901879	-0.96266	-0.949377	-1.00546	-0.853813
6_38_76	0.14012	0.329805	0.267813	0.438407	0.038291	0.444453	-0.859768	0.20932	-0.350704	0.109629	0.363001	-0.948356	-1.01686	-0.928835	-0.960601	-0.88901
1_73_82	-0.528955	-0.576228	-0.463003	-0.493482	-0.520787	-0.415778	0.715638	0.335862	0.255999	-0.589591	-0.404943	0.0235673	0.178334	0.0145765	0.17314	0.00240474
2_61_66	0.0602305	0.032921	0.511419	-0.493482	0.186276	0.00396887	0.305238	-0.502478	0.582685	0.072185	-0.244261	-1.26732	-1.30835	-1.28642	-1.35062	-1.18766
3_91_37	0.259954	1.0205	2.21666	0.205435	1.90141	-1.51526	-3.15006	-3.51576	-1.47077	1.88639	-0.693013	0.866114	1.37217	0.897883	1.20129	0.638383
9_16_70	-0.239355	-0.227033	0.0242077	-0.493482	-0.258284	-0.0459553	0.252283	0.233047	0.255999	-0.31875	-0.244261	-0.703022	-0.767745	-0.718849	-0.708218	-0.690376
7_71_72	0.709333	0.679	0.755024	0.438407	0.362689	1.26244	-0.237549	0.470313	0.0693208	0.380277	1.20333	-1.61802	-1.62854	-1.65313	-1.83891	-1.55112
3_32_67	-0.199411	-0.271653	-0.219398	-0.26051	-0.277035	0.0965205	0.742115	0.438677	0.769363	-0.266949	0.10714	0.14304	0.144994	0.179673	0.351975	0.0672222
1_24_24	-0.2793	-0.271653	-0.219398	-0.26051	-0.336309	-0.0206092	0.291999	0.42286	0.209329	-0.31875	-0.0444944	-0.481683	-0.573288	-0.465498	-0.553187	-0.49662
2_43_89	0.519595	1.09124	1.72945	0.205435	1.26693	-0.428835	-2.55432	-2.21079	-2.40416	1.56336	0.363001	0.0509669	0.910549	0.0815282	1.11157	-0.170093
0_86_50	-0.0795762	-0.119366	-0.219398	-0.0275375	-0.237115	0.353822	0.477341	0.652217	0.536015	-0.266949	0.117635	1.60088	1.35513	1.55294	1.24737	1.64096
0_80_63	0.0202858	0.0514239	0.0242077	0.205435	0.0243796	0.162958	0.0139865	-0.0674901	-0.584052	0.000788429	0.294241	-0.120426	0.339707	-0.0942201	0.263778	-0.273941
0_61_50	-0.189424	-0.227033	-0.219398	-0.26051	-0.267156	0.106505	0.530296	0.430769	0.582685	-0.266949	0.117273	1.45874	1.38795	1.45023	1.23364	1.38971
1_75_23	-0.0496176	-0.119366	-0.219398	-0.0275375	-0.16655	0.307738	0.636205	0.454495	0.722693	-0.20079	0.117635	1.57188	1.35535	1.65109	1.24554	1.51481
6_80_86	-0.708706	-0.702398	-0.706609	-0.726455	-0.75083	-0.555566	0.344954	0.691761	0.302668	-0.745577	-0.606158	-1.09845	-1.21291	-1.10154	-1.28531	-1.01586
9_45_37	-0.638803	-0.639351	-0.463003	-0.726455	-0.590949	-0.622771	0.397909	0.233047	-0.0240182	-0.589591	-0.606158	-0.24828	-0.140877	-0.269208	-0.133565	-0.265229
6_19_66	-0.469038	-0.423941	-0.463003	-0.26051	-0.569779	-0.148876	0.119896	0.778759	-0.444043	-0.589591	-0.244261	0.0582935	0.127406	0.0830498	0.177412	0.0382983
1_92_26	-1.02826	-1.00697	-0.463003	-1.42537	-0.619982	-1.76143	0.0272252	-1.16682	-0.164027	-0.675345	-1.69185	0.361444	0.957187	0.3539	1.02917	0.13204
0_66_12	-0.958361	-1.00697	-0.950214	-0.959427	-0.901436	-1.10012	0.596489	0.312136	0.0226513	-0.890892	-0.968055	-0.216903	-0.0548508	-0.258556	0.06297	-0.258259
2_58_57	-0.628817	-0.576228	-0.706609	-0.493482	-0.707079	-0.384287	0.0537026	0.810394	0.11599	-0.698626	-0.606158	0.283881	0.480188	0.291513	0.589099	0.189191
8_82_68	-0.169452	-0.208606	-0.219398	-0.0275375	-0.321592	0.260502	0.530296	0.723397	0.255999	-0.303035	0.117635	-0.870015	-0.974002	-0.874056	-0.94229	-0.805375
8_50_61	-0.269314	-0.271653	0.0242077	-0.493482	-0.263526	-0.119689	0.358193	0.161867	0.209329	-0.246383	-0.244261	-1.00757	-0.943328	-1.01176	-0.898039	-1.00784
7_60_22	-0.728679	-0.747018	-0.706609	-0.726455	-0.740749	-0.637364	0.503818	0.55731	0.0693208	-0.716087	-0.606158	-0.588972	-0.632152	-0.603206	-0.689907	-0.528332
8_9_69	-0.758637	-0.791638	-0.463003	-0.959427	-0.70466	-0.795585	0.596489	0.256773	-0.0240182	-0.716087	-0.968055	0.443956	0.685172	0.468022	0.798147	0.340431
7_24_69	-0.658775	-0.683895	-0.706609	-0.493482	-0.579054	-0.703418	0.570012	0.0985961	-0.0706877	-0.589591	-0.660804	-0.886242	-0.907637	-0.926552	-0.945342	-0.861829
0_41_58	1.50823	1.62965	2.21666	1.13732	1.85383	0.683321	-1.57466	-1.88653	-1.4241	1.56336	1.06979	-1.62665	-2.01297	-1.64628	-2.01957	-1.45669
2_44_92	-0.479024	-0.468561	-0.706609	-0.0275375	-0.38127	-0.507946	0.331715	-0.0674901	0.0226513	-0.35018	-0.606158	1.2928	1.41399	1.26536	1.20373	1.19282
0_10_6	-0.768624	-0.665468	-0.463003	-0.726455	-0.819983	-0.620851	-0.316981	0.77085	-0.910738	-0.769247	-0.606158	0.0838003	0.3832	0.112722	0.563464	-0.0446402
2_28_18	-0.608844	-0.639351	-0.706609	-0.493482	-0.659498	-0.409633	0.609728	0.660126	0.255999	-0.675345	-0.606158	0.396811	0.534558	0.382811	0.639148	0.329977
1_12_56	0.579513	0.445163	0.267813	0.438407	0.345955	0.98709	0.411147	0.225138	0.956041	0.432272	0.841429	1.66419	1.30049	1.65109	1.25164	1.72042
9_38_48	-0.628817	-0.639351	-0.463003	-0.726455	-0.694781	-0.406561	0.464102	0.747123	-0.0240182	-0.675345	-0.606158	-1.17983	-1.28429	-1.21186	-1.29386	-1.11483
2_80_58	4.04472	3.55715	3.19108	3.70002	2.39114	4.09736	-2.21011	-0.0516724	-2.35749	2.88498	3.89475	1.75966	1.62166	1.59631	1.25439	2.00547
1_16_7	-0.209397	-0.208606	-0.219398	-0.0275375	-0.126025	-0.186511	0.305238	-0.178214	0.11599	-0.105918	-0.0452182	-0.019068	0.342757	0.00848994	0.357163	-0.144306
0_70_76	-0.259328	-0.271653	-0.219398	-0.26051	-0.318366	0.00358483	0.411147	0.414951	0.209329	-0.31875	0.10714	1.94878	1.16214	1.87401	1.25256	2.35988
0_41_57	-0.249341	-0.271653	-0.219398	-0.26051	-0.424415	0.225555	0.464102	0.913209	0.255999	-0.429919	0.117635	-0.500354	-0.55366	-0.48604	-0.502527	-0.502893
2_70_51	-0.469038	-0.487064	-0.219398	-0.726455	-0.470383	-0.327835	0.503818	0.335862	0.536015	-0.533716	-0.606158	-1.15	-1.27482	-1.19512	-1.37442	-1.06395
1_29_20	2.60671	2.82183	2.21666	2.30219	1.49496	3.17569	-2.73966	0.391224	-2.4975	2.1615	3.03235	1.53034	1.68005	1.48219	1.25439	1.5298
2_90_58	1.75788	1.96042	0.267813	3.23408	2.71856	0.146829	-2.03801	-2.89096	-0.257366	2.42769	0.288812	-0.797798	-0.859118	-0.769063	-0.697842	-0.731148
9_90_74	-0.658775	-0.639351	-0.706609	-0.493482	-0.5349	-0.777152	0.265522	-0.0833078	-0.257366	-0.533716	-0.606158	-0.512263	-0.309854	-0.550709	-0.401207	-0.495226
0_76_24	-1.16807	-1.15926	-1.19382	-0.959427	-1.04962	-1.56672	-0.0919231	0.0036897	-1.33076	-1.04339	-1.41464	-0.505163	-0.320542	-0.535493	-0.37954	-0.466302
9_78_69	-0.469038	-0.442443	-0.463003	-0.493482	-0.52744	-0.22645	0.225806	0.588946	0.11599	-0.473378	-0.244261	-1.68258	-1.88717	-1.72997	-1.9915	-1.533
3_43_56	-0.14948	-0.227033	-0.219398	-0.26051	-0.322398	0.317723	0.742115	0.794576	0.816032	-0.31875	0.117635	-0.138398	-0.102242	-0.134543	-0.0923662	-0.155457
7_37_17	-0.648789	-0.639351	-0.463003	-0.726455	-0.626836	-0.590896	0.331715	0.35168	-0.164027	-0.589591	-0.606158	0.0881548	0.458081	0.108157	0.397752	-0.0296555
9_27_88	-0.738665	-0.747018	-0.706609	-0.726455	-0.785306	-0.588208	0.437625	0.731306	0.16266	-0.793304	-0.606158	-0.528899	-0.329107	-0.518755	-0.309349	-0.507772
1_5_4	0.389775	0.374425	0.511419	0.438407	0.667934	0.0581174	-0.0124909	-1.13519	0.209329	0.538979	0.10714	0.616396	1.12101	0.58671	1.15154	0.396885
8_31_33	0.539568	0.526712	0.755024	0.438407	0.273374	1.01897	-0.158117	0.383315	-0.117357	0.224485	0.926474	-0.554716	-0.673971	-0.570491	-0.710049	-0.481287
2_49_68	-0.498996	-0.468561	-0.463003	-0.26051	-0.590344	-0.201104	0.212567	0.762941	-0.397374	-0.578338	-0.244261	-0.645148	-0.619145	-0.642768	-0.708218	-0.60918
6_31_67	-0.518969	-0.487064	-0.463003	-0.493482	-0.410705	-0.573231	0.199328	-0.0833078	0.16266	-0.365895	-0.411458	-0.861043	-0.907637	-0.865687	-0.902617	-0.819662
5_38_11	-0.249341	-0.208606	0.0242077	-0.26051	-0.399415	0.178319	0.0934187	0.794576	-0.490713	-0.365895	0.117635	-0.63881	-0.620756	-0.622987	-0.636195	-0.627301
2_57_61	-0.978334	-1.05159	-0.950214	-0.959427	-1.01333	-0.966864	0.768592	0.786668	0.349338	-0.972377	-0.968055	-1.40857	-1.48074	-1.42108	-1.61094	-1.27757
7_87_86	-0.0795762	-0.119366	0.0242077	-0.26051	-0.255462	0.387617	0.477341	0.731306	0.536015	-0.20079	0.117635	0.948953	1.05607	0.90473	1.10027	0.907759
7_3_66	-0.449065	-0.442443	-0.463003	-0.493482	-0.531876	-0.158861	0.344954	0.683852	0.442677	-0.533716	-0.244261	0.163841	0.193461	0.194129	0.353806	0.119146
0_71_9	0.629444	0.571332	0.511419	0.671379	0.213494	1.34386	-0.0257296	0.818303	0.255999	0.327505	1.20333	1.52935	1.46332	1.48904	1.25164	1.50192
8_63_67	-0.459052	-0.487064	-0.463003	-0.493482	-0.552037	-0.151564	0.570012	0.739214	0.349338	-0.533716	-0.244261	-0.968597	-0.849959	-0.995025	-0.948699	-0.927691
9_51_24	-0.508983	-0.550111	-0.706609	-0.493482	-0.52361	-0.351645	0.662683	0.42286	1.00271	-0.533716	-0.606158	-1.18239	-1.32724	-1.19816	-1.34391	-1.09775
1_60_19	-0.548927	-0.594731	-0.463003	-0.726455	-0.542965	-0.436132	0.702399	0.359589	0.536015	-0.533716	-0.606158	-0.0691758	0.0997493	-0.0318333	0.17436	-0.125836
1_36_95	0.609471	0.571332	0.511419	0.671379	0.302205	1.13456	-0.105162	0.446586	-0.0240182	0.309656	1.13637	-0.162003	0.162671	-0.189322	0.0739565	-0.260699
2_80_49	-1.09817	-1.22231	-1.19382	-1.1924	-1.04115	-1.33553	1.04661	0.320044	0.722693	-1.01739	-1.32995	0.231143	0.472645	0.23217	0.598559	0.0700101
2_0_91	0.0102996	-0.0116991	0.0242077	-0.0275375	-0.0802585	0.314651	0.318477	0.288409	0.302668	-0.101068	0.35504	0.531039	0.489744	0.576819	0.658069	0.451597
7_61_50	-0.688734	-0.639351	-0.463003	-0.726455	-0.681877	-0.617011	0.0669413	0.438677	-0.444043	-0.698626	-0.606158	-0.315917	-0.108928	-0.296597	-0.153402	-0.389637
9_6_95	-0.00967282	-0.0563193	0.0242077	-0.0275375	-0.181469	0.441765	0.464102	0.636399	0.255999	-0.246383	0.479532	0.430953	0.527639	0.455089	0.791128	0.29269
0_47_0	0.729306	0.831287	1.24224	0.438407	1.3004	-0.0651569	-0.846529	-1.9498	0.209329	1.23839	0.363001	0.0912255	-0.250342	0.173587	0.0046808	0.0964946
3_32_65	0.379789	0.266758	0.267813	0.438407	0.377609	0.467111	0.503818	-0.336392	0.722693	0.331773	0.363001	-0.594179	-0.782997	-0.580381	-0.707607	-0.548544
3_42_55	-0.808568	-0.836182	-0.706609	-0.726455	-0.810709	-0.767935	0.543534	0.549402	-0.210696	-0.860044	-0.660804	0.527781	0.770975	0.519758	0.883902	0.426158
5_90_83	0.399761	0.311378	0.511419	0.205435	0.17922	0.846151	0.344954	0.375406	0.442677	0.165117	0.841429	1.31405	1.18227	1.43654	1.21716	1.15797
6_58_18	-0.98832	-1.05159	-0.950214	-0.959427	-0.999421	-1.02754	0.68916	0.660126	-0.0706877	-1.01739	-0.968055	-0.942906	-0.92111	-0.974483	-0.974639	-0.918282
7_42_58	-0.35919	-0.423941	-0.219398	-0.493482	-0.429657	-0.0812862	0.781831	0.549402	0.676024	-0.429919	-0.244261	0.846135	0.881168	0.882667	1.05541	0.745715
9_6_83	0.0901891	-0.0116991	0.0242077	-0.0275375	-0.163122	0.676025	0.702399	0.857847	0.862702	-0.16063	0.479532	0.735843	0.748844	0.807346	1.05785	0.596217
9_6_12	-0.608844	-0.576228	-0.463003	-0.493482	-0.6472	-0.431907	0.18609	0.604764	-0.397374	-0.675345	-0.369116	-0.136449	0.0332291	-0.137587	0.157576	-0.166957
7_3_21	0.679375	1.52199	2.46026	-0.0275375	1.67238	-0.570159	-3.45455	-2.6616	-4.41095	1.59072	0.479532	-1.77359	-1.83104	-1.81214	-1.96403	-1.68076
0_84_49	0.14012	0.032921	0.267813	-0.26051	0.00683909	0.498602	0.702399	0.327953	0.956041	-0.0618776	0.117635	1.64876	1.40837	1.60772	1.25073	1.68627
0_90_87	-0.159466	0.0514239	0.267813	-0.0275375	-0.0467905	-0.183439	-0.859768	-0.312665	-0.584052	0.165117	-0.042323	-0.140724	0.254567	-0.108676	0.342819	-0.249547
7_37_20	-0.798582	-0.791638	-0.706609	-0.726455	-0.776233	-0.796738	0.305238	0.42286	0.0693208	-0.793304	-0.691928	-0.441623	-0.418264	-0.436587	-0.399682	-0.419954
4_31_78	0.120148	0.0959679	0.267813	-0.0275375	-0.0762262	0.59461	0.252283	0.588946	0.0693208	-0.0473266	0.479532	-0.284523	-0.328649	-0.274533	-0.285239	-0.28788
8_32_28	-0.169452	-0.163986	-0.219398	-0.0275375	-0.341753	0.297753	0.265522	0.810394	0.0693208	-0.35018	0.117635	-0.0204654	0.121936	0.0130548	0.30101	-0.100049
8_18_76	-0.179438	-0.208606	-0.219398	-0.0275375	-0.257478	0.117258	0.464102	0.42286	0.302668	-0.303035	0.10714	0.420245	0.50426	0.491608	0.570788	0.323007
1_53_61	-0.628817	-0.683895	-0.463003	-0.726455	-0.656877	-0.476071	0.768592	0.565219	0.442677	-0.612291	-0.606158	-1.54163	-1.79596	-1.54433	-1.8682	-1.39082
7_86_27	0.0901891	0.0514239	0.0242077	0.205435	-0.0419517	0.45559	0.344954	0.375406	0.302668	-0.101068	0.441171	1.51807	1.45899	1.56131	1.24707	1.4155
8_82_7	-0.429093	-0.442443	-0.463003	-0.493482	-0.532279	-0.0985676	0.477341	0.755032	0.489346	-0.495107	-0.244261	-0.204873	-0.117059	-0.18704	-0.0777176	-0.276032
5_1_58	0.968974	1.00969	1.48584	0.205435	1.09435	0.670648	-0.793574	-1.11937	-0.117357	1.03022	0.841429	-1.10409	-1.43991	-1.08861	-1.28684	-0.989024
0_83_66	-0.259328	-0.227033	-0.219398	-0.26051	-0.368366	0.0934483	0.146373	0.62849	0.0226513	-0.31875	0.117635	1.79796	1.51712	1.75152	1.25164	2.14522
2_30_58	-0.90843	-0.988469	-0.950214	-0.726455	-0.886516	-0.959951	0.874502	0.470313	0.11599	-0.915726	-0.968055	-0.646492	-0.648525	-0.651898	-0.681667	-0.613361
3_9_7	-1.03825	-1.09621	-1.19382	-0.726455	-0.924017	-1.33016	0.596489	0.043234	-0.304035	-0.915726	-1.32995	-0.788012	-0.657858	-0.809387	-0.67831	-0.772617
9_66_73	-0.319245	-0.37932	-0.219398	-0.493482	-0.301027	-0.193423	0.728876	0.146049	0.722693	-0.31875	-0.244261	1.04294	1.18018	1.03787	1.13598	0.927622
3_36_52	0.569526	0.463665	0.511419	0.438407	0.256035	1.1215	0.265522	0.517766	0.442677	0.224485	1.0886	1.58577	1.54797	1.56436	1.25317	1.5643
5_55_14	-0.598858	-0.576228	-0.463003	-0.726455	-0.692765	-0.317082	0.252283	0.857847	0.255999	-0.629364	-0.606158	-1.22476	-1.31428	-1.23544	-1.36283	-1.12249
6_47_25	-0.0795762	-0.074746	0.0242077	-0.26051	-0.191752	0.272023	0.212567	0.462404	0.536015	-0.16063	0.117635	0.0308386	0.0525674	-0.00444392	0.197859	0.0146016
0_35_46	-0.5689	-0.639351	-0.463003	-0.726455	-0.613328	-0.370846	0.874502	0.604764	0.629354	-0.675345	-0.606158	-1.47279	-1.59036	-1.48956	-1.76109	-1.36678
1_22_24	-0.828541	-0.836182	-0.706609	-0.726455	-0.727039	-0.977232	0.38467	0.0669606	-0.490713	-0.745577	-0.916665	0.112078	0.34985	0.215432	0.414842	0.0543284
9_42_27	-0.259328	-0.271653	-0.219398	-0.26051	-0.389737	0.132235	0.411147	0.715488	0.0226513	-0.360657	0.10714	0.211697	0.300808	0.191086	0.505785	0.149464
0_28_53	0.929029	0.72362	0.99863	0.438407	0.536481	1.45945	0.358193	0.359589	0.676024	0.496684	1.20333	-0.770935	-0.655604	-0.798735	-0.620936	-0.744739
7_15_9	-0.449065	-0.487064	-0.463003	-0.493482	-0.570788	-0.0866626	0.636205	0.865756	0.349338	-0.533716	-0.244261	-0.225165	-0.257352	-0.220515	-0.208029	-0.204942
7_31_45	0.599485	0.508286	0.267813	0.438407	0.26793	1.17219	0.172851	0.549402	0.956041	0.269496	0.841429	-0.408191	-0.617313	-0.385612	-0.589198	-0.356879
4_65_62	0.929029	1.21741	1.72945	0.904352	1.85162	-0.316314	-1.73352	-2.61415	-0.350704	1.77852	0.10714	0.211321	-0.00814034	0.261841	0.149336	0.2101
3_26_61	1.44831	1.62965	1.48584	1.60327	1.82803	0.610355	-1.73352	-1.91817	-0.864069	2.01114	0.870742	0.169654	0.572648	0.266406	0.954398	-0.00700425
1_76_24	1.39838	1.10974	1.24224	1.13732	1.25665	1.28049	0.159612	-0.810924	0.816032	1.13169	1.13058	2.11922	1.1168	1.93411	1.25439	2.77144
4_2_83	0.279927	0.203711	0.267813	0.205435	-0.0215886	0.909132	0.397909	0.826212	0.396007	0.000788429	0.841429	0.746207	0.810485	0.789086	0.919608	0.685776
1_49_55	0.489637	0.463665	0.511419	0.438407	0.288898	0.872649	-0.052207	0.20932	0.302668	0.327505	0.925389	1.19894	1.5061	1.22808	1.24005	0.973622
5_49_57	-0.0396314	-0.0563193	0.0242077	-0.0275375	-0.246792	0.480552	0.318477	0.818303	0.16266	-0.266949	0.479532	1.30755	1.28795	1.3384	1.21533	1.20919
1_77_31	2.05747	1.62965	1.72945	1.3703	1.0877	2.85464	-0.1184	0.723397	0.722693	1.06048	2.65091	-1.01064	-0.94382	-1.0247	-0.994476	-0.986933
2_50_37	-1.218	-1.31155	-1.19382	-1.1924	-1.23954	-1.41541	0.622967	0.747123	-0.444043	-1.22537	-1.32995	-1.00184	-0.870309	-1.02013	-0.970672	-0.972994
5_27_2	-0.558914	-0.576228	-0.463003	-0.493482	-0.673409	-0.229138	0.517057	0.929027	-0.117357	-0.629364	-0.244261	-0.276529	-0.202354	-0.260078	-0.234885	-0.328652
9_73_78	-0.658775	-0.683895	-0.463003	-0.726455	-0.523408	-0.796353	0.570012	-0.130761	0.0693208	-0.539342	-0.660804	-1.05804	-1.19701	-1.04524	-1.05643	-0.958706
8_74_27	-0.289286	-0.271653	-0.219398	-0.26051	-0.395181	0.0569653	0.239044	0.644308	0.0226513	-0.429919	0.116188	-0.761046	-0.762951	-0.775911	-0.728665	-0.757284
7_26_11	-1.22799	-1.37459	-1.19382	-1.42537	-1.17442	-1.57018	1.04661	0.320044	0.302668	-1.1497	-1.69185	0.339427	0.41142	0.369116	0.572314	0.183615
3_50_30	-0.648789	-0.683895	-0.463003	-0.726455	-0.708087	-0.44458	0.636205	0.731306	0.16266	-0.716087	-0.606158	-0.864914	-0.91181	-0.878621	-1.07443	-0.770526
1_24_18	-1.02826	-1.11464	-1.19382	-0.959427	-0.859298	-1.40312	0.821547	-0.20985	0.396007	-0.860044	-1.32995	0.679902	1.11578	0.700832	1.1314	0.532793
8_88_21	-0.858499	-0.899305	-0.950214	-0.726455	-0.840347	-0.877384	0.609728	0.470313	0.0693208	-0.860044	-0.968055	-1.55489	-1.651	-1.5915	-1.80717	-1.42079
6_86_20	0.679375	0.89441	-0.219398	2.06921	1.22217	-0.066693	-1.28341	-1.87071	-0.0240182	1.36799	0.117635	0.652254	1.17105	0.681051	1.14788	0.472854
6_63_29	0.399761	0.445163	-0.219398	0.904352	0.711483	0.0197142	-0.33022	-1.23009	0.396007	0.614061	0.117635	0.914873	0.956541	0.97929	1.1372	0.774987
1_4_60	0.509609	0.463665	0.0242077	0.904352	0.541925	0.507819	0.0272252	-0.549931	0.396007	0.496684	0.479532	1.74834	1.33026	1.75456	1.25347	1.88595
3_57_16	-0.429093	-0.487064	-0.463003	-0.493482	-0.444173	-0.257557	0.755354	0.367498	0.676024	-0.429919	-0.244261	0.824664	1.06777	0.828649	1.12469	0.734912
7_60_37	1.25857	2.02347	3.19108	0.205435	2.03307	0.053509	-3.4016	-2.47969	-2.82419	2.28393	0.566749	-0.207813	0.371691	-0.111719	0.420945	-0.344682
3_24_86	-1.06821	-1.05159	-0.950214	-0.959427	-1.06555	-1.18653	0.000747793	0.604764	-1.19076	-1.01739	-0.968055	-0.5271	-0.347813	-0.535493	-0.363365	-0.519969
9_21_76	-0.718693	-0.728515	-0.706609	-0.493482	-0.700426	-0.677688	0.450864	0.407042	-0.397374	-0.716087	-0.660804	-1.37398	-1.49483	-1.41956	-1.538	-1.25526
3_47_2	-0.319245	-0.37932	-0.219398	-0.493482	-0.323204	-0.155788	0.728876	0.233047	0.722693	-0.360657	-0.244261	-0.680416	-0.590315	-0.673201	-0.641384	-0.710588
8_42_9	-0.249341	-0.208606	0.0242077	-0.26051	-0.314737	0.0247066	0.0934187	0.430769	-0.584052	-0.35018	0.116188	-1.12747	-1.22329	-1.1624	-1.31247	-1.07649
1_10_58	-0.578886	-0.576228	-0.463003	-0.493482	-0.68974	-0.260245	0.38467	0.929027	-0.350704	-0.698626	-0.244261	0.969272	1.23724	0.927555	1.15276	0.802866
1_44_66	1.5282	1.39582	1.24224	1.3703	0.851001	2.20178	-0.647948	0.525675	-0.210696	0.922735	2.28902	-1.60012	-1.71901	-1.62118	-1.91703	-1.50164
9_77_56	0.110162	0.185208	0.0242077	0.205435	0.174784	0.14414	-0.277265	-0.336392	0.0693208	0.109629	0.145501	-0.539247	-0.616901	-0.583424	-0.6188	-0.529377
6_29_85	0.76925	0.679	0.511419	0.904352	0.393738	1.34693	-0.0124909	0.494039	0.0693208	0.410737	1.20333	0.141497	0.176559	0.181195	0.696522	0.0592072
3_39_20	2.31711	2.79572	3.67829	0.671379	3.24558	0.450214	-3.20302	-3.00959	-1.98414	2.70862	1.06617	-0.619822	0.817264	-0.62603	1.13812	-0.874722
5_63_59	-0.0795762	-0.0563193	0.267813	-0.26051	-0.128243	0.161038	0.106657	0.217229	-0.0706877	-0.16063	0.117635	0.0945424	-0.00802387	0.090658	0.128889	0.111479
4_94_78	0.569526	0.489783	0.511419	0.205435	0.176196	1.26705	0.146373	0.818303	0.442677	0.327505	0.841429	0.200808	0.0654001	0.219997	0.170393	0.190236
8_38_92	-1.1481	-1.17776	-1.19382	-1.1924	-1.05386	-1.48953	0.239044	0.130232	0.16266	-0.966169	-1.33972	-0.0411741	0.18664	-0.0599834	0.232039	-0.142215
1_16_71	-1.30788	-1.35617	-1.19382	-1.1924	-1.30083	-1.64737	0.0669413	0.549402	-1.51744	-1.28881	-1.50221	-0.117005	0.216819	-0.14976	0.200301	-0.148488
7_12_84	0.789223	0.679	0.755024	0.671379	0.449384	1.2947	0.0669413	0.35168	0.489346	0.505027	1.13058	1.42535	1.51211	1.41752	1.2492	1.32106
1_32_17	-1.23797	-1.26693	-1.19382	-1.1924	-1.20547	-1.55213	0.0669413	0.430769	-1.14409	-1.12953	-1.33972	-1.17337	-1.10846	-1.24457	-1.21726	-1.1319
5_53_64	-0.269314	-0.227033	-0.219398	-0.26051	-0.414133	0.148749	0.0934187	0.794576	0.209329	-0.35018	0.10714	0.54603	0.62879	0.593557	0.744435	0.472157
0_10_59	1.80781	2.24649	0.267813	3.46705	2.73791	0.202897	-2.77938	-2.86723	-1.61078	2.57688	0.718384	1.84563	1.27785	1.78804	1.25439	2.09608
8_55_57	-0.878472	-0.810065	-0.950214	-0.726455	-0.448407	-1.55328	-0.158117	-1.20637	0.0226513	-0.429919	-1.33972	-0.111144	0.176484	-0.0881336	0.174055	-0.220275
0_17_38	-1.24796	-1.35617	-1.19382	-1.1924	-1.24781	-1.51372	0.68916	0.612672	-0.537382	-1.22537	-1.42839	-1.42519	-1.48049	-1.46521	-1.64268	-1.31416
0_31_90	-0.608844	-0.594731	-0.950214	-0.26051	-0.228042	-1.10396	0.305238	-1.04028	0.676024	-0.28247	-0.99773	0.444276	0.470999	0.509106	0.610156	0.382946
9_16_21	-0.0396314	0.248255	-0.706609	1.13732	0.672168	-0.884681	-1.25693	-2.00516	-0.490713	0.572543	-0.606158	1.62368	1.46601	1.67163	1.24768	1.68069
2_84_14	0.319872	0.902024	-0.706609	2.06921	1.72843	-1.26295	-2.54108	-3.22313	-0.677391	1.72886	-0.887352	-0.655777	-0.620457	-0.622226	-0.593165	-0.632179
1_22_54	-0.808568	-0.817755	-0.463003	-0.726455	-0.839339	-0.715707	0.411147	0.691761	-0.677391	-0.799124	-0.660804	-1.07061	-1.17653	-1.07948	-1.20474	-1.01342
1_18_17	-0.209397	-0.208606	-0.219398	-0.0275375	-0.307882	0.123787	0.305238	0.533584	0.0226513	-0.246383	0.117635	-0.206206	-0.175898	-0.190083	-0.1238	-0.245017
6_4_62	0.549554	0.938954	1.97305	-0.0275375	1.31673	-0.427683	-1.89239	-2.25034	-2.17081	1.24926	-0.195043	0.074467	1.05752	0.136307	1.07922	-0.247456
5_72_49	0.509609	0.419045	0.511419	0.438407	0.151599	1.16605	0.252283	0.755032	0.349338	0.123598	1.13058	1.72077	1.31305	1.78347	1.25286	1.85179
9_0_81	-0.329231	-0.25315	0.267813	-0.493482	-0.059089	-0.605106	-0.0919231	-0.755562	-0.257366	-0.105918	-0.529798	-0.655722	-0.625297	-0.685374	-0.588282	-0.650649
2_89_7	-0.658775	-0.702398	-0.706609	-0.726455	-0.724216	-0.4465	0.68916	0.77085	0.629354	-0.698626	-0.606158	0.547916	0.614396	0.546386	0.859793	0.512581
9_92_75	-0.718693	-0.747018	-0.706609	-0.726455	-0.792967	-0.509482	0.570012	0.857847	0.536015	-0.793304	-0.606158	-1.4831	-1.49259	-1.52684	-1.61002	-1.3741
5_10_59	-0.249341	-0.100863	0.511419	-0.493482	0.133856	-0.680376	-0.515561	-1.12728	-0.72406	0.123598	-0.369116	-1.16812	-1.29214	-1.17686	-1.3317	-1.07893
3_61_83	-1.01828	-1.05159	-0.950214	-0.959427	-1.08107	-0.980689	0.424386	0.960663	-0.537382	-1.04339	-0.968055	1.32712	1.50621	1.32014	1.20587	1.2423
8_26_12	-0.618831	-0.531608	-0.463003	-0.726455	-0.502037	-0.713019	-0.158117	-0.075399	-0.210696	-0.473378	-0.606158	-0.793296	-0.843603	-0.804061	-0.816862	-0.730451
6_69_30	-0.429093	-0.487064	-0.463003	-0.493482	-0.561513	-0.0444191	0.755354	0.897392	0.582685	-0.533716	-0.244261	0.0915936	0.0869694	0.107396	0.160933	0.0863887
3_84_54	2.63667	3.3157	3.9219	1.83624	3.18227	0.958672	-3.85171	-2.67742	-4.36428	3.12652	2.41025	-0.186871	0.0553239	-0.126935	0.422776	-0.35897
6_46_42	-0.69872	-0.747018	-0.950214	-0.493482	-0.599618	-0.789441	0.715638	0.0353252	0.536015	-0.675345	-0.968055	0.240562	0.284432	0.236735	0.487169	0.153646
1_59_36	-0.69872	-0.683895	-0.706609	-0.493482	-0.430464	-1.05903	0.291999	-0.636929	-0.257366	-0.473378	-0.916665	-1.47716	-1.65577	-1.48499	-1.76749	-1.33681
9_53_18	-0.638803	-0.639351	-0.706609	-0.493482	-0.731475	-0.369694	0.397909	0.889483	-0.117357	-0.698626	-0.606158	0.285882	0.569523	0.30749	0.701405	0.187448
3_70_17	-0.309259	-0.271653	-0.219398	-0.26051	-0.393971	-0.00255968	0.133135	0.565219	-0.117357	-0.429919	0.110036	0.0251347	0.00127995	0.0267495	-0.0252268	0.00135929
2_8_61	-0.0596038	-0.100863	0.0242077	-0.0275375	-0.238526	0.410659	0.464102	0.715488	0.209329	-0.266949	0.363001	1.45787	1.39029	1.50349	1.23821	1.37925
6_86_78	0.469665	1.19898	-0.463003	2.06921	1.61633	-0.890441	-3.05739	-2.85932	-3.80425	1.39981	-0.290222	-1.13989	-1.14367	-1.13502	-1.10953	-1.09252
2_0_63	0.200037	0.0514239	0.267813	-0.0275375	0.00804878	0.64991	0.874502	0.486131	1.00271	0.000788429	0.479532	-0.807648	-1.02426	-0.788084	-1.04117	-0.754496
2_42_45	-0.119521	-0.119366	-0.219398	-0.0275375	-0.313729	0.385312	0.265522	0.849939	0.302668	-0.266949	0.117635	-1.46142	-1.62481	-1.50629	-1.69791	-1.34482
4_27_3	-0.249341	-0.119366	-0.706609	0.438407	0.208454	-0.782528	-0.409652	-1.34082	-0.210696	0.072185	-0.606158	-0.69007	-0.838406	-0.710481	-0.826627	-0.630437
3_72_44	-0.229369	-0.271653	-0.219398	-0.26051	-0.388729	0.215954	0.570012	0.818303	0.442677	-0.360657	0.117635	-0.706723	-0.86609	-0.662549	-0.841276	-0.624164
7_12_15	-0.129507	-0.119366	0.267813	-0.493482	0.0437346	-0.24834	0.212567	-0.534113	0.209329	0.000788429	-0.244261	1.61936	1.32036	1.54458	1.24066	1.66396
9_68_21	1.29852	1.39582	0.0242077	2.30219	1.92924	0.235156	-1.29664	-2.27406	0.11599	1.62816	0.28266	1.09197	1.30631	1.18167	1.21716	0.889638
8_6_58	0.100175	0.159091	0.511419	-0.0275375	0.331641	-0.118921	-0.184594	-0.850468	0.0693208	0.269496	-0.0444944	0.985409	1.25243	0.938967	1.15429	0.860365
5_32_4	-0.269314	-0.316274	0.0242077	-0.493482	-0.241349	-0.15694	0.622967	0.0748695	0.862702	-0.246383	-0.244261	-0.397232	-0.517362	-0.393221	-0.443627	-0.340849
2_4_17	-0.339217	-0.37932	-0.463003	-0.26051	-0.406875	-0.0647728	0.609728	0.517766	0.396007	-0.429919	-0.244261	1.43812	1.39861	1.41219	1.22906	1.35521
9_16_68	0.259954	0.526712	-0.219398	1.3703	1.10564	-0.756414	-1.25693	-2.32943	-0.72406	1.10549	-0.448371	0.9849	1.24482	1.05765	1.1549	0.843987
4_58_29	0.170079	0.203711	0.0242077	0.438407	0.0856705	0.439077	-0.0919231	0.122323	-0.164027	0.0295023	0.479532	-0.656545	-0.819716	-0.661028	-0.792142	-0.610922
6_85_18	0.130134	0.114471	0.511419	-0.0275375	0.0749849	0.35651	0.18609	0.0511429	0.0226513	0.072185	0.363001	0.867634	0.757269	0.911578	1.10027	0.805305
2_69_81	-0.958361	-1.00697	-0.950214	-0.959427	-0.955469	-1.00411	0.596489	0.581037	0.255999	-0.966169	-0.968055	-1.51413	-1.62801	-1.53977	-1.71989	-1.40128
3_22_58	-0.878472	-0.943925	-0.706609	-0.959427	-0.843169	-0.937677	0.781831	0.391224	0.0226513	-0.860044	-0.968055	-1.56482	-1.70536	-1.53901	-1.83647	-1.42811
0_82_24	-0.229369	-0.208606	0.0242077	-0.26051	-0.362721	0.167566	0.199328	0.69967	-0.257366	-0.360657	0.117635	-0.611231	-0.767948	-0.596358	-0.703335	-0.563877
8_50_68	3.69521	3.88784	1.48584	5.5638	4.85628	0.774337	-3.46779	-3.57903	-1.8908	4.41729	1.25182	1.41876	1.34955	1.52556	1.25317	1.19247
4_72_14	0.0202858	0.374425	0.99863	-0.0275375	0.79354	-0.897354	-1.56142	-2.14752	-1.51744	0.864143	-0.404943	-0.313481	-0.221413	-0.323226	-0.198263	-0.375349
0_78_68	1.78784	1.45894	1.48584	1.3703	0.978421	2.50978	-0.171355	0.596855	0.302668	0.980551	2.53149	-1.71899	-1.86424	-1.74519	-2.03178	-1.59364
1_0_48	-0.399134	-0.487064	-0.219398	-0.726455	-0.309495	-0.401569	0.940695	-0.0833078	1.14272	-0.28247	-0.606158	1.31497	1.24189	1.33231	1.20098	1.23986
3_18_9	0.229996	0.140588	0.267813	-0.0275375	0.0288151	0.689082	0.517057	0.494039	0.722693	0.000788429	0.479532	1.86649	1.41195	1.75152	1.25408	2.16334
6_71_30	-0.538941	-0.531608	-0.463003	-0.493482	-0.53369	-0.422691	0.358193	0.359589	0.0226513	-0.495107	-0.404943	-0.92959	-0.905184	-0.928835	-0.978301	-0.880995
2_83_34	0.0702167	0.114471	-0.219398	0.438407	0.033049	0.275863	-0.0919231	0.043234	0.11599	0.000788429	0.117635	0.737359	0.630507	0.770827	0.869864	0.653716
7_39_89	-0.878472	-0.899305	-0.706609	-0.959427	-0.655466	-1.24951	0.450864	-0.439207	0.0226513	-0.698626	-1.01583	0.515382	0.881632	0.543343	1.08074	0.336598
3_4_71	-0.838527	-0.836182	-0.463003	-0.959427	-0.840145	-0.812483	0.318477	0.55731	-0.490713	-0.799124	-0.968055	-0.428229	-0.361462	-0.454847	-0.36306	-0.416121
1_29_61	0.369803	0.534403	1.24224	-0.493482	0.878622	-0.264085	-0.859768	-1.6809	0.209329	0.736871	-0.244261	1.16171	0.921162	1.18623	1.14697	1.14403
6_11_34	-0.818555	-0.836182	-0.706609	-0.726455	-0.815548	-0.791361	0.464102	0.525675	-0.444043	-0.860044	-0.660804	-0.422021	-0.320219	-0.428979	-0.36367	-0.450969
5_7_69	-0.958361	-0.962352	-1.19382	-0.726455	-0.686313	-1.44998	0.27876	-0.636929	0.0226513	-0.629364	-1.32995	-0.505628	-0.423537	-0.530167	-0.470788	-0.516484
1_30_45	-0.518969	-0.550111	-0.463003	-0.726455	-0.550828	-0.332827	0.609728	0.509857	0.676024	-0.533716	-0.606158	-0.665532	-0.694843	-0.656463	-0.772305	-0.621725
7_35_54	-0.419107	-0.423941	-0.463003	-0.26051	-0.470182	-0.182287	0.411147	0.517766	0.302668	-0.489675	-0.244261	-0.284978	-0.071685	-0.28062	0.249129	-0.222714
4_47_18	1.41835	1.18048	0.755024	1.3703	0.979026	1.75362	-0.0919231	-0.0516724	0.582685	0.980551	1.56522	1.02815	0.853414	1.07896	1.12255	0.958289
1_43_2	-0.638803	-0.620848	-0.463003	-0.493482	-0.510303	-0.758334	0.27876	-0.114943	-0.444043	-0.533716	-0.660804	-0.818742	-0.810302	-0.842862	-0.88278	-0.785163
2_68_1	-0.788596	-0.791638	-0.706609	-0.726455	-0.79458	-0.73222	0.371431	0.55731	-0.397374	-0.799124	-0.606158	-1.00065	-1.05702	-0.988178	-1.08603	-0.978221
1_12_65	0.170079	0.140588	0.0242077	0.205435	-0.0800569	0.732477	0.239044	0.755032	0.442677	-0.0473266	0.479532	1.79948	1.37645	1.79184	1.25347	2.079
3_4_36	-1.1481	-1.17776	-1.19382	-1.1924	-1.15406	-1.31288	0.239044	0.660126	0.0226513	-1.12953	-1.32995	-0.0403864	0.0147712	-0.0219427	0.0846377	-0.0847155
5_59_41	0.63943	1.02819	0.755024	1.13732	1.52137	-0.484136	-1.9321	-2.47179	-0.444043	1.58723	0.0485131	-0.0105582	0.181841	0.0305536	0.388901	-0.12723
0_23_8	3.13598	3.26027	2.70387	3.23408	3.773	1.04738	-2.91177	-2.95423	-1.19076	3.83292	1.62457	-0.441161	-0.673294	-0.378004	-0.377098	-0.425879
1_61_29	-0.409121	-0.423941	-0.219398	-0.493482	-0.376834	-0.316698	0.477341	0.153958	0.209329	-0.429919	-0.244261	0.875067	0.948837	0.914621	1.11187	0.73073
0_49_2	0.130134	0.0959679	0.0242077	0.205435	-0.0276371	0.533933	0.291999	0.430769	0.396007	0.000788429	0.479532	0.418043	0.760395	0.403353	0.831411	0.345659
8_76_69	-0.69872	-0.747018	-0.706609	-0.726455	-0.758289	-0.51025	0.715638	0.77085	0.442677	-0.745577	-0.606158	-0.828827	-0.911558	-0.842862	-0.843412	-0.782723
8_81_42	1.47827	1.80813	0.511419	2.76813	1.72581	0.789314	-2.23659	-1.68881	-1.56411	1.94421	0.953255	-1.13051	-1.38467	-1.10002	-1.27402	-1.03119
5_39_92	0.22001	0.311378	0.0242077	0.438407	0.137284	0.475944	-0.422891	0.0669606	-0.304035	0.072185	0.479532	-0.0845922	-0.343861	-0.06607	-0.0264475	-0.0470796
9_77_9	2.24721	1.80813	2.70387	0.671379	2.15001	1.55661	-0.33022	-1.53063	0.956041	1.98262	1.56522	2.04989	1.23686	1.92651	1.25439	2.62333
9_73_25	-0.738665	-0.665468	-0.706609	-0.493482	-0.746394	-0.65887	-0.105162	0.541493	-0.304035	-0.727922	-0.660804	-0.564136	-0.520096	-0.595597	-0.415551	-0.522408
4_8_40	-0.69872	-0.683895	-0.706609	-0.493482	-0.744983	-0.534828	0.291999	0.69967	-0.444043	-0.745577	-0.606158	-0.695885	-0.720308	-0.704394	-0.701199	-0.675391
4_78_35	-0.968347	-1.00697	-1.43743	-0.493482	-0.576634	-1.64007	0.517057	-1.08773	0.255999	-0.675345	-1.69185	-0.0533094	0.210628	-0.020421	0.226851	-0.1227
5_1_20	-0.339217	-0.316274	-0.463003	-0.26051	-0.383689	-0.105864	0.225806	0.42286	0.302668	-0.429919	-0.244261	-0.863311	-0.903657	-0.889272	-0.977386	-0.782723
4_3_51	4.62392	4.47407	2.70387	4.63191	3.08066	3.89344	-3.44131	-0.850468	-3.05753	3.45518	4.37028	-1.59761	-1.88201	-1.59835	-1.72019	-1.42428
9_15_8	-0.678748	-0.639351	-0.706609	-0.493482	-0.766556	-0.430755	0.133135	0.897392	-0.537382	-0.745577	-0.606158	0.265377	0.485981	0.27021	0.514635	0.203478
4_30_48	-1.04824	-1.05159	-0.950214	-0.959427	-1.04095	-1.16042	0.172851	0.581037	-0.864069	-0.966169	-0.968055	-1.48841	-1.529	-1.53292	-1.67319	-1.39919
0_8_82	-0.379162	-0.334776	-0.219398	-0.493482	-0.276228	-0.400801	0.106657	-0.146579	-0.0240182	-0.20079	-0.244261	1.04473	1.35466	0.944293	1.1491	0.834229
9_76_12	-0.249341	-0.163986	0.0242077	-0.26051	-0.298003	-0.00447984	-0.158117	0.359589	-0.584052	-0.246383	0.117635	1.18996	1.39935	1.15428	1.20556	1.04262
1_51_55	-1.17806	-1.2485	-1.43743	-0.959427	-1.03047	-1.63354	0.503818	-0.146579	0.11599	-1.04339	-1.69185	-0.867675	-0.786432	-0.883946	-0.787564	-0.839177
0_71_31	0.110162	0.159091	0.0242077	0.205435	-0.0516292	0.524332	-0.131639	0.470313	0.0693208	-0.0766225	0.479532	-0.626318	-0.54564	-0.622226	-0.562342	-0.604301
5_42_70	-0.309259	-0.316274	-0.219398	-0.26051	-0.380866	-0.0259856	0.397909	0.509857	-0.0240182	-0.360657	0.10714	-0.290722	-0.399942	-0.26236	-0.364586	-0.257562
3_7_0	0.160092	0.248255	-0.219398	0.671379	0.34152	0.00780918	-0.369936	-0.739744	0.209329	0.309656	0.117635	1.20853	1.46822	1.27525	1.23303	1.01126
8_28_3	-0.728679	-0.702398	-0.950214	-0.493482	-0.654458	-0.788289	0.199328	0.153958	0.0693208	-0.623737	-0.968055	-1.17893	-1.26335	-1.20121	-1.36008	-1.1082
9_0_16	2.87634	2.02347	1.72945	2.06921	1.54456	3.58199	0.358193	0.636399	1.18939	1.48401	3.01281	-1.31007	-1.57504	-1.3062	-1.5557	-1.20264
0_28_82	-0.409121	-0.423941	-0.463003	-0.26051	-0.386108	-0.300952	0.477341	0.193503	0.209329	-0.429919	-0.244261	1.20542	1.21652	1.2159	1.16894	1.07712
1_40_45	0.669388	0.526712	0.511419	0.671379	0.318334	1.24746	0.344954	0.533584	0.489346	0.269496	1.13058	2.02001	1.35803	1.75152	1.25439	2.61985
9_89_42	-0.2793	-0.316274	-0.219398	-0.26051	-0.375019	0.0485166	0.570012	0.588946	0.209329	-0.365895	0.10714	-1.00521	-1.04331	-1.03002	-1.06955	-0.959752
1_94_27	-0.129507	0.0590383	-0.706609	0.438407	0.491118	-0.865479	-0.753858	-1.78371	0.816032	0.59757	-0.679985	0.460438	0.749089	0.518236	0.867727	0.303841
2_47_21	-0.239355	-0.163986	-0.463003	0.205435	-0.144977	-0.235283	-0.105162	-0.194032	-0.397374	-0.16063	-0.244261	-1.53796	-1.62071	-1.56488	-1.79221	-1.43194
1_86_50	-0.2793	-0.271653	0.0242077	-0.493482	-0.291954	-0.0981836	0.291999	0.240956	0.11599	-0.31875	-0.244261	0.571841	0.792146	0.655944	0.899161	0.43034
3_25_9	0.909057	0.983574	0.267813	1.60327	1.06552	0.59077	-0.873006	-1.15891	-0.630721	1.01877	0.76543	0.767346	1.1126	0.793651	1.1314	0.589595
7_19_81	0.0802029	0.0514239	0.267813	-0.0275375	0.0405088	0.288536	0.305238	0.043234	0.209329	0.000788429	0.363001	0.816719	0.791073	0.917664	0.991935	0.69867
5_33_37	-0.548927	-0.550111	-0.706609	-0.493482	-0.592159	-0.348956	0.411147	0.581037	0.629354	-0.533716	-0.606158	-0.947028	-1.16188	-0.972201	-1.16843	-0.855207
3_46_41	-0.688734	-0.702398	-0.706609	-0.726455	-0.754862	-0.48452	0.477341	0.794576	0.582685	-0.716087	-0.606158	-0.293571	-0.162507	-0.250187	-0.168356	-0.353395
7_12_65	0.369803	0.355998	0.267813	0.438407	0.164704	0.798147	-0.0124909	0.35168	-0.0240182	0.197129	0.841429	-0.628099	-0.661953	-0.612335	-0.742398	-0.583392
7_50_48	-0.209397	-0.0563193	-0.219398	0.205435	0.0231699	-0.419618	-0.542039	-0.684382	-0.490713	0.151342	-0.209157	1.21695	1.40954	1.27144	1.21105	1.09001
5_51_45	-0.90843	-0.899305	-0.706609	-0.959427	-0.869379	-0.99029	0.225806	0.383315	-0.537382	-0.860044	-0.968055	-1.35963	-1.36935	-1.41043	-1.50413	-1.25561
2_18_78	-0.249341	-0.271653	-0.219398	-0.26051	-0.273406	-0.0474914	0.464102	0.264682	0.349338	-0.31875	0.10714	1.71521	1.49166	1.69902	1.2489	1.81625
9_36_14	-1.12813	-1.15926	-1.19382	-0.959427	-0.807685	-1.80905	0.27876	-0.882103	-0.537382	-0.799124	-1.51669	-1.57675	-1.50896	-1.64096	-1.7678	-1.5229
4_91_2	-0.419107	-0.297771	-0.219398	-0.26051	-0.520182	-0.091271	-0.343458	0.739214	-0.77073	-0.456887	0.000380824	-0.610971	-0.559962	-0.641246	-0.579432	-0.599771
5_41_57	0.210023	0.248255	0.0242077	0.438407	0.118735	0.482473	-0.144878	0.106505	0.0226513	0.251646	0.479532	-0.994443	-1.08006	-0.959267	-1.0726	-0.991115
2_55_8	-0.758637	-0.620848	-0.706609	-0.493482	-0.725224	-0.75987	-0.515561	0.35168	-0.817399	-0.698626	-0.660804	-0.807049	-0.737004	-0.835254	-0.795804	-0.770178
9_40_87	-0.449065	-0.487064	-0.463003	-0.493482	-0.520585	-0.179598	0.636205	0.62849	0.442677	-0.473378	-0.244261	1.25176	1.47514	1.24101	1.21105	1.15727
0_61_94	0.749278	0.615953	0.755024	0.438407	0.414303	1.26398	0.212567	0.383315	0.536015	0.380277	1.20333	0.11806	0.119714	0.168261	0.305893	0.0581617
2_55_80	-0.109535	-0.163986	-0.219398	-0.0275375	-0.263123	0.319259	0.583251	0.668035	0.489346	-0.266949	0.117635	1.13312	1.14496	1.13297	1.15551	0.961425
1_2_78	0.030272	-0.0116991	0.0242077	-0.0275375	-0.146388	0.485161	0.411147	0.612672	0.489346	-0.16063	0.479532	-0.920773	-1.00855	-0.932639	-1.09915	-0.888662
2_18_9	-0.189424	-0.271653	-0.219398	-0.26051	-0.246389	0.0704064	0.79507	0.343771	0.769363	-0.266949	0.10714	-1.35326	-1.45072	-1.33435	-1.48429	-1.25979
6_2_75	-1.06821	-1.11464	-0.950214	-1.1924	-1.00426	-1.29521	0.477341	0.288409	0.209329	-0.966169	-1.32995	-0.653479	-0.491307	-0.684613	-0.567835	-0.659012
6_79_17	-0.429093	-0.353203	0.0242077	-0.959427	-0.17784	-0.691513	-0.0786844	-0.652746	0.676024	-0.266949	-0.968055	1.8222	1.2767	1.82988	1.24951	1.96505
1_37_48	-0.119521	-0.074746	0.0242077	-0.26051	-0.171187	0.128779	0.0139865	0.264682	0.11599	-0.101068	0.117635	0.020135	0.220917	0.0465307	0.22441	-0.0976094
0_92_42	-1.09817	-1.14076	-0.950214	-0.959427	-1.13228	-1.17117	0.411147	0.818303	-1.00408	-1.10275	-1.17253	-0.485859	-0.156257	-0.524081	-0.179953	-0.519969
2_17_78	-0.48901	0.159091	-0.950214	0.904352	0.435876	-1.62356	-2.89853	-2.45597	-3.15087	0.449539	-1.1186	-1.14772	-0.831007	-1.18979	-0.98471	-1.17546
6_21_73	-0.179438	-0.145483	0.0242077	-0.0275375	-0.334898	0.256662	0.106657	0.747123	-0.537382	-0.35018	0.363001	-0.296758	-0.209576	-0.312574	-0.170797	-0.304259
2_37_38	-0.439079	-0.360894	-0.463003	-0.26051	-0.537521	-0.118537	-0.0919231	0.747123	-0.117357	-0.495107	-0.244261	0.927761	1.12052	0.931359	1.12408	0.789275
9_83_2	-1.02826	-1.11464	-0.950214	-1.1924	-0.948009	-1.25527	0.821547	0.201411	0.255999	-0.966169	-1.32995	-0.670171	-0.67707	-0.686895	-0.616359	-0.667028
3_27_51	3.3357	2.69566	3.19108	1.83624	2.72259	2.51131	-1.00539	-1.39618	-0.350704	2.47774	2.37261	1.58092	1.13818	1.68228	1.24584	1.5873
0_50_55	0.0402582	0.00680378	0.0242077	0.205435	-0.0133224	0.2774	0.358193	0.130232	0.302668	0.072185	0.363001	1.4211	1.38866	1.42056	1.24035	1.38344
3_36_51	-0.0895624	-0.119366	-0.219398	-0.0275375	-0.238325	0.32886	0.424386	0.62849	0.442677	-0.16063	0.117635	-0.663844	-0.706911	-0.654941	-0.732022	-0.631482
3_9_22	-0.618831	-0.657778	-0.706609	-0.726455	-0.666151	-0.428451	0.662683	0.652217	0.676024	-0.623737	-0.606158	-0.757933	-0.722165	-0.783519	-0.697842	-0.724875
3_23_12	-0.828541	-0.917732	-0.950214	-0.959427	-0.86696	-0.7303	0.980412	0.739214	1.00271	-0.799124	-0.968055	-0.392514	-0.298458	-0.385612	-0.332847	-0.431454
6_51_18	0.659402	0.571332	0.511419	0.671379	0.296963	1.26244	0.0934187	0.581037	0.0693208	0.269496	1.20333	1.0879	1.18022	1.16036	1.1726	0.958637
1_14_58	0.110162	0.419045	-0.706609	1.3703	0.887694	-0.816323	-1.38932	-2.17125	-0.164027	0.792941	-0.606158	-0.389298	-0.483611	-0.354419	-0.517786	-0.355834
7_18_17	-0.848513	-0.899305	-0.950214	-0.726455	-0.871194	-0.788673	0.68916	0.668035	0.0693208	-0.890892	-0.968055	-0.717245	-0.643313	-0.724175	-0.725003	-0.687239
8_1_12	-0.019659	-0.0563193	0.0242077	-0.0275375	-0.151832	0.361503	0.411147	0.486131	0.16266	-0.180613	0.427057	1.3632	1.30678	1.41372	1.22631	1.26983
0_66_90	0.210023	0.660573	2.21666	-0.959427	1.22096	-0.978385	-2.01153	-2.61415	-0.257366	1.39981	-0.968055	0.63018	0.99763	0.686376	0.994377	0.451248
8_9_19	2.77648	3.37875	1.48584	4.86488	2.85183	1.51936	-3.75904	-2.11589	-3.33755	3.66122	1.94811	0.66137	1.33003	0.678768	1.15917	0.428597
3_45_67	-0.548927	-0.550111	-0.463003	-0.726455	-0.56857	-0.390816	0.411147	0.470313	0.536015	-0.533716	-0.606158	-0.845066	-0.890665	-0.856557	-0.871794	-0.81339
0_7_49	-1.0782	-1.11464	-1.19382	-0.959427	-1.02845	-1.28753	0.38467	0.359589	-0.117357	-0.966169	-1.32995	-0.0772073	0.143986	-0.0706349	0.176497	-0.139776
9_75_24	0.499623	0.508286	0.267813	0.671379	0.612893	0.3784	-0.22431	-0.771379	0.255999	0.58496	0.601491	1.49115	1.1714	1.51567	1.24462	1.4608
7_33_24	-0.209397	-0.227033	-0.219398	-0.26051	-0.328245	0.161038	0.411147	0.620581	0.396007	-0.31875	0.117635	-0.468015	-0.515219	-0.48604	-0.509546	-0.47153
6_94_79	0.0202858	-0.074746	-0.219398	-0.0275375	-0.0949764	0.366495	0.728876	0.375406	1.04938	-0.101068	0.117635	-0.4242	-0.576351	-0.418327	-0.572413	-0.374303
3_37_90	-0.309259	-0.37932	-0.463003	-0.26051	-0.421391	0.0477485	0.79507	0.683852	0.722693	-0.429919	-0.244261	-0.695601	-0.606125	-0.718089	-0.555628	-0.709194
6_55_3	-0.349203	-0.316274	0.0242077	-0.493482	-0.0713875	-0.6389	0.172851	-0.771379	0.0226513	-0.16063	-0.50917	-0.751256	-0.643142	-0.763738	-0.636806	-0.759027
1_13_2	-0.0496176	-0.0116991	0.0242077	-0.0275375	-0.193768	0.35651	0.0139865	0.565219	-0.257366	-0.220968	0.461075	1.87722	1.4229	1.75913	1.25347	2.21526
0_29_59	0.459678	0.463665	0.511419	0.205435	0.293939	0.79277	-0.171355	0.122323	0.302668	0.331773	0.841429	-1.77203	-1.94156	-1.77182	-2.1035	-1.65776
8_54_78	-0.678748	-0.576228	-0.706609	-0.26051	-0.289736	-1.20842	-0.264026	-1.0561	-0.397374	-0.266949	-0.916665	-1.79494	-1.98956	-1.85094	-2.06169	-1.65149
1_37_11	2.50685	1.99735	1.97305	2.06921	1.90202	2.3385	-0.409652	-0.731835	0.629354	1.66852	2.47865	1.04013	1.01202	1.16645	1.17596	0.91438
5_26_17	1.37841	1.09124	0.99863	1.13732	0.735072	2.09272	0.172851	0.620581	0.582685	0.736871	1.92712	1.8432	1.32964	1.77891	1.25439	2.1602
1_2_14	-0.319245	-0.290156	-0.219398	-0.493482	-0.448407	0.0684862	0.18609	0.77085	0.349338	-0.35018	-0.244261	-1.57296	-1.79262	-1.61965	-1.82731	-1.43299
3_61_89	-0.918417	-0.962352	-0.950214	-0.959427	-0.89317	-0.981457	0.596489	0.454495	0.442677	-0.860044	-0.968055	-0.80521	-0.838488	-0.778954	-0.804654	-0.781678
0_0_79	-0.349203	-0.316274	-0.219398	-0.26051	-0.379052	-0.142731	0.172851	0.367498	-0.257366	-0.429919	-0.0444944	-0.123376	-0.101704	-0.101067	-0.0352977	-0.150927
2_63_36	-0.369176	-0.37932	-0.463003	-0.26051	-0.41373	-0.138507	0.437625	0.446586	0.349338	-0.429919	-0.244261	-0.441055	-0.485109	-0.403111	-0.428063	-0.458636
4_73_2	-0.479024	-0.423941	-0.219398	-0.493482	-0.473004	-0.352413	0.0537026	0.312136	-0.584052	-0.489675	-0.244261	-0.493541	-0.574493	-0.489083	-0.655727	-0.436682
1_5_3	-1.08818	-1.15926	-1.19382	-0.959427	-1.0837	-1.22493	0.636205	0.596855	-0.257366	-1.10275	-1.32995	-0.950062	-1.01706	-0.949377	-1.0311	-0.894586
9_17_28	-0.748651	-0.854685	-0.950214	-0.726455	-0.715749	-0.744893	1.1128	0.35168	1.09605	-0.698626	-0.968055	-1.16946	-1.28814	-1.21338	-1.24625	-1.10089
6_80_84	1.08881	1.30665	1.48584	1.13732	1.65464	0.18216	-1.57466	-2.08425	-0.117357	1.77852	0.618862	1.75338	1.57255	1.62294	1.25439	1.91766
1_62_70	0.449692	0.355998	0.0242077	0.671379	0.396359	0.599986	0.331715	-0.241485	0.722693	0.367084	0.479532	2.14114	1.05152	1.94476	1.25439	2.76377
4_50_17	-0.419107	-0.468561	-0.463003	-0.26051	-0.419576	-0.271766	0.702399	0.296318	0.396007	-0.429919	-0.244261	-0.422518	-0.337738	-0.362027	-0.249839	-0.432848
2_74_83	-0.838527	-0.899305	-0.706609	-0.959427	-0.837121	-0.817859	0.768592	0.541493	0.11599	-0.860044	-0.968055	-1.37396	-1.45029	-1.40967	-1.61094	-1.25004
5_82_19	-0.349203	-0.334776	-0.219398	-0.493482	-0.397399	-0.110473	0.27876	0.446586	0.0226513	-0.429919	-0.244261	-0.670011	-0.629042	-0.680048	-0.656032	-0.678876
2_12_9	-0.898444	-1.00697	-0.950214	-0.959427	-0.874218	-0.948814	1.09956	0.454495	0.769363	-0.860044	-0.968055	-0.960519	-1.0683	-0.998069	-1.09488	-0.88448
0_49_50	-0.369176	-0.423941	-0.463003	-0.26051	-0.467762	-0.0409629	0.715638	0.683852	0.536015	-0.456887	-0.244261	-0.0714043	-0.127931	-0.0508537	0.0297055	-0.148139
1_44_12	-1.02826	-1.00697	-0.950214	-0.959427	-1.05466	-1.06556	0.0272252	0.755032	-0.677391	-1.01739	-0.99773	-1.08836	-1.08504	-1.13349	-1.15439	-1.02701
1_15_6	0.589499	0.81286	1.97305	-0.493482	1.38508	-0.428067	-1.25693	-2.31361	0.349338	1.47703	-0.244261	0.810038	0.920055	0.862125	1.06426	0.688913
3_11_6	-0.968347	-1.05159	-1.19382	-0.726455	-0.879863	-1.17078	0.848025	0.161867	0.255999	-0.915726	-1.32995	1.01521	1.74193	0.749524	1.17687	0.803214
1_61_70	-0.019659	0.0959679	0.267813	-0.0275375	0.101598	-0.0613165	-0.409652	-0.431298	-0.304035	0.0673347	-0.0625892	0.80426	1.51056	0.684855	1.16253	0.543944
0_35_75	1.10878	2.88496	1.72945	3.93299	3.73692	-1.55482	-5.61246	-4.36201	-4.50429	4.14664	-0.524007	0.673073	1.60495	0.73659	1.2254	0.377022
0_48_53	1.37841	1.09124	0.755024	1.3703	0.936888	1.74171	0.172851	-0.00421917	0.629354	0.828639	1.56522	1.75208	1.51758	1.63055	1.25439	1.9884
4_90_83	-0.788596	-0.836182	-0.950214	-0.493482	-0.772402	-0.771775	0.68916	0.446586	0.16266	-0.769247	-0.968055	-1.09289	-1.08976	-1.11828	-1.17117	-1.03189
8_65_11	0.63943	1.0467	1.72945	0.438407	1.21875	-0.140427	-1.9983	-1.92607	-1.37743	1.63146	0.294241	0.625811	0.972808	0.735829	1.05907	0.506308
5_11_72	0.160092	0.0959679	0.267813	-0.0275375	-0.032879	0.62034	0.437625	0.533584	0.442677	-0.0230751	0.479532	-0.485882	-0.511458	-0.472345	-0.446984	-0.55168
7_57_24	0.589499	0.938954	0.267813	1.60327	1.05322	-0.0348184	-1.76	-1.67299	-0.490713	1.16506	0.243214	-0.232487	-0.0530982	-0.209864	-0.0139351	-0.30844
5_48_42	-0.90843	-0.962352	-0.950214	-0.959427	-0.92563	-0.889673	0.675921	0.668035	0.629354	-0.890892	-0.968055	0.0342424	0.0825449	0.0723984	0.246993	-0.0648521
0_32_87	-1.18804	-1.20388	-1.19382	-0.959427	-1.19519	-1.38507	0.0669413	0.668035	-1.28409	-1.12953	-1.32995	1.06336	1.48779	0.95114	1.14178	0.948531
1_41_86	-0.189424	-0.163986	-0.219398	-0.0275375	-0.288325	0.14414	0.159612	0.517766	-0.117357	-0.31875	0.117635	0.0502898	0.0383746	0.0191413	0.203047	0.00379866
7_78_18	-0.508983	-0.531608	-0.706609	-0.26051	-0.557481	-0.291352	0.543534	0.573128	0.255999	-0.578338	-0.606158	-0.41879	-0.470555	-0.405394	-0.428674	-0.447484
3_14_78	-0.958361	-0.899305	-1.43743	-0.493482	-0.556876	-1.63777	-0.171355	-1.11937	0.0226513	-0.612291	-1.69185	-1.13643	-1.05242	-1.18979	-1.18125	-1.10786
7_25_84	-1.3678	-1.52688	-1.43743	-1.42537	-1.40366	-1.69576	0.861263	0.786668	-0.0240182	-1.39804	-1.69185	-1.1546	-1.18117	-1.15404	-1.19406	-1.10855
3_30_49	-0.608844	-0.594731	-0.706609	-0.493482	-0.667764	-0.394272	0.305238	0.69967	0.255999	-0.675345	-0.606158	-0.403267	-0.426012	-0.449521	-0.353294	-0.402182
3_28_78	-0.628817	-0.683895	-0.463003	-0.726455	-0.668369	-0.455333	0.768592	0.620581	0.302668	-0.698626	-0.606158	-0.520937	-0.60904	-0.502017	-0.487878	-0.494529
2_42_81	0.449692	0.292875	0.267813	0.205435	0.120751	1.07465	0.662683	0.723397	1.00271	0.109629	0.841429	1.05779	1.15967	1.07135	1.1723	0.874653
2_80_25	0.269941	0.59745	1.72945	-0.726455	1.2125	-0.852806	-1.5217	-2.50342	-0.490713	1.06048	-0.704594	0.345099	1.04548	0.369116	1.12927	0.0449194
7_68_24	-0.77861	-0.791638	-0.219398	-1.1924	-0.458286	-1.24913	0.450864	-0.818833	0.209329	-0.539342	-1.32995	0.0699159	0.41916	0.0640295	0.475267	-0.0418524
5_69_67	0.190051	0.185208	0.0242077	0.205435	0.0876867	0.485545	0.0934187	0.161867	0.396007	0.072185	0.479532	-0.73484	-0.711782	-0.704394	-0.566309	-0.718254
7_66_35	-0.98832	-1.05159	-0.950214	-0.959427	-1.03712	-0.957647	0.68916	0.865756	-0.210696	-1.04339	-0.968055	-0.632272	-0.596688	-0.632877	-0.722256	-0.535999
6_94_19	-0.688734	-0.728515	-0.463003	-0.726455	-0.754055	-0.486056	0.662683	0.786668	0.209329	-0.675345	-0.606158	0.942396	1.44322	0.80202	1.14117	0.755473
1_61_52	-0.688734	-0.791638	-0.706609	-0.726455	-0.766354	-0.463014	1.1128	0.849939	0.816032	-0.716087	-0.606158	0.494491	0.674592	0.525084	0.873526	0.319871
3_73_64	-0.718693	-0.728515	-0.463003	-0.726455	-0.648812	-0.767551	0.450864	0.169776	-0.397374	-0.698626	-0.660804	0.117887	0.276733	0.131742	0.477403	0.0849948
4_5_57	-0.5689	-0.487064	-0.706609	-0.26051	-0.065339	-1.22071	-0.1184	-1.41991	0.0693208	-0.0766225	-0.916665	-1.34593	-1.58449	-1.36022	-1.55845	-1.22599
6_30_9	-1.16807	-1.15926	-0.950214	-1.1924	-0.698813	-2.08708	-0.0919231	-1.45154	-0.630721	-0.745577	-1.68425	-1.14215	-1.09851	-1.16545	-1.1489	-1.0981
7_18_2	-0.169452	-0.227033	-0.219398	-0.26051	-0.222195	0.0823114	0.636205	0.312136	0.862702	-0.195746	0.117273	0.664461	0.872382	0.774631	0.921134	0.505263
1_65_28	-1.03825	-1.15926	-1.19382	-0.959427	-0.944985	-1.29444	1.08632	0.13814	0.536015	-0.966169	-1.32995	-0.679221	-0.55734	-0.72874	-0.563258	-0.687936
9_5_24	1.13874	1.0467	1.24224	0.904352	1.47278	0.493993	-0.396413	-1.67299	0.582685	1.43861	0.363001	1.35018	1.11686	1.40915	1.21838	1.26879
7_14_14	-0.878472	-0.943925	-0.950214	-0.726455	-0.868774	-0.892361	0.781831	0.517766	0.0226513	-0.915726	-0.968055	-0.635419	-0.417801	-0.603966	-0.536402	-0.631831
2_6_61	-0.77861	-0.854685	-0.950214	-0.726455	-0.790749	-0.706874	0.900979	0.581037	0.676024	-0.793304	-0.968055	-0.32289	-0.23762	-0.347572	-0.308433	-0.389637
5_46_29	-0.48901	-0.531608	-0.706609	-0.26051	-0.476633	-0.375455	0.675921	0.288409	0.396007	-0.489675	-0.606158	0.0722012	0.0242303	0.103592	0.155439	0.0539799
5_69_3	-0.69872	-0.747018	-0.706609	-0.726455	-0.701636	-0.61317	0.715638	0.494039	0.442677	-0.698626	-0.606158	-0.948648	-1.09704	-0.993504	-1.11319	-0.885177
6_87_69	-0.419107	-0.423941	-0.219398	-0.493482	-0.411915	-0.284823	0.411147	0.264682	0.0226513	-0.456887	-0.244261	-1.06709	-1.19889	-1.04296	-1.27707	-1.00052
0_84_46	0.529582	0.463665	0.511419	0.438407	0.19918	1.12765	0.106657	0.62849	0.209329	0.165117	1.15881	1.00373	1.30107	0.959509	1.16589	0.893471
3_31_90	-0.828541	-0.836182	-0.706609	-0.726455	-0.894984	-0.678072	0.38467	0.889483	-0.490713	-0.860044	-0.660804	-0.543324	-0.655445	-0.540058	-0.605067	-0.531817
1_91_58	0.529582	0.76824	1.72945	-0.26051	1.09919	-0.212241	-1.28341	-1.87071	-0.490713	1.01877	0.117635	1.20863	1.68431	1.17862	1.2492	0.981985
6_65_79	-0.219383	-0.290156	-0.463003	-0.26051	-0.31514	0.109194	0.742115	0.533584	1.28273	-0.28247	-0.244261	1.44602	1.15611	1.5073	1.22601	1.381
1_16_68	-0.948375	-0.962352	-0.950214	-0.959427	-1.00023	-0.887753	0.358193	0.865756	0.16266	-0.966169	-0.968055	0.220351	0.516326	0.229887	0.450242	0.101025
6_16_24	0.0202858	0.032921	0.511419	-0.493482	0.245349	-0.182287	0.106657	-0.787197	0.536015	0.151342	-0.244261	-0.381055	-0.288342	-0.323986	-0.103963	-0.440166
6_5_55	-0.459052	-0.487064	-0.706609	-0.26051	-0.410907	-0.401185	0.570012	0.122323	0.442677	-0.429919	-0.606158	-0.905371	-0.980989	-0.927313	-0.997528	-0.846147
1_28_3	-0.5689	-0.594731	-0.463003	-0.726455	-0.602643	-0.390432	0.570012	0.549402	0.396007	-0.612291	-0.606158	-0.564788	-0.617158	-0.537015	-0.617274	-0.556559
6_18_1	0.210023	0.140588	0.0242077	0.205435	0.0455491	0.608819	0.424386	0.375406	0.489346	0.000788429	0.479532	-0.235473	-0.286294	-0.238775	-0.298057	-0.213305
3_65_26	-0.848513	-0.899305	-0.950214	-0.726455	-0.758693	-0.986833	0.68916	0.130232	0.582685	-0.793304	-0.968055	0.0724119	0.181974	0.0541389	0.181685	0.0104198
4_7_90	1.60809	1.41432	2.21666	0.438407	1.42641	1.43103	-0.489084	-0.890012	0.629354	1.39981	1.20333	1.39597	1.37189	1.41295	1.22906	1.31444
8_11_84	1.20864	2.36497	3.43468	0.205435	2.20424	-0.205713	-4.35478	-2.78814	-5.71769	2.38908	0.841429	-0.840064	-0.408819	-0.8033	-0.502832	-0.92351
1_58_59	-0.449065	-0.487064	-0.463003	-0.493482	-0.533489	-0.155788	0.636205	0.691761	0.769363	-0.533716	-0.244261	-1.22055	-1.29131	-1.2362	-1.31491	-1.14619
1_8_46	-0.518969	-0.531608	-0.463003	-0.493482	-0.582683	-0.275606	0.477341	0.652217	0.0693208	-0.533716	-0.244261	-0.597571	-0.434935	-0.622226	-0.43905	-0.620331
6_30_76	1.1687	1.15436	0.267813	2.06921	1.53972	0.465191	-0.753858	-1.75999	0.255999	1.48401	0.604748	2.13358	1.06978	1.97444	1.25439	2.75959
0_81_87	-0.349203	-0.316274	-0.463003	-0.0275375	-0.0699762	-0.641205	0.172851	-0.779288	0.11599	-0.16063	-0.529798	0.932811	1.41572	0.815715	1.14605	0.794502
7_32_83	-0.498996	-0.550111	-0.463003	-0.726455	-0.452238	-0.4465	0.728876	0.153958	0.909371	-0.429919	-0.606158	-0.816866	-0.973697	-0.806343	-1.00638	-0.73533
2_18_12	0.509609	0.355998	0.267813	0.438407	0.178615	1.11613	0.583251	0.652217	0.816032	0.165117	0.841429	0.0324528	-0.107101	0.0845715	0.0120051	-0.00874666
2_0_58	0.22001	0.489783	1.48584	-0.726455	0.957252	-0.669623	-1.25693	-2.11589	-0.164027	0.828639	-0.619548	-0.648534	-0.505052	-0.636681	-0.478723	-0.706754
3_32_89	-0.0596038	-0.119366	0.0242077	-0.26051	-0.232478	0.399906	0.583251	0.691761	0.536015	-0.266949	0.117635	0.530562	0.454018	0.617903	0.712086	0.496899
2_76_58	1.22862	2.0604	2.21666	1.83624	2.40364	-0.366622	-3.5737	-3.02541	-5.06432	2.32001	0.874723	-1.10283	-0.51785	-1.10763	-0.401207	-1.27478
6_63_79	0.449692	0.463665	0.99863	-0.0275375	0.687289	0.161422	-0.211071	-1.06401	0.16266	0.614061	0.278679	1.66331	1.44696	1.62979	1.25225	1.71066
3_19_55	1.76787	1.64054	1.72945	2.06921	1.14213	2.18335	-0.925961	0.0827784	-0.304035	1.34297	1.89817	1.61912	1.43434	1.61229	1.25439	1.62633
8_16_71	-0.938389	-0.899305	-0.950214	-0.726455	-0.84075	-1.13853	-0.0124909	0.114414	-0.584052	-0.860044	-0.968055	-1.03154	-0.973319	-1.03231	-1.06802	-0.975085
1_10_8	-1.01828	-1.11464	-1.19382	-0.959427	-0.933694	-1.24605	0.914218	0.185594	0.582685	-0.966169	-1.32995	0.717584	1.03587	0.715287	1.13415	0.553005
1_37_84	0.0702167	0.032921	0.0242077	-0.0275375	-0.117759	0.538925	0.358193	0.612672	0.442677	-0.101068	0.479532	0.0752608	0.0197309	0.107396	0.157881	0.0599041
9_74_28	0.929029	1.0467	0.0242077	2.06921	1.37298	0.226707	-1.07159	-1.78371	0.0693208	1.53581	0.479532	0.950649	1.30423	0.892557	1.16314	0.793108
6_68_90	-0.469038	-0.442443	-0.463003	-0.493482	-0.395987	-0.454949	0.225806	0.0274163	0.209329	-0.360657	-0.36803	1.00232	1.45329	0.971682	1.15338	0.839108
1_11_12	-1.27792	-1.46383	-1.43743	-1.1924	-1.2966	-1.53907	1.1128	0.715488	0.349338	-1.28881	-1.69185	-0.426187	-0.304178	-0.431261	-0.247397	-0.477454
4_43_20	-0.638803	-0.639351	-0.463003	-0.726455	-0.628248	-0.55787	0.397909	0.399133	-0.0240182	-0.612291	-0.606158	-1.52205	-1.75476	-1.55575	-1.8737	-1.39117
7_29_60	-0.848513	-0.899305	-0.950214	-0.726455	-0.861919	-0.805954	0.68916	0.620581	0.209329	-0.860044	-0.968055	-1.00957	-1.04417	-1.00644	-1.12051	-0.969858
0_63_55	0.419734	0.374425	0.267813	0.438407	0.126598	0.989395	0.106657	0.620581	0.302668	0.072185	0.841429	0.0723513	0.196488	0.0442483	0.320846	0.0449194
7_63_28	-0.98832	-1.00697	-0.950214	-0.959427	-0.957888	-1.10204	0.344954	0.446586	-0.444043	-0.966169	-0.968055	-0.36363	-0.252448	-0.350615	-0.274253	-0.409848
9_60_59	-0.728679	-0.639351	-0.706609	-0.493482	-0.749015	-0.622387	-0.197833	0.596855	-0.630721	-0.716087	-0.606158	0.692169	1.01224	0.671921	1.12774	0.58158
0_27_52	-0.06959	-0.074746	-0.219398	-0.0275375	-0.150017	0.225555	0.265522	0.327953	0.629354	-0.20079	0.117635	0.165569	-0.0118951	0.222279	0.130109	0.174903
7_11_45	-1.01828	-0.988469	-0.706609	-0.959427	-0.906275	-1.29252	-0.0257296	0.0511429	-1.4241	-0.915726	-1.03102	0.0508198	0.375424	0.0199022	0.431932	-0.0310495
9_88_42	-0.349203	-0.316274	-0.219398	-0.26051	-0.495787	0.0692543	0.172851	0.881574	-0.257366	-0.456887	0.10714	-0.630681	-0.692236	-0.613857	-0.715542	-0.611619
0_87_4	-0.718693	-0.791638	-0.706609	-0.726455	-0.784701	-0.524843	0.887741	0.810394	0.396007	-0.793304	-0.606158	-0.257589	-0.197158	-0.235732	-0.222678	-0.240487
3_52_17	-0.998306	-1.00697	-0.706609	-1.1924	-0.915751	-1.20957	0.265522	0.193503	-0.490713	-0.897101	-1.32995	-1.3735	-1.46582	-1.40282	-1.61582	-1.26851
2_77_62	-0.898444	-0.899305	-0.950214	-0.726455	-0.835709	-1.0164	0.305238	0.264682	-0.0240182	-0.860044	-0.968055	0.216502	0.423317	0.196411	0.571399	0.0957977
5_24_22	-0.878472	-0.943925	-0.706609	-0.959427	-0.864339	-0.900426	0.781831	0.494039	0.0226513	-0.860044	-0.968055	-0.0906596	0.0310744	-0.000639849	0.030621	-0.130367
3_16_63	-0.888458	-0.917732	-0.706609	-1.1924	-0.779056	-1.08054	0.503818	0.0511429	0.255999	-0.860044	-1.32995	-1.79177	-1.94567	-1.8266	-2.06688	-1.66159
9_60_73	1.80781	1.45894	0.99863	1.83624	1.31592	1.97597	-0.1184	-0.320574	0.629354	1.2964	1.92712	0.217227	0.440821	0.26945	0.525011	0.089525
5_15_67	1.46828	1.28053	1.97305	0.904352	1.19193	1.51398	-0.356697	-0.542022	0.0693208	1.17612	1.57318	-0.631678	-0.925351	-0.610814	-0.680141	-0.553423
5_34_83	1.53819	1.19898	0.99863	1.3703	0.87721	2.17567	0.199328	0.462404	0.676024	0.797015	1.92712	1.88099	1.345	1.76673	1.25439	2.14138
8_66_81	2.16732	3.02643	0.0242077	4.86488	4.55003	-0.764863	-4.01058	-4.21965	-2.96419	3.79645	-0.514236	-0.237579	-0.10659	-0.179431	0.307419	-0.297289
2_90_57	-0.508983	-0.423941	-0.463003	-0.26051	-0.467762	-0.448805	-0.131639	0.185594	-0.72406	-0.429919	-0.244261	-1.09174	-1.36275	-1.10458	-1.31156	-1.0061
3_19_88	-0.109535	-0.119366	-0.219398	-0.0275375	-0.0790488	-0.000639517	0.318477	-0.0595812	0.489346	-0.0473266	0.10714	1.23313	1.22498	1.3422	1.17748	1.15309
2_73_43	-0.2793	0.938954	-0.463003	2.06921	1.05947	-1.78869	-4.68575	-3.15986	-5.48435	1.72886	-0.854419	-1.20182	-0.757467	-1.22403	-0.916045	-1.18208
3_32_2	-1.15809	-1.26693	-1.19382	-1.1924	-1.1716	-1.31748	0.848025	0.69967	0.0226513	-1.12953	-1.32995	0.333386	0.581554	0.330315	0.639759	0.236584
6_10_3	0.459678	0.292875	0.267813	0.205435	0.100993	1.13609	0.702399	0.826212	1.14272	0.109629	0.841429	1.56348	1.28023	1.57729	1.24859	1.60646
6_38_71	-0.858499	-0.773135	-0.950214	-0.26051	-0.697805	-1.11971	-0.250787	-0.186123	-0.910738	-0.578338	-0.968055	0.0774432	0.306775	0.0602254	0.328171	-0.048822
4_60_92	0.409747	0.400542	0.511419	0.205435	0.254019	0.740926	-0.0654457	0.13814	-0.0240182	0.251646	0.709336	-0.651969	-0.743458	-0.629073	-0.729275	-0.618589
8_6_91	-0.379162	-0.37932	-0.463003	-0.26051	-0.440544	-0.119305	0.371431	0.525675	0.349338	-0.473378	-0.244261	0.547954	0.71941	0.591274	0.843313	0.454385
8_52_88	-0.528955	-0.487064	-0.219398	-0.726455	-0.476432	-0.492584	0.133135	0.146049	0.0226513	-0.489675	-0.606158	0.347272	1.13639	0.375203	0.884207	0.145979
9_90_19	-0.239355	-0.290156	-0.463003	-0.26051	-0.289333	0.00819322	0.636205	0.359589	0.909371	-0.31875	-0.244261	1.47404	1.2799	1.54001	1.23455	1.42351
4_37_64	-1.13811	-1.26693	-1.19382	-1.1924	-1.12079	-1.33669	1.03337	0.533584	0.349338	-1.12953	-1.32995	0.205753	0.461127	0.201737	0.557055	0.173857
3_66_46	-0.578886	-0.576228	-0.706609	-0.26051	-0.537924	-0.534444	0.38467	0.225138	-0.117357	-0.578338	-0.606158	1.54085	1.52364	1.58566	1.23791	1.50087
1_90_69	1.2386	1.10974	1.24224	0.904352	0.644547	1.9537	-0.343458	0.644308	0.209329	0.6841	1.89817	-0.480349	-0.225793	-0.489083	-0.353294	-0.552377
1_82_51	-0.0496176	-0.119366	-0.219398	-0.0275375	-0.20405	0.375328	0.636205	0.604764	0.722693	-0.180613	0.117635	-0.32778	-0.572748	-0.275294	-0.429589	-0.25129
3_74_41	0.190051	0.122085	0.267813	-0.26051	0.15059	0.379936	0.424386	-0.0595812	1.23606	0.151342	0.117635	1.58886	1.59281	1.57729	1.25134	1.67233
2_30_62	-1.33784	-1.35617	-1.19382	-1.42537	-1.38067	-1.61857	-0.237549	0.84203	-0.957408	-1.33906	-1.69185	-0.979255	-0.877543	-1.02926	-1.02377	-0.960797
7_61_79	-0.319245	-0.208606	-0.463003	-0.0275375	-0.221792	-0.32553	-0.290504	-0.154488	-0.0240182	-0.246383	-0.244261	-1.3136	-1.45661	-1.36174	-1.51298	-1.19254
5_70_18	-0.00967282	-0.0116991	0.267813	-0.26051	0.0324442	0.0738627	0.212567	-0.170305	0.255999	0.000788429	0.117635	0.904409	1.03653	0.961031	1.10973	0.833881
6_78_35	-0.738665	-0.791638	-0.706609	-0.726455	-0.773612	-0.60933	0.742115	0.668035	0.255999	-0.793304	-0.606158	-0.805122	-0.875927	-0.811669	-0.948394	-0.740209
2_46_54	-0.868486	-0.962352	-1.19382	-0.726455	-0.767765	-1.03561	0.99365	0.0827784	1.04938	-0.793304	-1.32995	-0.118028	-0.0629039	-0.0957418	0.0324521	-0.196578
2_68_62	-1.02826	-1.05159	-0.950214	-0.959427	-0.993372	-1.17654	0.344954	0.430769	-0.537382	-0.966169	-1.01583	-1.74012	-1.87825	-1.7741	-2.08213	-1.61246
5_79_83	-0.319245	-0.316274	-0.219398	-0.26051	-0.405463	-0.0102403	0.344954	0.581037	-0.0240182	-0.429919	0.10714	0.736825	0.892905	0.779957	0.960807	0.580186
7_34_0	-0.35919	-0.227033	-0.950214	0.438407	0.188696	-1.02408	-0.409652	-1.56227	0.302668	0.123598	-0.968055	-0.783774	-0.85785	-0.807104	-0.98532	-0.723481
0_39_44	0.22001	0.140588	0.0242077	0.205435	0.00542778	0.705595	0.464102	0.549402	0.722693	-0.0473266	0.479532	1.83538	1.27365	1.83825	1.25347	2.03719
0_91_94	-0.878472	-0.899305	-0.950214	-0.726455	-0.883895	-0.865095	0.450864	0.596855	-0.117357	-0.909517	-0.968055	-0.128769	0.128034	-0.115523	0.132856	-0.201805
8_57_94	0.279927	0.185208	0.0242077	0.205435	0.0534121	0.771649	0.503818	0.533584	0.862702	0.000788429	0.479532	1.83474	1.31635	1.78499	1.25347	1.97516
1_2_59	-1.30788	-1.37459	-1.43743	-1.1924	-1.26132	-1.71726	0.225806	0.327953	-0.397374	-1.22537	-1.69185	-0.430418	-0.202241	-0.417567	-0.178427	-0.533559
4_7_74	0.988947	0.76824	0.755024	0.671379	0.696362	1.31851	0.358193	-0.0200369	0.909371	0.651312	1.38645	0.721012	0.602983	0.805824	0.871084	0.724109
1_36_7	-0.259328	-0.25315	-0.219398	-0.0275375	-0.233889	-0.142347	0.291999	0.0748695	-0.210696	-0.266949	-0.149083	1.42331	1.4019	1.39241	1.22998	1.43153
7_35_34	-0.868486	-0.962352	-0.950214	-0.959427	-0.900831	-0.800962	0.99365	0.731306	0.816032	-0.860044	-0.968055	0.0249567	0.0801988	0.0320752	0.127668	-0.00909514
9_23_25	3.12599	3.50492	4.65271	1.13732	3.68812	1.11613	-3.48103	-2.87514	-2.03081	3.63891	2.16271	-1.68508	-1.34931	-1.81671	-1.18002	-1.67274
2_6_20	-0.409121	-0.360894	-0.219398	-0.26051	-0.513126	-0.0747577	0.0934187	0.747123	-0.537382	-0.533716	0.000380824	-0.899152	-0.916801	-0.917422	-0.985015	-0.860086
1_30_68	-1.02826	-1.07002	-0.950214	-1.1924	-1.022	-1.12508	0.477341	0.581037	-0.164027	-1.01739	-1.32995	-0.737644	-0.690633	-0.729501	-0.773221	-0.69177
7_66_45	-0.349203	-0.423941	-0.219398	-0.493482	-0.372197	-0.154636	0.834786	0.335862	0.676024	-0.429919	-0.244261	-0.321722	-0.303207	-0.308009	-0.21749	-0.366288
1_11_20	-0.968347	-0.943925	-0.950214	-0.726455	-0.927847	-1.08745	0.0669413	0.391224	-1.05075	-0.959767	-0.968055	-1.40769	-1.38821	-1.42717	-1.47574	-1.31764
7_60_93	-0.638803	-0.576228	-0.463003	-0.493482	-0.657684	-0.505641	0.000747793	0.533584	-0.77073	-0.675345	-0.328583	-1.2666	-1.42382	-1.29403	-1.49039	-1.1779
0_39_50	0.22001	0.248255	0.0242077	0.205435	0.097969	0.542766	-0.105162	0.20932	0.629354	0.072185	0.479532	1.9278	1.29797	1.81847	1.25408	2.2745
0_18_67	4.19452	2.97412	2.94747	2.76813	2.075	4.89807	-0.316981	0.881574	0.629354	2.06489	4.81723	2.14537	1.12559	1.88542	1.25439	2.76447
1_45_38	-0.918417	-0.943925	-0.950214	-0.726455	-0.915146	-0.942286	0.464102	0.565219	-0.444043	-0.915726	-0.968055	-0.336031	-0.303155	-0.381047	-0.369164	-0.296244
4_75_29	-1.24796	-1.31155	-1.19382	-1.1924	-1.21475	-1.57325	0.318477	0.42286	-1.14409	-1.17008	-1.42839	-1.04083	-0.843625	-1.05133	-0.95938	-0.994251
2_6_0	-0.329231	-0.316274	-0.219398	-0.26051	-0.46494	0.0700223	0.27876	0.810394	-0.257366	-0.456887	0.10714	-0.717333	-0.759243	-0.736348	-0.681362	-0.662149
5_70_58	-0.708706	-0.683895	-0.706609	-0.726455	-0.772806	-0.514858	0.225806	0.794576	0.442677	-0.716087	-0.606158	-1.43516	-1.62161	-1.46369	-1.68449	-1.29011
1_81_4	0.34983	0.266758	0.511419	0.205435	0.0955496	0.871497	0.371431	0.55731	0.396007	0.123598	0.841429	1.86006	1.47288	1.79488	1.25408	2.29158
3_46_69	-0.578886	-0.576228	-0.463003	-0.493482	-0.544174	-0.523307	0.38467	0.256773	-0.350704	-0.589591	-0.404943	0.161143	0.290602	0.210867	0.34343	0.0759343
7_35_46	-0.798582	-0.854685	-0.706609	-0.959427	-0.770789	-0.806722	0.742115	0.399133	0.396007	-0.745577	-0.968055	-1.09975	-1.119	-1.1236	-1.1901	-1.00958
6_51_53	-0.199411	-0.271653	0.0242077	-0.493482	-0.24397	0.0385317	0.742115	0.304227	0.769363	-0.303035	-0.244261	-0.456487	-0.667329	-0.432783	-0.525415	-0.400091
6_28_75	4.43418	4.05094	5.13992	1.60327	3.91555	2.56316	-2.80586	-2.2187	-2.17081	3.83777	3.01281	-1.58788	-2.02832	-1.56792	-1.73026	-1.41069
6_28_37	-1.09817	-1.05159	-1.19382	-0.959427	-1.04781	-1.32401	-0.250787	0.359589	-0.444043	-0.972377	-1.32995	-0.916007	-1.01482	-0.964593	-1.00851	-0.83848
5_45_79	-0.768624	-0.810065	-0.950214	-0.726455	-0.746596	-0.753726	0.649444	0.414951	0.816032	-0.716087	-0.968055	-0.259882	-0.243301	-0.228884	-0.189413	-0.316107
0_27_46	-0.019659	0.0514239	0.0242077	0.205435	0.182042	-0.184975	-0.184594	-0.692291	0.255999	0.238066	-0.149083	1.97826	1.23146	1.94096	1.25317	2.40971
0_54_20	-0.888458	-0.962352	-0.950214	-0.959427	-0.906275	-0.857799	0.834786	0.660126	0.536015	-0.860044	-0.968055	0.776491	1.00978	0.706918	1.12988	0.65964
7_32_72	-0.339217	-0.360894	-0.219398	-0.26051	-0.376028	-0.119689	0.49058	0.391224	0.11599	-0.429919	-0.149083	1.65652	1.5098	1.59479	1.24768	1.74551
5_23_72	-0.578886	-0.531608	-0.463003	-0.493482	-0.65224	-0.330523	0.106657	0.747123	-0.350704	-0.623737	-0.244261	0.475489	0.627384	0.495412	0.926932	0.31778
9_90_88	-0.718693	-0.728515	-0.950214	-0.26051	-0.537118	-0.951886	0.450864	-0.296847	-0.164027	-0.539342	-0.968055	-0.713791	-0.580232	-0.753086	-0.676174	-0.72383
1_94_67	-1.06821	-1.11464	-0.950214	-1.1924	-1.07906	-1.16195	0.477341	0.683852	0.0693208	-1.06298	-1.32995	0.527798	0.861562	0.519758	0.984001	0.350189
0_12_73	-0.459052	-0.487064	-0.463003	-0.493482	-0.518972	-0.211857	0.570012	0.588946	0.629354	-0.533716	-0.244261	-0.271841	-0.288063	-0.249426	-0.228476	-0.292759
1_74_57	0.14012	0.177518	0.0242077	0.438407	-0.0141289	0.535469	-0.0919231	0.407042	-0.0240182	0.000788429	0.479532	1.75126	1.511	1.68761	1.25347	1.98178
8_86_21	-0.798582	-0.747018	-0.706609	-0.726455	-0.784902	-0.78176	0.000747793	0.470313	-0.304035	-0.793304	-0.65429	-0.565363	-0.426331	-0.604727	-0.483301	-0.518923
9_84_7	-1.24796	-1.31155	-1.19382	-1.1924	-1.26938	-1.47455	0.318477	0.739214	-1.14409	-1.22537	-1.32995	-1.21839	-1.23821	-1.27729	-1.36649	-1.1082
2_32_95	0.599485	0.463665	0.755024	0.205435	0.710878	0.452134	0.397909	-0.83465	0.862702	0.59757	0.554083	0.0859133	-0.0285796	0.137829	0.174666	0.052586
2_94_9	0.120148	0.329805	0.0242077	0.904352	0.821968	-0.719163	-0.9392	-2.02098	-0.304035	0.700397	-0.404943	0.0472313	0.108102	0.0282711	0.172529	-0.011883
9_63_36	-0.449065	-0.487064	-0.463003	-0.493482	-0.552844	-0.120457	0.636205	0.778759	0.349338	-0.589591	-0.244261	-0.673344	-0.72686	-0.664832	-0.698757	-0.642285
7_47_6	0.889085	1.87118	2.94747	0.671379	2.26795	-0.78368	-3.87819	-3.22313	-2.68418	2.76236	-0.290946	-0.388096	0.0406056	-0.370396	0.217391	-0.498711
1_32_58	2.33708	2.48033	0.267813	3.46705	3.06634	0.651831	-2.32926	-2.78814	-0.864069	2.57979	0.666271	-1.75473	-2.10047	-1.75128	-2.08336	-1.58318
9_23_72	-0.0496176	0.032921	-0.706609	0.671379	0.422367	-0.594737	-0.22431	-1.43572	0.302668	0.367084	-0.606158	-0.791694	-0.907308	-0.800257	-0.898039	-0.755193
8_42_29	-0.189424	-0.227033	0.267813	-0.726455	0.0846624	-0.46071	0.530296	-0.826741	0.862702	0.000788429	-0.606158	-1.39541	-1.54685	-1.42641	-1.63657	-1.27129
7_87_57	-0.319245	-0.25315	0.0242077	-0.493482	-0.258486	-0.265237	-0.0389683	-0.0200369	-0.117357	-0.303035	-0.244261	1.5354	1.41415	1.51034	1.24127	1.62145
0_70_60	-0.189424	-0.271653	-0.219398	-0.26051	-0.39256	0.336924	0.79507	0.968572	0.769363	-0.429919	0.117635	0.849072	1.01541	0.882667	1.12591	0.735958
8_69_24	-0.658775	-0.683895	-0.706609	-0.493482	-0.614336	-0.643125	0.570012	0.256773	0.0693208	-0.675345	-0.606158	-0.432737	-0.267075	-0.426696	-0.288902	-0.43703
7_6_37	-0.379162	-0.37932	-0.463003	-0.26051	-0.399012	-0.193039	0.371431	0.35168	0.442677	-0.360657	-0.244261	0.984507	1.36167	0.887232	1.15063	0.848168
8_85_38	-0.0895624	0.159091	0.0242077	0.438407	0.310874	-0.5379	-1.05835	-1.238	-1.23742	0.327505	-0.161749	1.4626	1.59246	1.4586	1.24066	1.33221
9_71_76	-0.199411	-0.182489	0.0242077	-0.493482	-0.214131	-0.0129285	0.212567	0.185594	0.209329	-0.16063	-0.244261	-1.67007	-1.63507	-1.69954	-1.90147	-1.55984
1_0_7	-0.558914	-0.594731	-0.463003	-0.726455	-0.482883	-0.569007	0.636205	0.0669606	0.862702	-0.456887	-0.606158	0.876516	1.4854	0.803542	1.13537	0.759654
3_77_70	-0.299272	-0.271653	0.0242077	-0.493482	-0.344172	-0.0628527	0.18609	0.391224	0.16266	-0.365895	-0.244261	0.447768	0.473228	0.492368	0.662037	0.422325
3_36_43	-1.01828	-1.00697	-0.706609	-1.1924	-0.89942	-1.30443	0.106657	0.0195074	-0.77073	-0.959767	-1.32995	0.839571	1.29689	0.743438	1.12164	0.731079
1_72_67	1.13874	2.51726	0.511419	3.70002	2.20545	-0.320922	-4.84462	-2.86723	-7.07111	2.7707	0.609453	0.888073	1.69751	0.945814	1.2373	0.498293
0_80_85	-0.928403	-0.836182	-0.706609	-0.726455	-0.939944	-0.930765	-0.356697	0.644308	-1.4241	-0.860044	-0.853695	-1.15039	-1.07104	-1.19588	-1.05399	-1.06046
0_58_6	-0.788596	-0.791638	-0.706609	-0.726455	-0.851435	-0.627379	0.371431	0.84203	-0.164027	-0.860044	-0.606158	1.69708	1.46992	1.68533	1.23821	1.81242
1_44_90	-0.169452	-0.163986	0.0242077	-0.26051	-0.288123	0.199441	0.265522	0.581037	-0.117357	-0.28247	0.117635	0.673054	0.811059	0.722895	1.01574	0.480869
8_29_78	0.84914	0.679	0.755024	0.671379	0.392528	1.53472	0.27876	0.683852	0.349338	0.331773	1.56522	1.38563	1.64512	1.42665	1.25164	1.35451
7_82_65	-0.878472	-0.899305	-0.950214	-0.726455	-0.890347	-0.853574	0.450864	0.62849	-0.210696	-0.860044	-0.968055	-0.718646	-0.770994	-0.718089	-0.706081	-0.689679
3_12_82	0.599485	0.55283	0.0242077	0.904352	0.549788	0.69753	-0.052207	-0.375936	0.629354	0.449539	0.479532	0.193592	0.660307	0.305969	0.79601	-0.085064
8_3_18	-0.518969	-0.550111	-0.463003	-0.726455	-0.568167	-0.30172	0.609728	0.588946	0.582685	-0.589591	-0.606158	0.272612	0.263829	0.234452	0.376694	0.187797
4_66_66	-0.339217	-0.334776	-0.463003	-0.26051	-0.408689	-0.0617006	0.331715	0.525675	0.396007	-0.365895	-0.244261	0.187195	0.209697	0.207824	0.345871	0.162706
1_39_27	1.80781	1.39582	1.48584	1.13732	1.01834	2.47829	0.146373	0.509857	0.769363	0.922735	2.28902	1.01008	0.697344	1.12004	1.09875	0.981985
7_42_40	-0.578886	-0.576228	-0.463003	-0.493482	-0.54861	-0.51601	0.38467	0.272591	-0.117357	-0.589591	-0.404943	0.581114	0.839202	0.61486	0.924796	0.475294
3_45_57	-0.109535	-0.0378164	0.0242077	-0.0275375	-0.263325	0.319643	-0.144878	0.668035	-0.117357	-0.303035	0.363001	-0.317283	-0.271547	-0.3179	-0.311485	-0.33388
5_22_29	-0.5689	-0.594731	-0.706609	-0.493482	-0.51111	-0.550573	0.570012	0.146049	0.396007	-0.533716	-0.606158	0.929885	1.28822	0.874298	1.14269	0.727594
8_16_51	-0.518969	-0.531608	-0.463003	-0.493482	-0.57865	-0.282519	0.477341	0.636399	0.0693208	-0.589591	-0.244261	1.50542	1.61479	1.58262	1.23852	1.47578
8_4_57	6.58122	6.00456	8.06319	1.83624	6.49823	2.41338	-4.06353	-3.45249	-1.98414	6.15544	3.37471	-0.21647	-0.120715	-0.0500928	0.317489	-0.371167
3_51_66	-0.618831	-0.594731	-0.706609	-0.493482	-0.664337	-0.431907	0.239044	0.644308	-0.117357	-0.589591	-0.606158	-1.03441	-1.03202	-1.07948	-1.13089	-0.958706
6_62_57	1.54817	1.45894	0.511419	2.30219	1.88912	0.709435	-0.83329	-1.89444	0.536015	1.80491	0.995235	0.728205	0.824133	0.840822	0.997123	0.58855
8_36_2	-0.169452	-0.163986	0.0242077	-0.26051	-0.301228	0.223251	0.265522	0.636399	0.16266	-0.31875	0.117635	1.84083	1.39901	1.77967	1.25256	2.11699
0_86_57	-0.019659	-0.074746	-0.219398	-0.0275375	-0.121388	0.307738	0.517057	0.367498	0.676024	-0.16063	0.117635	1.29672	1.26023	1.31709	1.21014	1.19874
3_35_94	0.0602305	0.140588	0.267813	-0.0275375	-0.0846941	0.453286	-0.277265	0.454495	-0.0706877	-0.0618776	0.429228	0.599218	1.00713	0.629315	1.05969	0.448461
6_32_7	-0.888458	-0.880802	-0.706609	-0.726455	-0.877242	-0.910027	0.252283	0.517766	-0.72406	-0.897101	-0.916665	0.173485	0.4602	0.162935	0.468553	0.106252
6_61_83	1.96759	2.00496	2.70387	0.671379	2.46856	0.727101	-1.69381	-2.34524	-0.304035	2.23814	0.879428	-0.572756	-0.775954	-0.512669	-0.673732	-0.535999
0_19_73	-0.818555	-0.791638	-0.706609	-0.726455	-0.726031	-0.947278	0.159612	0.106505	-0.584052	-0.698626	-0.713279	1.13724	1.70629	1.05081	1.19274	0.96944
3_16_49	-0.77861	-0.836182	-0.706609	-0.726455	-0.823209	-0.647349	0.768592	0.747123	0.0693208	-0.793304	-0.660804	0.735522	0.878512	0.768544	1.09478	0.624792
5_60_16	0.699347	0.571332	0.99863	0.205435	0.419141	1.14032	0.239044	0.248865	0.582685	0.410737	0.841429	0.281613	0.34015	0.362269	0.581164	0.213933
1_0_88	-0.35919	-0.37932	-0.463003	-0.26051	-0.380866	-0.168077	0.49058	0.343771	0.302668	-0.429919	-0.244261	-0.583619	-0.504765	-0.601684	-0.494592	-0.609877
8_55_55	0.0102996	0.177518	0.267813	0.438407	0.35402	-0.362398	-0.687665	-1.11937	-0.77073	0.224485	-0.275746	-0.327507	-0.256659	-0.333116	-0.232749	-0.358622
5_23_20	-0.389148	-0.37932	-0.463003	-0.26051	-0.443972	-0.142347	0.318477	0.509857	0.16266	-0.429919	-0.244261	-0.0930551	-0.0498689	-0.0904161	-0.0737502	-0.149533
9_87_5	-1.03825	-1.11464	-1.19382	-0.959427	-1.0464	-1.11548	0.742115	0.660126	0.11599	-1.01739	-1.32995	-0.807784	-0.85915	-0.838297	-0.78909	-0.781329
3_71_78	-0.419107	-0.442443	-0.463003	-0.493482	-0.465746	-0.190351	0.530296	0.494039	0.582685	-0.429919	-0.244261	0.633473	0.759502	0.661269	0.955619	0.530354
8_4_4	-0.349203	-0.397823	-0.463003	-0.493482	-0.415947	-0.0774459	0.675921	0.525675	0.956041	-0.35018	-0.244261	-0.672338	-0.782428	-0.683852	-0.776578	-0.650997
8_35_38	-0.69872	-0.683895	-0.706609	-0.493482	-0.756273	-0.513706	0.291999	0.755032	-0.444043	-0.716087	-0.606158	-1.11177	-1.21618	-1.11676	-1.23221	-1.02318
7_28_33	-0.90843	-0.962352	-0.706609	-1.1924	-0.785507	-1.13392	0.675921	-0.012128	0.349338	-0.860044	-1.32995	-1.52063	-1.65742	-1.5314	-1.80015	-1.38525
3_53_58	1.00892	0.831287	0.755024	0.904352	0.531239	1.64839	0.133135	0.549402	0.442677	0.449539	1.56522	2.27338	0.915589	2.0916	1.25439	2.81047
6_46_67	1.41835	1.18048	0.755024	1.3703	1.22056	1.37304	-0.0919231	-0.692291	0.769363	1.19455	1.56522	2.13374	1.14159	2.02085	1.25439	2.77701
8_37_56	-1.10815	-1.20388	-1.19382	-0.959427	-1.06636	-1.3267	0.808308	0.399133	-0.164027	-1.10275	-1.32995	-1.24905	-1.3204	-1.26664	-1.42569	-1.18487
8_4_58	1.75788	1.58511	2.46026	0.904352	1.9252	1.02434	-0.740619	-1.70463	0.442677	1.72886	1.0886	1.3503	1.50324	1.38557	1.25164	1.25659
4_80_88	-0.129507	0.248255	-0.706609	1.13732	0.471763	-0.841285	-1.65409	-1.73626	-1.47077	0.736871	-0.606158	0.53673	1.32127	0.515193	1.13293	0.23519
5_31_17	-0.0596038	-0.0563193	-0.219398	0.205435	-0.118162	0.196753	0.212567	0.233047	0.0226513	-0.105918	0.117635	-0.261626	-0.215245	-0.268447	-0.213217	-0.250941
8_76_19	-0.918417	-0.899305	-0.463003	-1.1924	-0.639941	-1.39621	0.146373	-0.660655	-0.537382	-0.727922	-1.32995	-0.545134	-0.459919	-0.564404	-0.384423	-0.564574
0_5_91	-0.798582	-0.854685	-0.950214	-0.726455	-0.75083	-0.841285	0.742115	0.304227	0.396007	-0.745577	-0.968055	-1.37269	-1.40666	-1.41043	-1.52823	-1.29464
4_21_61	-0.399134	-0.468561	-0.463003	-0.26051	-0.481271	-0.104328	0.821547	0.636399	0.536015	-0.489675	-0.244261	-0.0292995	0.195396	-0.00672637	0.30925	-0.108761
9_91_30	-0.2793	-0.208606	0.267813	-0.493482	0.159462	-0.789441	-0.0786844	-1.27755	0.11599	0.072185	-0.645243	-1.18932	-1.2501	-1.20349	-1.29172	-1.12772
6_40_58	0.909057	1.61123	-0.219398	2.30219	1.94194	-0.44266	-3.09711	-2.77232	-3.05753	1.62816	0.117635	-0.959654	-0.630424	-0.976766	-0.65237	-1.04652
0_38_60	-0.938389	-0.943925	-0.706609	-0.959427	-0.869984	-1.08822	0.305238	0.248865	-0.490713	-0.897101	-0.968055	-0.694946	-0.390156	-0.802539	-0.59225	-0.678179
7_4_18	1.12875	1.02819	1.48584	0.438407	1.09354	0.990547	-0.343458	-0.850468	0.396007	1.04535	1.06291	0.510304	0.815902	0.574537	1.11828	0.302795
0_86_11	-1.31786	-1.48234	-1.43743	-1.42537	-1.31192	-1.66619	1.03337	0.55731	0.302668	-1.28881	-1.69185	-0.891337	-0.784893	-0.918183	-0.880034	-0.906434
3_23_91	-0.728679	-0.747018	-0.706609	-0.726455	-0.743571	-0.631988	0.503818	0.565219	0.396007	-0.716087	-0.606158	-0.471455	-0.418095	-0.464737	-0.457666	-0.426227
4_37_16	-0.329231	-0.37932	-0.463003	-0.26051	-0.411109	-0.0286738	0.675921	0.573128	0.909371	-0.429919	-0.244261	0.274564	0.355459	0.322707	0.483202	0.223342
6_3_61	-0.948375	-0.988469	-0.706609	-0.959427	-0.945186	-0.989137	0.543534	0.581037	-0.350704	-0.890892	-0.968055	0.240988	0.487727	0.235974	0.560717	0.098934
3_82_6	-1.45767	-1.5715	-1.43743	-1.42537	-1.38168	-2.09515	0.212567	0.043234	-1.23742	-1.39804	-1.94011	-1.64551	-1.69282	-1.65389	-1.81663	-1.53509
2_10_51	1.26856	1.39582	2.21666	0.438407	1.44455	0.771649	-1.38932	-1.42782	-0.630721	1.53581	0.822248	-0.916578	-0.897871	-0.908292	-0.877592	-0.855207
0_6_24	-0.0296452	-0.0116991	0.0242077	-0.0275375	-0.18026	0.386081	0.119896	0.573128	-0.0240182	-0.16063	0.440085	0.0592751	-0.0311032	0.133264	0.0995915	0.0400407
5_79_0	-0.788596	-0.854685	-0.950214	-0.726455	-0.782886	-0.752958	0.821547	0.501948	0.536015	-0.793304	-0.968055	-0.87659	-0.826638	-0.907532	-0.948089	-0.862525
3_35_42	-0.678748	-0.290156	-1.19382	0.438407	0.196155	-1.81289	-1.85267	-2.38479	-0.630721	0.327505	-1.32995	0.74341	1.65396	0.650618	1.161	0.439749
5_7_7	1.42834	1.77433	1.48584	2.30219	1.6377	0.812356	-2.26307	-1.58599	-2.07748	1.65843	1.53555	-1.12	-1.15698	-1.11523	-1.2258	-1.08033
9_68_15	-0.768624	-0.747018	-0.706609	-0.726455	-0.731071	-0.780992	0.212567	0.335862	-0.257366	-0.698626	-0.693013	-1.13106	-1.31868	-1.13197	-1.31552	-1.05872
9_39_94	1.64804	1.43282	1.72945	1.3703	1.75343	1.05353	-0.449368	-1.52272	0.349338	1.50826	1.03287	-0.231279	-0.541041	-0.178671	-0.367027	-0.182987
2_21_94	-0.618831	-0.576228	-0.463003	-0.493482	-0.359898	-0.938061	0.119896	-0.621111	-0.304035	-0.429919	-0.691928	1.60437	1.42508	1.62979	1.23333	1.58555
0_88_4	-0.00967282	0.00680378	0.511419	-0.26051	-0.114533	0.321947	0.106657	0.367498	-0.210696	-0.0279254	0.117635	-0.104925	-0.186643	-0.0751997	0.0312314	-0.0958669
1_79_84	-0.69872	-0.683895	-0.463003	-0.726455	-0.293365	-1.25911	0.291999	-1.11146	0.209329	-0.35018	-1.17253	-0.67727	-0.53643	-0.67244	-0.581263	-0.660406
7_37_53	-0.379162	-0.423941	-0.463003	-0.26051	-0.488125	-0.0328982	0.662683	0.739214	0.349338	-0.456887	-0.244261	-0.862827	-0.945475	-0.876338	-0.938018	-0.808162
9_5_63	-0.5689	-0.594731	-0.706609	-0.493482	-0.538328	-0.503721	0.570012	0.264682	0.396007	-0.533716	-0.606158	-1.54317	-1.71954	-1.57477	-1.77329	-1.38211
2_44_54	0.389775	0.983574	0.99863	0.904352	1.64395	-1.06057	-2.59404	-3.00959	-1.79746	1.58723	-0.24209	1.19638	1.2947	1.23112	1.23516	1.04227
0_35_44	0.000313374	0.0514239	0.267813	-0.0275375	-0.0893312	0.304282	-0.0786844	0.296318	-0.210696	-0.115813	0.440085	1.9073	1.33652	1.79032	1.25347	2.31249
4_49_86	-0.449065	-0.334776	-0.706609	-0.26051	-0.424415	-0.34934	-0.303742	0.20932	0.0693208	-0.429919	-0.606158	1.08226	1.37667	1.07972	1.18756	0.853047
5_86_54	-0.688734	-0.702398	-0.463003	-0.959427	-0.609296	-0.742973	0.477341	0.114414	0.349338	-0.623737	-0.968055	0.474938	0.642948	0.530409	0.772817	0.274569
3_30_31	-0.858499	-0.836182	-0.706609	-0.726455	-0.909299	-0.751806	0.159612	0.818303	-0.77073	-0.897101	-0.660804	-0.216572	0.031281	-0.205299	0.00437562	-0.265229
9_36_28	-0.648789	-0.639351	-0.463003	-0.726455	-0.733692	-0.397344	0.331715	0.857847	0.0693208	-0.716087	-0.606158	0.200874	0.243663	0.226844	0.515246	0.0811615
5_72_52	-0.878472	-0.880802	-0.706609	-0.726455	-0.940146	-0.761407	0.318477	0.889483	-0.72406	-0.915726	-0.660804	-1.42487	-1.49827	-1.45988	-1.65122	-1.3396
5_9_3	-0.429093	-0.316274	0.0242077	-0.493482	-0.0725972	-0.845894	-0.290504	-0.992828	-0.490713	-0.0766225	-0.660804	-0.989466	-1.17057	-1.00644	-1.20322	-0.926994
3_5_37	-1.49762	-1.59	-1.19382	-1.89132	-1.32785	-2.33978	-0.1184	-0.510387	-1.00408	-1.33906	-2.41564	-0.858161	-0.738185	-0.87786	-0.834257	-0.813041
0_47_78	0.988947	0.831287	0.99863	0.671379	0.722572	1.2755	0.0669413	-0.0991256	0.396007	0.651312	1.38645	1.43699	1.35994	1.45632	1.2492	1.39633
8_52_45	-0.299272	-0.271653	-0.219398	-0.26051	-0.310503	-0.12161	0.18609	0.248865	-0.117357	-0.266949	0.0901312	-1.50389	-1.65596	-1.52227	-1.81541	-1.36991
7_82_12	-0.209397	-0.227033	0.0242077	-0.493482	-0.200623	-0.0628527	0.411147	0.0985961	0.536015	-0.180613	-0.244261	-1.61331	-1.88595	-1.60976	-2.01072	-1.4654
1_29_46	-0.98832	-1.05159	-0.950214	-0.959427	-1.01414	-1.00027	0.68916	0.747123	-0.210696	-1.01739	-0.968055	0.490107	0.655311	0.55019	0.814626	0.374583
6_25_73	-0.77861	-0.791638	-0.463003	-0.959427	-0.771596	-0.741053	0.450864	0.486131	-0.164027	-0.769247	-0.968055	-0.20899	0.0217969	-0.178671	0.0797549	-0.24432
2_43_68	-1.08818	-1.15926	-1.19382	-0.959427	-1.04559	-1.29291	0.636205	0.399133	-0.117357	-1.01739	-1.32995	-0.0374735	0.14847	-0.0554185	0.213423	-0.123048
5_9_63	-0.199411	-0.100863	-0.463003	0.438407	0.0280086	-0.401569	-0.250787	-0.676473	-0.397374	-0.00386787	-0.244261	-0.594973	-0.691279	-0.578099	-0.646572	-0.584089
5_64_46	-0.459052	-0.468561	-0.706609	-0.0275375	-0.380463	-0.452261	0.450864	-0.00421917	0.0693208	-0.413816	-0.606158	0.773547	0.868395	0.816476	1.08471	0.694837
9_46_30	-0.958361	-0.899305	-0.706609	-0.959427	-0.649014	-1.50528	-0.171355	-0.787197	-0.910738	-0.623737	-1.17253	-1.77492	-1.86544	-1.82051	-2.06871	-1.6257
1_29_72	-1.03825	-1.07002	-0.950214	-1.1924	-1.00547	-1.18922	0.397909	0.446586	0.11599	-0.966169	-1.32995	-1.02873	-1.11038	-1.00263	-1.20291	-0.981706
9_1_41	-0.159466	-0.145483	-0.219398	-0.0275375	-0.207478	0.0838475	0.212567	0.2805	0.16266	-0.246383	0.10714	-1.09302	-1.11399	-1.11523	-1.16965	-0.993554
2_34_14	-0.788596	-0.810065	-0.950214	-0.726455	-0.759701	-0.794433	0.503818	0.391224	0.536015	-0.793304	-0.968055	-0.912995	-0.959713	-0.884707	-0.980132	-0.884828
7_23_25	-0.0496176	-0.0563193	-0.463003	0.438407	0.217728	-0.310553	0.265522	-0.874195	0.536015	0.251646	-0.244261	1.49833	1.36588	1.55599	1.23883	1.45174
9_47_19	-0.69872	-0.747018	-0.706609	-0.726455	-0.695385	-0.624307	0.715638	0.462404	0.209329	-0.629364	-0.606158	-1.42629	-1.4865	-1.46445	-1.62009	-1.30091
6_37_89	-0.14948	-0.182489	0.0242077	-0.493482	-0.223203	0.138764	0.477341	0.375406	0.536015	-0.266949	-0.244261	1.63841	1.4217	1.66631	1.24798	1.65421
3_24_67	-1.1481	-1.20388	-0.950214	-1.1924	-1.18007	-1.26526	0.437625	0.810394	-0.397374	-1.1497	-1.32995	-1.01957	-0.906787	-1.05056	-1.06345	-0.994251
2_3_31	-0.708706	-0.620848	-0.706609	-0.493482	-0.697603	-0.651573	-0.184594	0.430769	-0.817399	-0.698626	-0.606158	-0.794275	-0.297061	-0.84058	-0.632533	-0.947903
4_29_67	-1.33784	-1.48234	-1.43743	-1.42537	-1.36575	-1.64622	0.808308	0.747123	0.396007	-1.3247	-1.69185	-1.41055	-1.47682	-1.44999	-1.58164	-1.3152
3_54_50	-0.109535	-0.119366	-0.219398	-0.0275375	-0.251631	0.298137	0.318477	0.620581	0.489346	-0.246383	0.117635	0.797197	0.888109	0.881145	1.06182	0.697973
7_21_57	-0.808568	-0.854685	-0.950214	-0.726455	-0.757281	-0.862407	0.675921	0.288409	0.629354	-0.716087	-0.968055	-0.497543	-0.530481	-0.498974	-0.453698	-0.441212
1_21_14	0.100175	0.0514239	0.0242077	0.205435	-0.0447743	0.486697	0.397909	0.414951	0.396007	-0.0618776	0.479532	1.47696	1.26751	1.48295	1.23791	1.44093
9_92_90	-1.06821	-1.09621	-0.950214	-0.959427	-1.0837	-1.1535	0.331715	0.707579	-0.77073	-1.10275	-1.01583	-0.0708667	0.262147	-0.086612	0.333359	-0.129321
4_21_12	-0.329231	-0.316274	-0.219398	-0.26051	-0.460504	0.0619577	0.27876	0.794576	-0.257366	-0.429919	0.10714	-0.845977	-0.925853	-0.876338	-1.09732	-0.767042
6_56_18	-0.77861	-0.836182	-0.706609	-0.726455	-0.751031	-0.77792	0.768592	0.391224	0.209329	-0.793304	-0.691928	0.405144	0.674402	0.410961	0.658985	0.359598
1_52_67	-0.768624	-0.791638	-0.706609	-0.726455	-0.784902	-0.685368	0.530296	0.596855	-0.117357	-0.793304	-0.606158	0.676238	0.887051	0.664313	1.11248	0.57252
1_24_82	1.2386	1.43282	0.99863	2.06921	2.02561	0.0281629	-1.60113	-2.49551	-1.09742	1.77852	0.42199	-1.30201	-1.47112	-1.30011	-1.44431	-1.21205
5_88_73	-0.508983	-0.468561	-0.219398	-0.493482	-0.553852	-0.297496	0.146373	0.55731	-0.537382	-0.578338	-0.244261	-1.36672	-1.50345	-1.41119	-1.57615	-1.24655
3_10_3	0.449692	0.571332	1.48584	-0.26051	0.920558	-0.151564	-0.727381	-1.62554	0.0226513	0.872098	0.110036	0.820597	0.992134	0.896361	1.11248	0.677413
0_43_94	-0.329231	-0.074746	-0.950214	0.671379	0.621966	-1.46303	-1.05835	-2.4876	0.11599	0.432272	-1.22717	-0.871841	-1.00138	-0.882425	-1.03354	-0.798056
4_3_62	-0.598858	-0.639351	-0.463003	-0.726455	-0.620586	-0.449189	0.675921	0.517766	0.349338	-0.612291	-0.606158	-1.51539	-1.63425	-1.53977	-1.74033	-1.39257
5_4_38	-0.518969	-0.531608	-0.463003	-0.493482	-0.570586	-0.297112	0.477341	0.596855	0.16266	-0.589591	-0.244261	0.954125	1.44781	0.808107	1.13415	0.833184
2_51_19	-0.06959	-0.119366	-0.219398	-0.0275375	-0.199816	0.313499	0.530296	0.525675	0.536015	-0.246383	0.117635	-0.00433377	-0.00674407	0.0351185	0.00101865	-0.0150193
0_33_72	-0.848513	-0.836182	-0.706609	-0.726455	-0.806274	-0.905034	0.239044	0.35168	-0.630721	-0.799124	-0.693013	0.860946	1.34579	0.816476	1.14269	0.692397
0_24_26	-0.848513	-0.836182	-0.706609	-0.726455	-0.690144	-1.10089	0.239044	-0.170305	-0.537382	-0.745577	-0.916665	0.144883	0.48078	0.133264	0.47954	0.0142531
1_87_57	-0.718693	-0.728515	-0.706609	-0.493482	-0.74962	-0.58936	0.450864	0.636399	-0.257366	-0.698626	-0.660804	0.492088	0.71231	0.503781	0.824697	0.352977
8_50_45	-0.289286	-0.316274	-0.219398	-0.26051	-0.248809	-0.199184	0.503818	0.0353252	0.255999	-0.266949	-0.149083	-0.811672	-0.942756	-0.794931	-0.892241	-0.775405
1_80_57	-1.04824	-1.07002	-1.43743	-0.726455	-0.756273	-1.62778	0.305238	-0.739744	0.396007	-0.793304	-1.69185	-0.528113	-0.382408	-0.463216	-0.418603	-0.55168
3_49_51	-1.40774	-1.52688	-1.43743	-1.42537	-1.44015	-1.79023	0.397909	0.739214	-0.490713	-1.39804	-1.69185	-0.889775	-0.825393	-0.939486	-0.921538	-0.878556
1_8_56	-1.28791	-1.37459	-1.68103	-0.959427	-1.01555	-2.04023	0.424386	-0.771379	-0.304035	-1.06298	-2.05374	0.0780964	0.390094	0.049574	0.298568	0.00798044
2_23_73	-0.678748	-0.702398	-0.706609	-0.726455	-0.754055	-0.454181	0.556773	0.834121	0.582685	-0.716087	-0.606158	-1.50072	-1.63513	-1.54738	-1.762	-1.40685
2_69_60	-0.369176	-0.290156	-0.219398	-0.493482	-0.232679	-0.443812	-0.105162	-0.273121	0.442677	-0.220968	-0.36803	-0.782268	-0.722435	-0.797974	-0.743313	-0.761117
2_29_88	1.76787	1.50356	1.24224	1.3703	0.987897	2.45179	-0.396413	0.533584	0.16266	0.938256	2.28902	-0.452778	-0.220259	-0.413763	-0.160726	-0.484075
1_10_42	-0.668762	-0.620848	-0.463003	-0.493482	-0.562925	-0.760254	0.08018	-0.00421917	-0.72406	-0.533716	-0.660804	-0.0430799	0.14027	-0.0721565	0.220748	-0.178457
5_79_34	1.50823	1.32508	1.48584	1.13732	0.744951	2.35348	-0.422891	0.84203	-0.0240182	0.864143	2.26839	-1.60359	-1.65677	-1.63031	-1.76109	-1.51558
3_46_29	-0.718693	-0.747018	-0.950214	-0.493482	-0.660506	-0.747197	0.570012	0.225138	0.302668	-0.675345	-0.968055	-0.424731	-0.428016	-0.435065	-0.386864	-0.434242
9_81_74	-1.04824	-1.07002	-1.19382	-0.959427	-0.843774	-1.49376	0.305238	-0.368027	0.0693208	-0.860044	-1.32995	-1.79409	-1.86625	-1.85018	-2.04673	-1.6717
0_37_7	1.00892	0.857404	0.755024	0.671379	0.468537	1.76283	0.0139865	0.77085	0.442677	0.496684	1.56522	-0.894718	-0.74704	-0.876338	-0.707607	-0.933267
7_1_91	-1.39775	-1.48234	-1.43743	-1.42537	-1.43894	-1.75182	0.133135	0.802485	-0.630721	-1.39804	-1.69185	-1.271	-1.17134	-1.29631	-1.36557	-1.21379
7_55_72	-1.26793	-1.37459	-1.43743	-1.1924	-1.24539	-1.59399	0.636205	0.478222	0.0693208	-1.23235	-1.69185	-1.09916	-1.03791	-1.12589	-1.16751	-1.04025
3_75_25	-0.848513	-0.899305	-1.19382	-0.493482	-0.615344	-1.21994	0.68916	-0.48666	0.349338	-0.612291	-1.32995	-1.49322	-1.60899	-1.49564	-1.78458	-1.39047
0_30_58	-0.648789	-0.639351	-0.463003	-0.726455	-0.661716	-0.529067	0.331715	0.509857	0.0693208	-0.675345	-0.606158	-1.19134	-1.32302	-1.23012	-1.38541	-1.09113
7_1_59	-1.23797	-1.37459	-1.19382	-1.42537	-1.16797	-1.6178	0.953934	0.225138	0.302668	-1.1497	-1.69185	-1.53379	-1.60824	-1.55346	-1.6796	-1.43299
1_73_54	1.5282	1.74501	0.0242077	2.76813	1.99637	0.548142	-1.90562	-2.10007	-0.397374	1.97312	0.479532	1.79242	1.35539	1.74163	1.25317	1.92532
7_19_90	-1.19803	-1.18538	-0.950214	-1.1924	-1.17281	-1.46226	-0.171355	0.478222	-1.28409	-1.10275	-1.32995	-0.825013	-0.71611	-0.866448	-0.877592	-0.795269
9_41_26	0.160092	0.159091	0.267813	0.205435	0.179018	0.259734	0.0934187	-0.225667	0.0693208	0.109629	0.363001	1.40407	1.58166	1.38557	1.24401	1.2416
4_0_73	-0.69872	-0.683895	-0.463003	-0.726455	-0.688329	-0.63698	0.291999	0.430769	-0.444043	-0.716087	-0.606158	0.481987	0.825169	0.464218	0.886649	0.385386
8_35_36	-0.289286	-0.271653	-0.463003	-0.0275375	-0.17038	-0.327835	0.239044	-0.257303	0.255999	-0.195746	-0.244261	0.565778	0.722412	0.620946	0.788991	0.498642
2_66_57	0.269941	0.203711	0.511419	-0.0275375	0.293132	0.342301	0.358193	-0.328483	0.489346	0.251646	0.440085	-0.122801	-0.292747	-0.0896552	-0.204672	-0.0958669
3_35_25	-0.119521	-0.119366	-0.219398	-0.0275375	-0.228849	0.230164	0.265522	0.494039	0.302668	-0.180613	0.117635	-1.13255	-0.937581	-1.15784	-1.23068	-1.08416
5_68_41	0.629444	0.615953	0.99863	0.205435	0.398375	1.01397	-0.237549	0.161867	0.0693208	0.432272	0.841429	1.28206	1.41565	1.39698	1.23913	1.11964
2_19_49	-0.69872	-0.747018	-0.706609	-0.726455	-0.551634	-0.868935	0.715638	-0.162397	0.536015	-0.589591	-0.660804	0.213812	0.244917	0.369877	0.42003	0.183963
2_9_93	-0.48901	-0.487064	-0.706609	-0.26051	-0.394576	-0.514474	0.38467	-0.0437635	0.209329	-0.429919	-0.606158	1.72246	1.37908	1.69598	1.24279	1.83263
1_47_76	-0.798582	-0.665468	-0.219398	-0.959427	-0.595183	-1.09974	-0.515561	-0.368027	-0.864069	-0.539342	-0.968055	0.290922	0.764566	0.241299	0.779531	0.166539
3_12_14	0.000313374	-0.0116991	0.267813	-0.26051	-0.0451775	0.228243	0.265522	0.130232	0.255999	-0.101068	0.117635	0.419906	0.360735	0.443676	0.488085	0.388173
5_89_43	-0.419107	-0.487064	-0.463003	-0.493482	-0.561715	-0.0140806	0.821547	0.936936	0.582685	-0.533716	-0.244261	-0.0494068	-0.0122764	-0.0227035	-0.0316355	-0.0930791
0_27_70	-0.888458	-0.899305	-0.950214	-0.726455	-0.909097	-0.852806	0.371431	0.675943	0.0226513	-0.890892	-0.968055	-0.93353	-0.922632	-0.959267	-0.927947	-0.883086
2_61_87	0.339844	0.311378	0.755024	-0.0275375	0.358052	0.404514	0.0934187	-0.368027	0.396007	0.331773	0.479532	0.0394593	-0.12126	0.049574	-0.00783155	0.0205258
5_69_89	-0.189424	-0.163986	0.0242077	-0.26051	0.202002	-0.627764	0.159612	-1.17473	0.489346	0.165117	-0.404943	0.513836	0.681034	0.527366	0.845144	0.393749
