# Supplementary material for: Integrating single-cell RNA-seq and imaging with SCOPE-seq2
Source: Sci Rep. 2020 Nov 10;10:19482. doi: 10.1038/s41598-020-76599-w (PMC7655825; doi:10.1038/s41598-020-76599-w)
Supplement: Supplementary file 4 — Supplementary Information 4. [file 41598_2020_76599_MOESM4_ESM.xls]

## Sheet: SourceDataForFigure5
SourceData for Figure5. Gene score matrix from the scHPF model of malignant transformed GBM cells.
gid	gene	0	1	2	3	4	5	6	7	8	9	10	11	12	13	14
ENSG00000134077.15	THUMPD3	0.285323	1.10795	0.0167276	1.2893	0.0215901	0.053422	0.957134	1.24983	0.0924637	0.019756	0.0639551	0.0206445	0.0536988	0.0469734	0.163126
ENSG00000139998.14	RAB15	0.536203	0.370063	1.37752	0.0200107	0.711964	0.0445942	0.0185322	0.0251633	0.0817713	0.0148388	1.49543	0.63277	0.0455905	0.038711	0.0392925
ENSG00000167525.13	PROCA1	0.0831687	1.48856	0.0670415	0.0759816	0.257815	0.1361	1.69127	0.0949124	0.189813	0.0629168	0.153432	0.560116	0.145334	0.125566	0.131411
ENSG00000124171.8	PARD6B	0.150725	0.172289	1.42471	0.146903	0.127799	0.215142	0.139828	0.161162	0.248922	0.135604	0.218754	0.134692	1.2283	0.198587	0.192582
ENSG00000060718.19	COL11A1	0.0900655	0.101209	0.0611598	0.0847753	0.0693661	0.149255	2.4202	0.0947765	0.948389	0.0698547	0.185404	0.0780442	0.150258	0.615325	0.127132
ENSG00000143226.13	FCGR2A	0.142649	0.153091	1.07061	0.12023	0.108264	0.226883	0.122771	0.171253	0.233087	0.110923	0.20323	0.113076	0.192602	1.88101	0.173172
ENSG00000177303.9	CASKIN2	0.341127	0.047465	0.0303203	2.41693	0.0397787	0.0849906	0.0420652	0.0561788	0.866188	1.04536	0.107596	0.0392193	0.0927614	0.0899874	0.0848343
ENSG00000124357.12	NAGK	0.184623	2.06251	0.0313386	0.0455618	0.551543	0.0866733	0.0430359	1.06544	0.137087	0.774177	0.105379	0.0370697	0.0979455	0.0790183	0.0821541
ENSG00000134138.19	MEIS2	0.508625	0.668036	0.0106333	0.230102	0.0149589	0.0360779	1.47379	1.17608	0.0666123	0.724807	0.0492974	0.27041	0.0386133	0.0389011	0.15427
ENSG00000149923.13	PPP4C	0.0843342	0.0747943	0.0501015	0.0746816	0.0666517	0.134123	0.0772684	0.0984788	0.185763	3.23637	0.149426	0.55639	0.231513	0.124405	0.131573
ENSG00000250565.6	ATP6V1E2	0.63166	1.06	0.00517418	0.167679	0.537641	0.0387007	1.35976	0.011041	0.911913	0.00637819	0.0250861	0.667686	0.0202482	0.0212285	0.0166719
ENSG00000187790.10	FANCM	0.0890574	0.087182	0.0581708	2.10181	0.577763	0.139118	0.0772488	0.0940909	0.19166	0.063082	0.169168	0.683797	0.169856	0.129648	0.612812
ENSG00000171204.12	TMEM126B	0.115109	0.112716	0.0785477	2.02456	0.780084	0.170222	0.0977331	0.117352	0.240056	0.087455	0.711125	0.102749	0.192595	0.159639	0.15364
ENSG00000146918.19	NCAPG2	0.173947	0.347773	0.00949929	0.55101	0.418211	0.0379708	1.44271	1.01252	0.826158	0.0113409	0.0456874	0.219791	0.0364846	0.302143	0.0290364
ENSG00000162076.12	FLYWCH2	0.0400809	0.0899893	1.10831	0.0347905	0.332901	0.0692104	0.0317288	0.0428848	0.120136	0.0287314	0.0865555	3.22474	0.0708379	0.0667861	0.0650394
ENSG00000198959.11	TGM2	0.0258165	0.509224	0.931134	0.662494	1.18004	0.565815	1.25195	0.0270164	0.0838941	0.0162355	0.0549927	0.0168092	0.0461704	0.0409561	0.0388662
ENSG00000067798.13	NAV3	3.41487	0.045479	0.0273619	0.0392794	0.0337745	1.15223	0.0398041	0.0845854	0.139571	0.0320694	0.101044	0.0361851	0.0850109	0.0859411	0.0750074
ENSG00000167920.8	TMEM99	0.0991291	0.100408	0.0677419	1.71415	0.0799883	0.151495	0.0967153	0.125802	0.209002	1.65861	0.177384	0.258934	0.164484	0.149005	0.143915
ENSG00000171695.10	LKAAEAR1	0.0401987	0.0397477	0.39807	0.037246	0.0341979	0.0808552	0.0347211	1.07846	0.127789	0.0288935	1.19825	0.589043	0.537707	0.0676338	1.11438
ENSG00000187186.14	RP11-195F19.5	0.0490691	0.0534074	0.0296528	1.35356	0.0360839	0.0925217	1.53857	0.0527388	0.8998	0.0346068	0.111195	0.87902	0.0894801	0.0798835	0.0819043
ENSG00000204389.9	HSPA1A	0.108627	0.1029	0.0726943	0.0958775	0.0858016	1.34508	0.0950886	0.11427	0.612026	1.2433	0.185182	0.482	0.309901	0.171801	0.158098
ENSG00000184985.16	SORCS2	0.00966777	0.0449447	0.0644222	0.0440862	0.0163053	0.000210808	7.9e-05	0.000112121	5.13453	0.0456342	0.0137053	0.027037	0.0111121	0.000199125	0.0877612
ENSG00000102181.20	CD99L2	0.477536	1.33959	1.44381	0.0584019	0.0529582	0.735881	0.0594693	0.429529	0.167443	0.0485166	0.127458	0.0563345	0.117945	0.115858	0.103243
ENSG00000136235.15	GPNMB	0.033821	0.951436	1.86018	0.0270817	1.13969	0.0582066	0.02559	0.0344829	0.103661	0.0210416	0.0698937	0.39282	0.0583526	0.0575751	0.601298
ENSG00000100345.20	MYH9	0.052891	0.780402	0.0325769	0.0433021	0.703507	0.58942	0.0427179	0.057672	0.145926	0.0359579	2.19761	0.0416494	0.1102	0.0832285	0.461876
ENSG00000066135.12	KDM4A	1.47115	0.00839531	0.613089	0.192601	0.00682982	0.0192513	0.527985	1.17536	0.0375336	0.00599688	0.0243373	0.452862	0.0194023	0.910293	0.0169903
ENSG00000175216.14	CKAP5	0.536626	0.0408283	1.32238	0.0428087	0.0340489	0.0807434	0.0355107	0.0510432	0.130652	0.0301308	1.58968	0.988619	0.0772077	0.0712977	0.372602
ENSG00000172005.10	MAL	0.157636	0.0100677	0.163667	0.0106	0.256982	0.0243042	0.00880737	0.0132196	0.0419448	0.182148	0.027456	1.88858	2.15362	0.518913	0.0203758
ENSG00000143162.7	CREG1	0.118916	0.126006	0.0788146	1.71659	0.0964867	0.176332	0.109972	0.538617	0.225989	1.12176	0.195458	0.101305	0.174438	0.166848	0.160966
ENSG00000067955.13	CBFB	0.47521	0.0240791	0.0152496	0.799367	1.73674	0.0528659	0.0228714	1.44358	0.0953592	0.0180982	0.0626104	0.0227442	0.0482024	0.0510598	0.575427
ENSG00000111237.18	VPS29	0.753852	0.0115084	0.774203	0.0103344	0.404076	0.0259218	0.859901	0.0337245	0.0496736	0.434764	0.0307522	0.922383	0.641038	0.0220836	0.501148
ENSG00000117713.17	ARID1A	0.266236	1.55333	0.00426639	0.698624	0.641822	0.0164516	1.07664	0.294685	0.0311498	0.00529597	0.692716	0.156758	0.0167349	0.0152271	0.0142795
ENSG00000144840.8	RABL3	0.159231	0.920982	1.01753	0.0148911	0.793527	0.951647	0.0143755	0.183081	0.0636071	0.326796	0.0412902	0.380816	0.0389288	0.254315	0.30301
ENSG00000100478.14	AP4S1	0.0309478	0.0285685	0.717398	1.29902	0.0216823	0.0542245	0.024738	1.14049	0.16281	0.0191218	0.871123	0.0213727	0.0574905	0.944137	0.0472101
ENSG00000011523.13	CEP68	0.0742246	0.0439791	0.0309367	0.0418538	1.50719	1.43734	0.0443987	0.0530519	0.141449	0.491819	0.106706	1.16499	0.0910699	0.0824993	0.0747292
ENSG00000139218.17	SCAF11	0.326352	2.11408	0.0142793	0.0236864	0.208987	0.0495507	0.0203734	0.0299006	0.0920093	1.10159	0.0610298	0.372339	0.933963	0.053949	0.0434818
ENSG00000198799.11	LRIG2	0.314646	0.304811	0.0838805	0.519273	0.00932673	0.0258367	1.59125	0.587337	1.31349	0.605863	0.0319511	0.00929928	0.025687	0.0234221	0.0282666
ENSG00000115159.15	GPD2	0.371876	0.0451599	1.00902	0.0379212	0.0353895	0.0853298	0.0376661	0.0491622	0.139844	0.0317922	0.092632	0.492505	0.0839575	1.13667	1.74894
ENSG00000049246.14	PER3	1.08256	0.0445364	1.1245	0.0386179	0.0351514	0.0805797	1.02761	0.628108	0.129277	0.580773	0.0959542	0.0351935	0.082657	0.0785756	0.333456
ENSG00000109920.12	FNBP4	0.795677	0.846764	0.0786148	0.3713	0.0898028	0.162712	1.6926	0.106538	0.219342	0.0779552	0.17864	0.0850727	0.167042	0.172246	0.14295
ENSG00000109680.10	TBC1D19	0.787771	0.0289851	0.8522	1.11077	0.156688	0.0592784	0.0252174	0.0353244	0.101167	0.887014	0.287426	0.0239013	0.0599874	0.964973	0.0514863
ENSG00000141480.17	ARRB2	0.113282	0.101	1.80124	0.0901701	0.0866982	0.196241	0.0975744	0.119071	0.216666	0.0828214	0.179236	0.0794544	0.158985	1.67734	0.172866
ENSG00000139668.8	WDFY2	0.0440986	0.0368504	0.0218195	0.773099	0.0287108	0.750546	2.06849	0.0416794	0.121211	0.0267461	0.0845921	0.35663	0.0764202	0.922087	0.0638821
ENSG00000184347.14	SLIT3	0.0425267	2.13842	0.847689	0.0346757	0.0345562	0.0782175	0.505495	0.679532	0.125097	0.0293855	0.0867185	0.0299661	0.0741177	0.0732642	0.626476
ENSG00000049323.15	LTBP1	0.163053	0.164008	2.21714	0.155944	0.13926	0.219387	0.147276	0.17427	0.252533	0.149188	0.231522	0.133027	0.211978	0.20993	0.206609
ENSG00000111269.2	CREBL2	1.10659	0.0428423	0.0271364	0.441691	0.0408212	0.0882576	0.0396522	0.968666	0.130379	1.16636	0.808319	0.269378	0.083336	0.090565	0.0857825
ENSG00000100413.16	POLR3H	0.0376478	0.0298581	0.0211234	0.0281782	0.356358	0.0653336	1.22803	0.927669	0.80287	0.023473	0.0786332	0.0251909	1.02899	0.0598079	0.7151
ENSG00000125611.15	CHCHD5	0.0237268	0.0188476	0.38047	0.175907	0.581635	3.1749	0.0159406	0.26848	0.0725482	0.0140381	0.345245	0.268866	0.0394387	0.0336556	0.0452561
ENSG00000198843.12	SELT	0.00915725	0.0070014	0.00416772	0.438622	0.00572862	0.854799	0.669605	0.484768	0.0667283	0.275155	0.783553	0.178555	1.41957	0.271843	0.0157725
ENSG00000088451.10	TGDS	0.452611	0.535687	0.732424	0.00517028	0.246917	0.223222	0.617133	0.790701	0.885962	0.277136	0.0161527	0.00435562	0.45432	0.235309	0.0108832
ENSG00000217442.3	SYCE3	0.23654	0.101526	0.0448733	0.0572773	0.0529605	0.113891	0.0645873	3.22574	0.174005	0.0538282	0.13951	0.690367	0.125764	0.130928	0.109712
ENSG00000237172.3	B3GNT9	0.129904	0.127528	0.0823239	0.115257	0.12005	0.20355	0.123604	2.17957	0.937721	0.114022	0.248233	0.100216	0.183699	0.196942	0.175273
ENSG00000159063.12	ALG8	0.0881067	0.0862937	1.82564	0.0710957	1.04438	0.132311	0.0677933	0.0840019	0.195931	0.0574416	0.148332	0.0605932	0.141351	1.15706	0.12949
ENSG00000165280.15	VCP	0.349469	0.0222182	0.0137082	0.55115	0.0186761	0.578676	1.8382	0.026856	0.0856978	0.795203	0.361412	0.671812	0.0502717	0.0425115	0.0421132
ENSG00000150281.6	CTF1	0.37969	0.579469	0.876173	0.485829	0.478623	0.0169119	0.00676021	0.171495	0.0335541	0.649423	0.567548	0.347373	0.219309	0.321051	0.350452
ENSG00000130287.13	NCAN	0.15048	0.133633	0.0960402	0.129165	1.79878	0.209352	0.127138	0.15551	0.240994	1.05257	0.21468	0.115158	0.200445	0.194268	0.179131
ENSG00000187135.7	VSTM2B	0.0096774	0.00932711	1.48597	0.00855262	0.131887	0.525062	0.00822101	1.99729	0.0402561	0.916802	0.0255045	0.00690039	0.280814	0.01715	0.0167945
ENSG00000076662.9	ICAM3	1.38515	0.0293321	0.739209	0.0264577	0.274566	0.0610439	0.0254328	0.0342247	0.103748	0.784073	0.0690812	0.0220931	1.77646	0.0523604	0.051277
ENSG00000112936.18	C7	0.0983689	0.103054	0.0643649	0.0977948	0.0786344	0.153844	0.0904296	1.15861	0.21113	1.95029	0.176807	0.578183	0.150927	0.149731	0.141282
ENSG00000092010.14	PSME1	0.124559	0.859258	0.0786087	1.19814	0.68088	0.17407	0.110839	0.721258	0.23917	0.0917893	0.193307	0.115851	0.17734	0.1678	0.162813
ENSG00000160208.12	RRP1B	0.371552	0.303201	0.198289	0.00404504	0.314254	0.856821	0.490148	0.385712	0.0198712	0.00308457	0.639542	0.292946	0.394945	0.3675	0.848977
ENSG00000181929.11	PRKAG1	0.847052	0.0362486	0.0234042	1.53215	0.0306659	0.0698502	1.2785	0.0479574	0.11828	0.823969	0.0877212	0.323036	0.0743002	0.0625012	0.060002
ENSG00000211893.3	IGHG2	0.340428	0.0327432	2.21566	1.1891	0.0293251	0.0688408	1.07375	0.0433927	0.113747	0.0241812	0.0798172	0.0261431	0.0647464	0.0632173	0.0573242
ENSG00000137073.20	UBAP2	1.11041	0.0983725	0.0684956	0.0973948	0.084772	0.16185	0.0937322	0.112473	0.208336	2.41775	0.174626	0.0832773	0.163736	0.148673	0.151644
ENSG00000204946.9	ZNF783	0.0836675	0.0729023	1.01212	1.44866	0.0626459	0.136875	0.0666399	0.0872371	0.198733	0.0582086	0.150239	1.23452	0.129514	0.140922	0.406019
ENSG00000001461.16	NIPAL3	1.19631	0.102537	0.0645207	0.0977842	0.0816471	0.15385	0.442076	0.109105	0.217066	1.93982	0.19893	0.083283	0.158687	0.144423	0.195867
ENSG00000099889.13	ARVCF	0.211904	0.0721364	0.0365918	0.054306	0.0507272	0.113056	0.0528592	0.0710797	0.162147	1.924	0.13677	0.043663	0.111597	0.09456	2.21828
ENSG00000001497.16	LAS1L	0.125239	0.121604	0.0860025	1.61419	1.45815	0.185566	0.119998	0.193401	0.228004	0.0950316	0.194668	0.110733	0.180591	0.168042	0.190511
ENSG00000120910.14	PPP3CC	1.11033	0.0385122	1.30266	0.0367882	0.0356054	0.0773921	0.867911	1.03761	0.122286	0.0302485	0.0952331	0.419314	0.0863778	0.0710655	0.0741958
ENSG00000187266.13	EPOR	0.0595781	0.0525233	1.17549	0.0508044	0.153577	0.104032	0.0451973	0.059167	0.147988	1.27145	0.115367	1.2925	0.101412	0.64352	0.0933092
ENSG00000165244.6	ZNF367	0.128442	1.87626	0.104738	0.133328	1.15253	0.184919	0.11329	0.143919	0.228744	0.10201	0.198309	0.123981	0.187541	0.184674	0.174276
ENSG00000177614.9	PGBD5	0.0694537	0.0662785	0.773183	0.066141	0.0532936	0.116339	0.0636163	0.0765219	0.171035	0.0486565	0.148924	3.33268	0.114302	0.109927	0.104489
ENSG00000257923.9	CUX1	0.120557	0.10988	1.65739	0.113906	0.0921671	0.746307	0.0941799	0.117568	0.217037	0.084964	0.18068	1.13111	0.164454	0.1797	0.149474
ENSG00000101109.11	STK4	0.490239	0.820967	1.20226	0.0129019	0.64604	0.324955	0.012466	0.0977966	0.055745	0.735272	0.0377775	0.946527	0.0323856	0.0279898	0.0258868
ENSG00000142920.16	AZIN2	0.0394171	0.439958	0.96642	0.457442	0.0329019	0.072756	0.0318208	0.790135	0.127252	0.0274751	0.0857017	0.0303539	0.0813663	0.0725996	2.15735
ENSG00000100029.17	PES1	0.115834	0.116564	2.82668	0.0976879	0.0908956	0.163645	0.095641	0.128983	0.215683	0.0901931	0.183539	0.0874901	0.180832	0.169079	0.586833
ENSG00000017483.14	SLC38A5	0.512714	0.0157118	0.664914	0.42081	0.0133397	1.11718	0.013823	0.0171804	0.67143	0.0103785	1.84472	0.0111897	0.0289743	0.0309635	0.0962456
ENSG00000078140.13	UBE2K	0.590405	0.115779	0.0833967	0.108701	0.111561	0.180394	2.58178	0.13254	0.234542	0.094902	0.225941	0.106093	0.175422	0.168781	0.171267
ENSG00000118922.16	KLF12	0.535461	0.00907231	0.873375	0.597142	0.213133	0.0206227	0.71982	0.0127103	1.73981	0.00671328	0.0290557	0.194529	0.0210628	0.490349	0.0175916
ENSG00000073712.14	FERMT2	0.0467691	1.02524	0.0270246	1.16739	1.64912	0.0807622	0.0371771	0.230226	0.12917	0.0300681	0.0890866	0.0348446	0.527137	0.0694147	0.261538
ENSG00000137842.6	TMEM62	0.425338	0.190006	0.642991	0.00405141	0.347682	0.00978722	0.0704915	0.530611	1.44049	0.590644	0.998327	0.00347869	0.19764	0.0308622	0.00840504
ENSG00000140374.15	ETFA	0.542407	0.120531	0.346443	0.118197	0.101564	0.182388	0.106648	0.937285	0.227448	0.75101	0.194998	0.901832	0.18105	0.189305	0.168424
ENSG00000103855.17	CD276	0.011902	0.748216	0.827229	0.218583	0.544676	1.11113	0.307031	0.0113631	0.446838	0.0580146	0.823326	0.217828	0.117847	0.0187873	0.0174982
ENSG00000129675.15	ARHGEF6	0.744347	0.0164623	1.56438	1.12379	0.0135208	0.0354485	1.51042	0.02494	0.0682374	0.0117241	0.0562629	0.188017	0.0346175	0.0388435	0.0332999
ENSG00000101134.11	DOK5	0.643126	0.0186066	1.83016	0.142956	1.32362	0.268998	0.0166753	0.712957	0.0708451	0.0137779	0.0465205	0.0150197	0.0402287	0.0381755	0.27599
ENSG00000161267.11	BDH1	0.366942	0.039135	0.679099	2.21167	0.0303133	0.592497	0.0321329	0.0448363	0.121315	0.950122	0.0859508	0.0299707	0.0747241	0.0821285	0.0703947
ENSG00000160131.13	VMA21	0.0308266	0.0300685	0.976033	0.0262944	0.0234577	0.0576864	0.0271889	0.576289	0.108798	0.503256	1.08794	0.0261934	0.0584357	0.0528251	1.84894
ENSG00000213853.9	EMP2	0.0150181	0.012446	0.470668	0.413025	0.422077	0.0286036	0.523252	0.0959189	0.0551279	1.45413	0.32269	0.53134	0.0278971	0.292139	0.80816
ENSG00000110900.14	TSPAN11	0.0240099	1.51927	0.0125294	0.0195736	0.566392	0.0567731	1.75992	0.0234589	0.0829668	0.0161333	0.0565077	1.19289	0.0448836	0.0409625	0.0379071
ENSG00000168071.21	CCDC88B	0.0799258	0.026803	0.336635	1.25932	0.02661	0.0522633	0.0228262	0.0319921	2.57908	0.732342	0.0651106	0.0233324	0.0563912	0.0982176	0.0478184
ENSG00000109674.3	NEIL3	0.904217	1.56034	0.0363157	0.0499736	0.046352	1.99277	0.0491053	0.063176	0.168134	0.0439778	0.119294	0.0461625	0.0954261	0.094866	0.0916386
ENSG00000170265.11	ZNF282	0.115005	0.111301	0.0738021	0.111062	0.0906839	0.170982	0.102154	0.120821	0.217693	0.0856995	0.187362	3.24012	0.171166	0.15983	0.157202
ENSG00000026297.15	RNASET2	0.0596598	0.0562193	1.31377	0.798603	0.307714	0.102552	0.0496332	0.0694785	0.160026	1.06897	0.118421	0.205432	0.866882	0.0940611	0.0901165
ENSG00000141446.10	ESCO1	0.0376935	0.0371123	2.15346	0.037116	1.04242	0.0754806	0.0328713	1.10524	0.11975	0.0271273	0.506578	0.0280631	0.0700538	0.0758778	0.0654182
ENSG00000198885.9	ITPRIPL1	0.0406282	0.672359	0.0245566	0.0369465	0.0322219	0.0728119	0.0332972	1.82635	0.627465	0.699734	0.0897399	0.0344592	1.08642	0.0653798	0.0647384
ENSG00000143614.8	GATAD2B	0.133185	2.13283	0.965449	0.0869123	0.0720073	0.14392	0.0789341	0.0969727	0.19433	0.0742292	0.16039	0.705125	0.139789	0.130567	0.132259
ENSG00000095059.15	DHPS	0.0209568	0.629713	1.03656	0.0164969	0.0154147	0.168633	0.0156735	0.0221704	0.960508	0.946632	0.0454502	0.398354	0.234737	0.845112	0.105967
ENSG00000150459.12	SAP18	0.123774	0.366119	0.00507639	0.538748	0.00740409	0.0192516	0.974323	0.392307	0.207221	0.00631681	0.83796	0.248951	0.762285	0.516092	0.475762
ENSG00000185499.16	MUC1	0.110999	0.511444	0.00189627	0.174991	0.610147	0.787491	0.634697	0.456302	0.0303576	0.223175	0.758452	0.190183	0.183838	0.813063	0.00640619
ENSG00000182117.5	NOP10	1.25401	0.129983	0.103489	0.137743	0.127993	0.2002	0.132209	0.145355	0.239458	1.56116	0.218915	0.117973	0.209433	0.193048	0.193655
ENSG00000145191.11	EIF2B5	0.425703	1.03308	0.00233351	0.542481	0.165648	0.0094006	0.689769	0.00558348	0.0201265	0.00287868	1.23088	0.13679	1.04977	0.00920872	0.167758
ENSG00000105701.15	FKBP8	0.0312083	0.0225366	0.0139045	0.0228824	0.0179536	0.612238	0.0219883	0.0277021	0.841234	1.60698	0.0611545	0.313268	0.047747	0.541859	1.26549
ENSG00000164237.8	CMBL	0.409054	0.0115807	0.737706	1.07696	0.818929	0.0251357	0.471205	0.0136958	0.0497647	0.00841437	0.855308	0.519453	0.0272377	0.0250278	0.425987
ENSG00000169714.16	CNBP	0.0386571	0.738187	0.0202728	1.13133	0.0334659	0.0654952	0.028171	1.30217	0.109245	0.0240064	0.0782349	0.0249814	1.71051	0.0587956	0.0581784
ENSG00000164654.15	MIOS	0.351224	0.00338076	0.559667	0.609734	0.215993	0.246629	0.511284	0.399408	0.848699	0.292977	0.290161	0.336272	0.0964689	0.724347	0.00665541
ENSG00000155980.11	KIF5A	0.40103	1.70207	0.0440763	0.0438649	0.0379297	0.0833127	0.227069	0.0525477	1.48021	0.0353128	0.741791	0.0406131	0.0833652	0.0867189	0.335275
ENSG00000197653.14	DNAH10	1.67769	0.0700579	1.95887	0.0587849	0.0492789	0.10953	0.197312	0.0666747	0.158786	0.0441289	0.123706	0.523843	0.106693	0.0992101	0.10226
ENSG00000071205.11	ARHGAP10	0.14477	0.140755	1.60033	0.136484	0.188957	0.209564	0.131357	0.157559	0.253604	0.115197	0.221874	0.437365	0.801001	0.201296	0.186853
ENSG00000130921.7	C12orf65	0.858513	0.0508906	0.0275489	0.0413548	0.0347657	0.0888374	1.16613	0.0501621	0.14367	1.12985	0.09771	1.02728	0.145792	0.45331	0.0760339
ENSG00000183763.8	TRAIP	0.0980317	0.772669	0.0209172	1.01434	0.0248722	0.0625924	0.029307	0.223907	0.12051	0.0274989	1.61564	1.23409	0.0615757	0.0623627	0.0579806
ENSG00000114541.14	FRMD4B	0.082999	0.0752956	0.0541363	0.074799	0.0765133	0.12874	0.0708825	0.0864789	0.197707	0.0588733	0.150405	3.84746	0.131895	0.120514	0.11848
ENSG00000259494.1	MRPL46	0.0614793	0.0522729	1.96388	0.0475261	0.043875	0.094012	1.23375	0.0593018	0.159579	0.0399444	0.110873	0.7306	0.100708	0.585385	0.0841356
ENSG00000154945.6	ANKRD40	0.0177576	1.4456	0.00903048	0.458797	0.815975	0.0319306	0.97446	0.02023	0.062595	0.0110891	1.51228	0.0119519	0.034238	0.0290562	0.0313664
ENSG00000133247.13	SUV420H2	0.0161761	0.013271	1.30176	0.0114012	0.75405	1.24264	0.022588	0.607845	0.05158	0.00935873	0.0338039	0.0102351	1.08958	0.282748	0.0249963
ENSG00000160213.5	CSTB	0.131336	0.127206	0.10903	0.132626	0.114816	0.188007	1.744	0.206686	0.233236	0.108075	0.213782	1.04036	0.196328	0.301887	0.174727
ENSG00000159363.17	ATP13A2	0.634785	0.00480117	0.455631	0.597603	0.632828	0.222065	0.00431684	0.643596	0.118985	0.00345311	1.42235	0.00383515	0.0110803	0.543583	0.190947
ENSG00000115970.18	THADA	0.0882632	0.0583129	0.0365744	0.0633368	0.0489954	0.09961	1.14934	1.5139	0.158182	1.67012	0.121902	0.049426	0.10485	0.0948216	0.0932312
ENSG00000013441.15	CLK1	0.557678	1.1706	0.0189725	0.0253218	0.0238853	0.0587589	0.0266043	0.0364229	3.04743	0.0242075	0.0722405	0.20927	0.0631286	0.0508019	0.0494606
ENSG00000198951.11	NAGA	0.0768242	0.67319	0.00392799	0.334391	0.364895	0.178826	0.612952	0.00834058	1.09899	0.0048612	0.0189656	0.149757	1.24436	0.608018	0.107721
ENSG00000166402.8	TUB	0.0509884	0.896834	0.0260267	0.707605	0.033653	0.0778871	1.24843	0.0549261	0.125776	0.975289	0.0926382	0.0339617	0.0747393	0.0713326	0.932913
ENSG00000142409.5	ZNF787	0.523776	0.536008	0.043898	0.678993	0.0751106	0.114843	2.55328	0.0735111	0.16484	0.0532142	0.129046	0.0490775	0.115138	0.120147	0.101005
ENSG00000112902.11	SEMA5A	0.0259781	0.0285646	1.57648	0.0480937	0.0200988	0.0594945	0.025366	0.0304593	0.516588	0.0202117	1.64144	0.924544	0.0544524	0.423148	0.0473324
ENSG00000081181.7	ARG2	0.0225026	0.880785	1.38532	1.0136	0.199637	0.0130899	0.00504737	0.00684842	0.0251295	1.09883	0.0156904	0.00451413	0.488304	0.160249	0.168131
ENSG00000196639.6	HRH1	0.855657	0.0927889	0.0643321	1.44608	0.851753	0.148905	0.0842397	0.101445	0.206026	0.068716	0.164949	0.0828624	0.757951	0.141144	0.138118
ENSG00000153721.17	CNKSR3	1.18717	0.98224	0.0126195	0.398056	0.0174367	0.0456869	1.18107	0.0253447	0.0776035	1.31147	0.0531426	0.0160484	0.0659787	0.0401772	0.0383787
ENSG00000167461.11	RAB8A	0.0521579	0.0475405	0.0311973	0.0437662	0.0400557	0.097453	0.0438729	0.771052	0.149842	2.38196	0.108796	0.0544188	0.104634	1.37294	0.0788258
ENSG00000106976.19	DNM1	0.0181157	1.04796	0.00983957	0.0147238	1.00786	0.0337803	0.014457	0.0200109	0.0619368	0.012511	0.600322	1.146	0.038583	0.998344	0.441162
ENSG00000068028.17	RASSF1	0.869078	0.0535419	0.0364673	0.0541065	0.046112	0.113446	0.054171	0.0631069	0.152584	2.38591	0.144725	1.0984	0.099512	0.0994756	0.090001
ENSG00000196141.12	SPATS2L	0.795017	0.0457041	1.00025	0.0462152	0.0483886	0.0955736	1.6105	0.302659	0.146264	0.0366747	0.108001	0.883601	0.0960047	0.0848493	0.0801836
ENSG00000173821.19	RNF213	0.387719	0.00726505	0.0041775	0.304478	0.257441	0.0553899	0.60047	0.451355	0.121987	1.05254	0.0207881	0.536204	0.866815	0.381437	0.437003
ENSG00000211584.13	SLC48A1	0.618509	0.0184227	0.0112672	0.0171132	0.52347	0.0407676	0.889879	0.022485	0.0672874	0.0126916	0.0449071	0.317691	2.06126	0.0334035	0.782121
ENSG00000164124.10	TMEM144	0.244154	0.0394626	0.0262034	1.18443	1.51835	0.0810473	0.96149	0.51606	0.123703	0.364876	0.0932765	0.0345025	0.0776624	0.0732599	0.0663883
ENSG00000176946.11	THAP4	0.0956721	0.128554	0.0575998	0.0786409	2.34672	0.129074	0.0885757	1.0569	0.185286	0.0633056	0.150542	0.0673842	0.131276	0.558489	0.138905
ENSG00000169991.10	IFFO2	0.19316	0.0233299	0.0143686	0.607551	0.0189869	0.834443	0.425225	0.027189	1.6486	0.0162867	0.0556402	0.0159664	0.0466014	1.00532	0.520962
ENSG00000125691.12	RPL23	1.75477	0.0321771	1.32928	0.030934	1.00013	0.0719034	0.0285379	0.0405419	0.110502	0.025429	0.0787406	0.0260828	0.771395	0.064558	0.0590945
ENSG00000147231.13	CXorf57	0.322757	0.29838	0.0199033	0.431935	0.164865	0.258624	0.805093	0.207533	0.458795	0.155882	1.32848	0.174636	0.16106	0.643378	0.0674567
ENSG00000132570.14	PCBD2	0.0855321	0.0844228	1.56175	0.086462	0.0670352	0.144067	1.09294	0.0934065	0.193867	0.0621303	0.153802	0.0768709	0.138724	0.127084	1.28582
ENSG00000142186.16	SCYL1	0.0544632	1.94642	0.0312265	0.0468072	0.0502741	0.0936532	0.0422793	0.0589894	0.145044	0.0366269	2.05811	0.499624	0.141353	0.0861209	0.0819886
ENSG00000156050.8	FAM161B	0.376215	0.884713	0.0124983	0.0184461	0.426855	0.549591	0.856603	0.0248796	0.07533	0.793249	0.0494759	0.015769	0.86038	0.0400162	0.473082
ENSG00000185453.12	C19orf68	0.112658	0.11406	0.084399	1.55728	1.21642	0.174652	0.10319	0.141241	0.221673	0.093722	0.183629	0.636933	0.178958	0.155511	0.163
ENSG00000174953.13	DHX36	0.0596549	0.0580164	0.830185	0.0530388	0.0521815	0.110776	0.0564785	0.943342	0.159947	0.857703	0.121625	1.75012	0.104369	0.0993289	0.0926828
ENSG00000117448.13	AKR1A1	0.762638	0.0132976	0.759084	0.700488	0.548267	0.0281668	0.0111596	0.015356	0.050776	0.842976	1.1989	0.206597	0.0273685	0.282617	0.0248365
ENSG00000215845.10	TSTD1	0.0192852	0.0161085	0.331883	1.21573	0.7829	0.84232	1.44908	0.019104	0.0634274	0.0117838	0.0459199	0.0125964	0.0718142	0.0356347	0.546318
ENSG00000112378.11	PERP	0.230616	0.655382	0.00318095	0.143867	0.381243	0.705363	1.33221	0.201939	0.024809	0.263119	0.904781	0.00452656	0.614506	0.0118772	0.0108644
ENSG00000085491.15	SLC25A24	0.725174	0.0676938	1.40556	0.0665459	0.0572463	0.12801	0.0626088	0.0798273	0.191194	0.0510615	0.797614	1.13173	0.324853	0.122132	0.106309
ENSG00000132330.16	SCLY	0.115494	0.104267	1.44162	0.105247	1.3833	0.179046	0.11191	0.12882	0.215667	0.110766	0.211076	0.572485	0.176484	0.152944	0.158505
ENSG00000177733.6	HNRNPA0	0.0885859	0.087991	0.056651	0.102932	0.196477	0.693706	0.0875713	0.0919359	0.197121	0.0612312	0.408888	2.38877	0.14922	0.140355	0.502612
ENSG00000196743.8	GM2A	0.171349	0.403435	0.390104	0.645721	0.136731	0.00932117	0.385237	0.888293	1.24816	0.124863	0.0119192	0.587891	0.00976976	0.35807	0.120415
ENSG00000033100.14	CHPF2	0.32265	0.0202258	0.831297	0.0198313	0.740933	0.0411896	0.0175781	0.492442	0.468706	0.892995	0.0568414	0.360873	1.11728	0.0370638	0.0367438
ENSG00000160285.14	LSS	0.638708	0.0266557	1.34453	0.0218868	0.16091	1.1461	0.0214595	0.420353	0.089593	0.0189373	0.0559211	0.0181777	0.051125	1.38529	0.0459146
ENSG00000138246.15	DNAJC13	1.3032	0.0377418	0.0219601	0.0354753	0.0302693	0.0739391	0.233411	0.0436379	0.862244	1.57267	0.094124	0.0290809	0.0840399	0.0762706	0.913823
ENSG00000157045.8	NTAN1	0.479946	0.615285	1.25249	0.0376343	1.03438	0.0814252	0.0353381	0.0473845	0.12704	1.13398	0.092762	0.0523766	0.0799631	0.075814	0.254602
ENSG00000159231.5	CBR3	0.0501597	0.0454966	0.0291359	0.0412459	0.0380272	0.0844764	2.79668	0.401404	0.128104	0.0350292	0.0990032	0.76058	0.0883643	0.08088	0.713292
ENSG00000132341.11	RAN	0.55509	0.0320313	0.452363	0.0290222	1.1029	0.0636399	0.0278902	1.40771	0.107461	0.0243891	0.0869233	1.35387	0.0626807	0.056118	0.0637049
ENSG00000136888.6	ATP6V1G1	0.121111	0.519502	0.319742	0.531621	0.274565	0.0226749	1.28496	0.125587	0.0100305	0.476052	0.329383	0.938499	0.00494879	0.276984	0.259891
ENSG00000197323.10	TRIM33	0.340814	0.63195	0.379411	0.273679	0.256658	0.143597	0.432475	0.00438842	0.594426	0.313603	1.4667	0.00292631	0.235294	0.409283	0.0071249
ENSG00000138629.15	UBL7	0.0557383	0.038773	2.32753	0.907914	0.0298475	0.0774231	0.0339749	0.823165	0.12267	0.0282912	0.090771	0.0299615	0.0751647	0.072738	0.692283
ENSG00000206535.7	LNP1	0.0307549	0.984013	0.650546	0.0193884	0.0178118	1.08097	0.019456	0.0284448	0.0803714	1.08135	0.0554951	0.389831	0.927936	0.0456978	0.0387166
ENSG00000125648.14	SLC25A23	0.961099	0.143568	0.101778	0.891342	0.127913	0.214296	0.134748	0.153039	0.243531	0.132934	0.221536	0.993104	0.198141	0.197966	0.196933
ENSG00000087053.18	MTMR2	0.0205469	0.632729	1.43618	0.0177272	0.0149736	0.841158	0.116668	0.0238258	0.0704006	1.293	0.0480079	0.0140252	0.539427	0.348953	0.0415218
ENSG00000120217.13	CD274	0.615418	0.946165	0.017507	0.0271077	0.0230199	0.057306	0.0219066	1.22877	1.39578	0.0192743	0.0646953	0.0206194	0.0728834	0.871817	0.0580548
ENSG00000145476.15	CYP4V2	1.41464	1.29643	0.0592344	0.0835932	0.0821862	0.151981	0.0864878	0.104285	0.201861	0.0664997	1.15875	0.0861165	0.143281	0.142874	0.145086
ENSG00000112559.13	MDFI	0.857774	0.0383111	1.51462	0.0342437	0.354549	0.0738137	1.17327	0.142352	0.123169	0.0296399	0.0886017	0.409388	0.0737412	0.426097	0.0706459
ENSG00000176095.11	IP6K1	0.0129359	1.28906	0.578408	0.480375	0.0104122	0.0256921	0.0110526	0.0159263	0.052359	1.39697	1.51389	0.00939419	0.0294874	0.0235795	0.0229857
ENSG00000171189.16	GRIK1	0.020894	0.020599	0.012579	0.218126	0.596076	0.0430064	2.40479	0.0231901	0.074195	0.0159164	0.0514035	0.316232	0.042762	1.58096	0.0354653
ENSG00000164877.18	MICALL2	0.138344	0.135223	0.0971174	0.133838	0.126838	0.199991	0.143887	0.161363	0.23853	2.70195	0.212135	0.109369	0.203047	0.185861	0.185893
ENSG00000059728.10	MXD1	0.023226	0.0206357	0.0122076	0.0184154	0.0164644	1.22669	1.11312	0.0232187	0.0778301	1.73309	0.0493606	0.294265	0.0504522	0.0413483	0.755464
ENSG00000183513.8	COA5	0.086224	0.0849364	2.01332	0.0851554	0.0681665	0.139949	0.0712231	0.0982527	0.195766	0.212039	0.160074	0.839862	0.139882	0.934103	0.127562
ENSG00000100196.10	KDELR3	0.369003	0.0121177	0.400399	0.0112102	0.341116	0.560127	0.410451	0.604254	0.200274	0.538476	1.59036	0.359745	0.0283892	0.0252513	0.0227753
ENSG00000131378.13	RFTN1	0.106507	0.106141	1.31058	0.0977862	0.100622	0.163596	0.0958939	0.661872	0.212185	0.086352	0.181338	0.0833591	0.170263	1.64288	0.151244
ENSG00000148308.17	GTF3C5	2.04638	0.235876	0.0329399	0.0488436	1.46562	0.0967378	0.0455126	0.0609053	0.158298	0.668819	0.117365	0.0434	0.10481	0.100986	0.131085
ENSG00000173542.8	MOB1B	0.524972	0.0161595	0.00883322	1.0616	0.23575	0.397003	0.0132133	0.0184991	2.23123	0.0114373	0.477985	0.0123546	0.0316396	0.136215	0.292195
ENSG00000083290.19	ULK2	0.612903	0.0365076	0.0215385	0.0335913	1.783	0.0736377	0.0311012	0.103623	0.115109	1.45961	0.0841094	0.839069	0.0814305	0.0717049	0.0681567
ENSG00000145819.15	ARHGAP26	1.39264	0.100086	1.58865	0.0980889	0.0923767	0.158105	0.545713	0.116292	0.213297	0.0801126	0.182376	0.101628	0.159412	0.180444	0.15669
ENSG00000169087.10	HSPBAP1	0.0946282	0.0656618	0.0446479	0.798657	0.0609102	0.118625	0.0596498	2.75764	0.169309	0.0519124	0.134415	0.0546449	0.125167	0.554052	0.22284
ENSG00000167881.14	SRP68	0.109523	0.312902	0.0797791	0.0991853	0.0904591	0.171965	3.08995	0.119583	0.225301	0.0875492	0.182059	0.0904626	0.167945	0.159095	0.156131
ENSG00000187556.7	NANOS3	0.318454	0.0166179	0.841187	0.0161282	0.469749	0.0348326	0.784653	0.0206696	0.0661552	0.0117788	0.974606	0.855464	0.0389795	0.981081	0.0324714
ENSG00000133027.17	PEMT	0.0707087	0.0609953	0.749684	0.678655	0.910808	0.110148	0.546135	0.0757312	1.58602	0.0485153	0.130873	0.0525995	0.107296	0.10092	0.109934
ENSG00000163719.18	MTMR14	0.476741	0.847484	0.59469	0.0126023	0.012063	0.0283275	1.37635	0.427133	0.054828	0.0101546	0.659589	0.453291	0.0288491	0.0302121	0.458701
ENSG00000073584.18	SMARCE1	0.697783	0.0462416	0.0312697	0.0402275	0.837657	0.0897675	1.00996	0.0580749	0.135413	0.0372534	0.100992	0.714065	0.0858552	1.39643	0.106012
ENSG00000111490.12	TBC1D30	0.335831	0.0109041	1.1633	0.607002	0.00876906	0.178159	0.640748	0.013438	0.0473352	0.00767522	1.24419	0.00918214	0.024137	0.777634	0.408549
ENSG00000182272.11	B4GALNT4	0.136702	0.130006	0.103687	2.7708	0.11343	0.192653	0.117711	0.145084	0.247213	0.116405	0.210829	0.11107	0.204893	0.185181	0.198005
ENSG00000167548.14	KMT2D	0.0223007	0.0221744	0.0126839	1.49843	0.349352	0.0456992	0.267589	2.35369	0.079913	0.375892	0.052604	0.250873	0.0439056	0.040596	0.0371673
ENSG00000171208.9	NETO2	0.0713254	2.28916	0.740321	0.0618691	0.0527861	0.126264	0.0602736	0.080653	0.171278	0.0553229	0.14257	0.0577858	1.1891	0.109707	0.108664
ENSG00000133067.17	LGR6	0.018389	0.0168445	0.97853	0.351328	0.0165548	0.321132	1.02661	0.0233334	0.0676853	1.21386	0.044923	0.781896	0.0366694	0.0325188	0.532506
ENSG00000182013.17	PNMAL1	0.0255577	0.272699	0.0145311	0.0218309	0.0211972	0.0479402	0.0210653	3.83162	0.0867595	0.869277	0.0595845	0.0180307	0.0534197	0.0544987	0.0448597
ENSG00000122008.15	POLK	0.0502192	0.832573	1.8267	0.0431477	0.637923	0.0871817	0.0390754	0.0586216	0.131526	0.790883	0.0965995	0.549669	0.0911199	0.0744841	0.0837779
ENSG00000109814.11	UGDH	1.31193	0.0527689	0.511034	0.0534319	0.0473389	0.0913787	0.0450036	0.057427	0.763647	1.36392	0.112266	0.692541	0.0915989	0.0885372	0.0930638
ENSG00000205078.5	SYCE1L	1.06082	1.54347	0.96617	0.0294175	0.0219414	0.0607692	0.0259755	0.0337763	0.0997244	0.020865	0.0693309	0.0227332	1.37441	0.0524695	0.0527558
ENSG00000188343.12	FAM92A1	0.028955	0.0246525	0.500781	0.0227956	1.06604	0.0520626	0.309685	0.0281127	0.0897898	1.06891	1.84328	0.0211815	0.0516839	0.0484241	0.28891
ENSG00000144741.17	SLC25A26	0.102574	0.0334547	0.987419	0.0318598	0.0253235	0.0715485	0.0288417	0.495703	0.108863	0.0220807	3.0352	0.0239333	0.0586363	0.346511	0.0555579
ENSG00000162959.13	MEMO1	1.21953	0.0325285	0.0199728	0.0295558	1.09789	0.0673535	0.0298289	0.0423851	0.156587	1.65235	0.07841	0.81338	0.066585	0.0580466	0.0610987
ENSG00000176371.13	ZSCAN2	0.126812	0.129133	0.102865	0.112131	0.103064	0.179887	0.105648	0.141358	0.253925	2.02694	0.518618	0.105644	0.186258	0.833383	0.16358
ENSG00000151247.12	EIF4E	0.0987855	0.101058	0.0606608	1.51019	2.13789	0.141951	0.0857541	0.125379	0.20868	0.0700939	0.189666	0.0749203	0.147557	0.139046	0.135519
ENSG00000149403.11	GRIK4	0.450923	0.400478	0.5273	0.843223	0.591096	0.0164963	0.00654293	0.00922493	0.031131	0.852171	0.768482	0.658274	0.114048	0.198703	0.0160434
ENSG00000163235.15	TGFA	0.0614113	0.0608898	1.45984	0.421758	1.34469	0.106487	1.1392	0.0693896	0.159126	0.047853	0.121553	0.0503735	0.105287	0.0997577	0.0993906
ENSG00000237515.7	SHISA9	0.171941	0.146881	1.99962	0.138052	0.13955	0.205858	0.149332	0.373208	0.246116	0.128086	0.217182	0.125759	0.20969	0.451085	0.190949
ENSG00000135919.12	SERPINE2	0.0236225	0.855602	0.013948	1.62877	0.0177077	0.0466088	0.70359	0.0253294	0.0844075	1.25276	0.0551818	0.0177999	0.31095	0.374157	0.0393819
ENSG00000179010.14	MRFAP1	1.26699	0.00418476	0.443627	0.491795	0.462473	0.0100604	0.00360054	1.62058	0.841656	0.0444598	0.0128468	0.0034204	0.011869	0.0449349	0.228474
ENSG00000154721.14	JAM2	0.375512	0.353372	0.226911	0.394856	0.212611	0.871418	0.68103	0.513692	0.419701	0.193753	0.00544327	0.250239	0.432169	0.207437	0.357975
ENSG00000189403.14	HMGB1	0.0225571	1.28474	1.21956	0.0182818	1.86926	0.0404842	0.0170888	0.0252641	0.0760902	0.0147161	0.0497948	0.478873	0.0456302	0.257145	0.0371765
ENSG00000135624.15	CCT7	0.157777	0.219116	0.319028	0.0157321	0.282073	0.744052	0.10693	0.198428	0.00490306	0.0172283	1.0796	2.03132	0.317363	0.00217947	0.0021122
ENSG00000100968.13	NFATC4	0.351132	0.0162752	0.311524	0.706685	0.201836	0.0135957	1.38779	0.246875	0.620139	0.00461425	0.591574	0.637208	0.0136738	0.0132916	0.37077
ENSG00000082684.14	SEMA5B	0.130105	1.85586	0.084502	0.107324	0.534525	0.189042	0.104323	0.13152	0.246093	0.104132	0.193085	0.26027	0.183708	0.777659	0.171898
ENSG00000113460.12	BRIX1	0.0754414	0.0721073	1.43009	0.0686816	0.0574767	0.137758	1.06652	0.086012	0.178148	0.913942	0.155843	0.0555649	0.146661	0.647283	0.217987
ENSG00000168005.8	C11orf84	0.458576	1.54279	0.0211908	0.929271	0.426711	0.0521321	1.14077	0.033536	0.0877548	0.0180082	0.0625885	0.0215897	0.554371	0.0465858	0.0476211
ENSG00000117533.14	VAMP4	0.0728392	0.0667896	0.0404159	2.15407	0.0558112	0.122757	0.0607561	0.884875	0.171642	0.837461	0.154972	0.389797	0.115763	0.112697	0.0973131
ENSG00000174807.3	CD248	0.0447663	1.32054	0.540737	0.0333752	1.09145	0.623798	0.0311878	1.24157	0.119024	0.0271268	0.0859912	0.0327522	0.0737851	0.0840018	0.063289
ENSG00000188690.12	UROS	0.869294	0.123595	2.08359	0.120207	0.11864	0.203575	0.121956	0.141468	0.24034	0.108082	0.205943	0.115273	0.190878	0.182804	0.178284
ENSG00000166750.9	SLFN5	0.114344	0.593704	0.0219488	0.0352614	0.0295901	0.0751575	1.60955	1.13025	0.830069	0.0266712	0.081946	0.560803	0.183409	0.0665414	0.0590088
ENSG00000163545.8	NUAK2	1.19084	0.0697404	0.0487598	0.0667497	0.776346	0.126074	0.0675322	0.0864094	1.61787	0.677248	0.153599	0.0547398	0.124214	0.120004	0.114784
ENSG00000175137.10	SH3BP5L	0.313161	0.0949998	0.0673079	0.0806777	0.380736	0.157964	0.0992806	0.103485	1.00913	1.47335	0.162315	0.0792026	0.163329	0.145585	0.889936
ENSG00000198932.12	GPRASP1	0.693909	0.0454258	0.0281267	0.044748	0.0389782	0.149592	0.0418928	1.63898	0.146004	0.974909	0.110401	0.0370625	0.928066	0.0822204	0.426698
ENSG00000124006.14	OBSL1	0.74532	0.0604241	0.764107	0.0536439	0.0482329	0.10913	1.62678	0.653741	0.156081	0.0453739	0.124191	0.0467927	0.700295	0.11798	0.0968996
ENSG00000162441.11	LZIC	0.283513	0.0119918	0.150008	0.301095	0.677242	0.827543	0.573277	0.626678	0.788791	0.81884	0.0336519	0.00984991	0.0271185	0.323661	0.0213733
ENSG00000164828.17	SUN1	0.035451	0.0329316	0.0208949	0.0295179	0.0257938	0.0655644	0.0310494	1.15806	0.107953	1.03778	1.75774	0.0740054	0.0660822	0.569614	0.410146
ENSG00000183018.8	SPNS2	0.458604	0.0190465	0.947706	0.0171668	0.553814	0.0399608	1.29197	0.752779	0.080273	0.28986	0.0529016	0.0156337	0.0477866	0.235523	0.655441
ENSG00000156017.12	CARNMT1	0.0922655	0.0951954	0.0629781	0.082854	0.0822902	0.154923	1.17712	1.74619	0.199337	0.0702152	0.507227	0.0738322	0.142654	0.601277	0.144366
ENSG00000102871.15	TRADD	1.23475	1.13469	0.0326466	0.0482363	0.0449908	0.0925591	0.93043	0.0602744	0.153141	0.895223	0.122861	0.0388127	0.0971981	0.395993	0.0881176
ENSG00000139168.7	ZCRB1	0.965656	0.0555802	1.17437	0.0500566	0.879333	0.102379	0.0494764	0.0692006	0.160988	0.0423673	0.120012	0.0484584	1.40821	0.100061	0.125085
ENSG00000160877.5	NACC1	0.00752031	0.724668	0.281028	0.802964	0.995206	0.0153234	0.00627527	0.00898613	0.0314929	0.00509778	0.64582	0.415409	1.37037	0.0147805	0.159886
ENSG00000153902.13	LGI4	0.367233	2.07464	0.0189019	0.834357	0.0160455	0.0448418	0.0184364	1.27716	0.190355	0.0167036	0.0499595	0.0172998	0.130823	0.35752	0.0421763
ENSG00000151689.12	INPP1	0.0303907	0.0319525	0.637581	0.0366119	0.537425	0.0626108	0.0267894	1.50101	0.103516	0.0212399	0.0744907	0.0243377	2.23675	0.052481	0.0526093
ENSG00000131724.10	IL13RA1	0.277273	0.306915	0.026858	0.0450519	0.0366838	0.0802605	1.97496	1.43294	0.130091	0.0329437	0.0976551	0.0346814	0.0856823	0.760705	0.072672
ENSG00000062650.17	WAPL	0.923133	0.034112	0.0204291	0.0293074	2.34291	0.0813976	0.0290876	0.0405964	0.120444	0.0258397	0.0800345	0.0242706	0.0703258	0.0629829	1.53505
ENSG00000171320.14	ESCO2	0.0322962	0.0297585	0.0185877	0.0379917	1.04423	0.0598507	1.05851	0.217281	0.101248	0.0215274	0.0726246	0.0248155	0.484485	0.0517399	2.17755
ENSG00000204634.12	TBC1D8	0.0637914	0.0589424	0.0381314	0.0575775	0.0481809	0.115464	0.0615481	0.34247	0.165621	0.0447968	0.124476	3.1223	0.891083	0.101194	0.0964914
ENSG00000115204.14	MPV17	0.161461	0.162794	0.139135	0.15323	0.139221	0.212111	1.29341	0.179949	0.249657	0.148848	0.224463	1.08842	0.224113	0.204101	0.202281
ENSG00000028310.17	BRD9	0.279964	0.826879	0.265917	0.593854	0.358031	0.595504	0.453526	0.519582	0.0822791	0.354555	0.449326	0.14126	0.0198091	0.0175259	0.52336
ENSG00000109534.16	GAR1	0.714476	0.0216153	0.0125252	1.43395	0.0164162	0.487813	0.0185791	0.596899	0.0760707	1.11597	0.0565907	0.781374	0.0440802	0.0389199	0.0391053
ENSG00000130818.10	ZNF426	0.17576	0.0233342	0.0149196	1.25389	0.0176795	0.0530486	2.04925	0.0275016	1.12115	0.0189123	0.0591799	0.492258	0.0537808	0.0453799	0.041981
ENSG00000129084.17	PSMA1	0.0445647	0.0387358	0.0251429	1.89278	0.457337	0.0730144	0.0345849	0.376109	0.120546	0.0302792	0.0910941	0.0290772	0.0759795	2.05397	0.0676328
ENSG00000080815.18	PSEN1	0.131322	0.868154	0.830371	0.308933	0.379375	0.0116899	0.788524	0.377217	0.0233806	0.108962	0.746348	0.124179	0.0116886	0.532931	0.245874
ENSG00000081014.10	AP4E1	0.606894	0.222989	0.871803	0.574515	0.834397	0.0610169	0.026241	0.263394	0.101415	1.08565	0.075638	0.535475	0.0617083	0.0583037	0.0524512
ENSG00000170291.14	ELP5	0.763072	0.752881	0.034971	0.0793918	0.04913	0.0991779	0.0716586	0.922467	0.153323	0.0437819	0.243215	1.01606	0.0967637	0.131138	0.906362
ENSG00000174628.16	IQCK	0.0119872	0.0112521	0.00631912	0.40786	0.280381	0.0231426	0.774456	0.585214	1.49337	0.20542	0.0343452	0.630434	0.641706	0.200602	0.170276
ENSG00000149948.13	HMGA2	0.0128591	0.0117056	0.693658	0.0109804	1.37477	0.0259195	0.0105554	0.015264	0.0485939	1.14074	0.0320944	0.657279	1.01973	0.022748	0.396944
ENSG00000197563.9	PIGN	1.09231	0.117701	0.0849648	2.13879	0.108401	0.182516	0.107442	0.138436	0.224044	0.0908042	0.218541	0.0943067	0.175898	0.165243	0.162772
ENSG00000172687.13	ZNF738	0.953434	0.0686077	0.0393796	1.17381	0.0506056	0.115386	0.0532717	0.801066	0.160179	0.044447	0.12498	0.0563352	1.49436	0.104853	0.0988844
ENSG00000164073.9	MFSD8	0.0468109	1.20596	0.765726	0.0504549	0.0406485	0.0833494	2.09151	0.211845	0.138388	0.0326236	0.105155	0.0420454	0.419693	0.0790264	0.0769465
ENSG00000011426.10	ANLN	0.399539	0.0810084	2.96683	0.0755038	0.0717347	0.136938	0.573562	0.0912331	0.192301	0.0613666	0.155327	0.0643411	0.144547	0.131896	0.124389
ENSG00000188725.7	SMIM15	0.0559182	0.0512373	0.173588	0.0562774	1.09581	0.0967495	0.0473798	0.0602576	0.149152	0.0378792	0.110172	3.14807	0.107125	0.0895112	0.0867905
ENSG00000039650.9	PNKP	0.351854	0.0236807	0.617972	0.0233338	0.018866	0.05205	0.680239	0.0272573	1.25431	0.696953	0.0612855	0.162914	0.0468328	1.38705	0.0413702
ENSG00000062598.17	ELMO2	0.949745	0.0508659	1.27762	1.4947	0.741177	0.10854	0.0491351	0.0573764	0.151132	0.0439862	0.122031	0.0427906	0.100549	0.0880144	0.0918319
ENSG00000160271.14	RALGDS	0.0370104	1.07551	0.0215344	0.0315635	0.654843	0.0796957	0.0297353	1.01292	0.111516	1.38705	0.0817916	0.706264	0.0665471	0.06351	0.0596107
ENSG00000163584.17	RPL22L1	0.263148	0.0181955	1.40641	0.0163692	1.12808	0.0373973	1.02678	0.0224558	0.06791	0.574975	0.0466244	0.013477	0.465874	0.033971	0.339362
ENSG00000002330.13	BAD	0.434135	0.0121535	0.00714944	0.829558	0.235529	0.0268689	1.29178	0.0159981	1.15355	0.39517	0.0358337	0.0103457	0.0286139	0.972308	0.0241304
ENSG00000086205.16	FOLH1	0.264921	0.0150981	0.00919269	0.49874	0.812564	1.01945	1.15582	0.0179963	0.0606848	0.0117624	0.0413254	0.689056	0.80853	0.0324607	0.0301279
ENSG00000111331.12	OAS3	0.168637	0.16437	0.127139	0.153384	0.145106	0.218496	0.158364	0.175038	0.275581	1.9337	0.267899	0.30207	0.237742	0.21518	0.211959
ENSG00000196313.11	POM121	0.082224	0.0740818	0.0499065	0.0688813	0.0600455	0.126727	1.56697	0.0957504	0.187937	0.065518	0.154998	1.10316	0.126889	0.123592	1.40029
ENSG00000143420.17	ENSA	0.018472	0.0153846	0.00926569	0.281651	0.387785	1.8414	1.05921	0.0180778	0.0641351	0.952191	0.0398539	0.0136407	0.0341479	0.702587	0.0288177
ENSG00000117528.11	ABCD3	0.438001	1.17331	0.447548	0.709775	0.2509	0.0170248	0.449862	0.00903823	0.0322092	0.0053257	0.0211426	0.390609	0.575851	0.0149842	0.948681
ENSG00000128284.19	APOL3	0.203358	0.50006	1.4647	0.0154913	0.0198011	1.82996	0.130407	0.581135	0.050382	0.402871	0.0327908	0.0158605	0.180125	0.0239249	0.0227582
ENSG00000198546.14	ZNF511	0.710516	0.0957709	0.0573481	0.0841067	0.0833132	0.167409	0.0761588	0.11588	0.199471	0.815216	0.167687	0.0715643	0.873401	0.147142	1.56476
ENSG00000103351.12	CLUAP1	1.13683	0.0854881	0.0585624	0.332917	0.0805787	0.151677	2.34582	0.0955092	0.200623	0.0669981	0.160666	0.0732069	0.155349	0.156472	0.144222
ENSG00000101057.15	MYBL2	0.0291832	2.12797	0.0180116	0.327121	0.687818	0.725713	0.0314189	0.032273	0.0962104	0.020569	0.0872916	1.05922	0.0653353	0.0544269	0.0739683
ENSG00000074964.16	ARHGEF10L	0.0382301	0.0344665	0.0215103	0.0326024	0.0294836	0.0691608	0.0315296	0.291599	0.119117	0.0254917	0.0880386	4.4197	0.0693026	0.0692392	0.069692
ENSG00000065491.8	TBC1D22B	0.228407	0.0400166	1.44966	0.0373078	1.08188	0.0770252	0.0327508	1.46122	0.127289	0.384126	0.0881024	0.186583	0.0743438	0.0698082	0.0675145
ENSG00000103199.13	ZNF500	0.717711	0.104651	0.109141	0.0916418	0.0865132	0.152639	1.55004	0.102704	0.204884	0.569892	0.172758	0.858089	0.181798	0.166919	0.140008
ENSG00000167553.14	TUBA1C	0.381844	0.0654356	0.0437537	0.0779739	1.42817	0.107132	0.0704263	0.086298	0.172121	0.0494992	0.130774	1.32806	0.113284	0.10233	1.18347
ENSG00000266074.8	BAHCC1	0.46005	0.419039	0.0750601	0.00342776	0.00287903	0.223993	0.0031773	0.0044216	0.504346	0.00265439	1.06375	1.30136	0.970742	0.449981	0.00752586
ENSG00000080823.21	MOK	1.0349	0.055065	0.461689	0.0571702	0.0449912	1.35897	0.0529394	0.0618733	0.153746	0.0467338	0.118436	0.0437395	0.107739	1.66391	0.092431
ENSG00000183066.14	WBP2NL	0.082385	1.18549	0.984267	0.0689682	1.44407	0.133941	0.07025	0.101499	0.206128	0.0612973	0.148714	0.061055	0.130111	0.468005	0.12774
ENSG00000117868.15	ESYT2	0.0643223	0.0687831	1.21101	0.667146	0.0495738	1.83015	0.0606172	0.0695454	0.164011	0.656804	0.125931	0.0489476	0.112517	0.104523	0.104079
ENSG00000143514.16	TP53BP2	0.0278008	0.984957	0.0151006	0.0211477	0.998035	1.37039	0.0204645	0.0281067	0.0799084	0.0202171	0.055637	0.74978	0.0949658	0.941265	0.0420888
ENSG00000157734.13	SNX22	0.378897	0.274061	0.00713421	0.0104657	0.0104641	0.0274559	0.208593	1.24397	0.0491109	0.452859	0.512827	0.27209	1.2379	0.763148	0.0247668
ENSG00000280789.1	PAGR1	0.0415335	0.714909	0.0237818	1.29478	0.463118	0.0681366	2.32729	0.0428404	0.110478	0.0258736	0.0795633	0.0268241	0.071687	0.0592252	0.070809
ENSG00000130669.17	PAK4	0.130474	0.118523	0.0920693	0.114758	0.180634	0.181805	0.130067	0.143829	1.6203	1.2202	0.195267	0.393755	0.182408	0.172624	0.178053
ENSG00000244045.10	TMEM199	0.45259	0.0594341	1.59685	0.0595336	0.0661411	0.10931	0.0672445	0.0691147	0.166586	0.0502653	0.122585	0.481766	0.410955	0.869814	0.758683
ENSG00000113013.12	HSPA9	0.763446	1.49805	0.0176633	0.97129	0.0241309	0.0583635	0.0253465	0.0366063	0.099592	1.5719	0.0683889	0.0240248	0.0600629	0.0573742	0.157822
ENSG00000164715.5	LMTK2	0.122138	0.222724	0.81009	0.166226	0.163014	0.11642	0.495383	0.488509	0.786219	0.335029	1.13415	0.226699	0.00787181	0.350457	0.0677747
ENSG00000169951.9	ZNF764	0.271648	0.0718525	0.0446691	0.0630107	0.0572572	0.119259	0.851416	1.08056	0.173199	0.0539437	0.132563	0.646508	0.121058	0.124831	1.50683
ENSG00000124209.3	RAB22A	0.126648	0.114223	0.081632	0.859766	0.104626	0.173382	0.101271	0.123706	0.237011	2.40044	0.190503	0.0986052	0.173034	0.163122	0.161057
ENSG00000158163.14	DZIP1L	0.681225	0.013757	1.45905	0.374324	0.0108111	0.637072	0.0117701	1.12218	0.0553372	0.191001	0.0368636	0.367889	0.455158	0.0286246	0.0250338
ENSG00000072110.13	ACTN1	1.81024	0.171887	0.298857	0.156561	0.132547	0.208321	0.151952	0.1601	0.251043	0.124196	0.261119	0.508459	0.210521	0.198897	0.195037
ENSG00000124126.13	PREX1	1.97256	0.789661	0.0034641	0.00529485	1.04852	0.0140802	0.00537797	0.139952	0.0260265	0.00430915	0.536808	0.599415	0.0131162	0.0122861	0.316564
ENSG00000203685.9	C1orf95	0.189969	0.822688	1.41562	0.00774818	0.00684369	0.797462	1.09939	0.0102812	0.0352366	0.68537	0.02392	0.202709	0.0180986	0.0166195	0.150121
ENSG00000146085.7	MUT	2.26329	0.114072	0.0828683	0.103943	0.104496	0.182666	0.10805	0.13923	0.224444	0.0927015	0.973353	0.0924603	0.19431	0.24323	0.164377
ENSG00000125741.4	OPA3	0.685031	0.876216	2.37036	0.0363132	0.803653	0.0744461	0.0333995	0.0438003	0.130235	0.0277447	0.0872343	0.0301236	0.0740631	0.0716425	0.0651182
ENSG00000125249.6	RAP2A	0.0700099	0.294081	2.55319	0.0699075	0.691542	0.105251	0.0478995	0.0629403	0.148423	0.0394478	0.152019	0.042674	0.118525	0.877822	0.08976
ENSG00000189339.11	SLC35E2B	0.328941	1.30664	1.7608	0.0171759	0.014442	0.0401596	0.882039	0.296819	0.0714033	0.0133651	0.0463928	0.569383	0.041665	0.0357837	0.0335907
ENSG00000181555.19	SETD2	1.09	0.373501	1.28623	0.0270398	0.860444	0.058822	0.025433	0.0338087	0.102293	1.29787	0.0719497	0.0228141	0.0604068	0.0680504	0.0532889
ENSG00000112679.14	DUSP22	1.01603	0.0199013	1.18261	0.719523	0.0173677	0.0416221	0.0176344	0.890317	0.081963	0.0148726	0.0537247	0.549396	0.768832	0.0424252	0.0375436
ENSG00000196588.14	MKL1	0.667281	0.0384672	0.0221115	0.487386	0.0312225	0.0728652	0.034053	0.0513898	0.130511	0.0295332	0.864006	0.0332405	0.0720167	0.0700688	2.80685
ENSG00000227345.8	PARG	0.281851	0.0406365	0.0236488	0.0463849	0.483684	0.293531	0.0317355	0.0538614	2.66291	1.13124	0.0839263	0.0727779	0.0700604	0.0724729	0.062438
ENSG00000140538.16	NTRK3	0.0500949	0.0537856	0.0381504	0.0426981	0.0391559	0.100017	0.0634006	1.13429	0.147935	0.0526859	0.120443	1.38141	0.0995496	0.0871112	1.96544
ENSG00000110367.11	DDX6	0.019709	1.40652	0.379979	1.22383	0.558953	0.0406414	0.0158007	1.54915	0.0749206	0.0164804	0.0473365	0.0147985	0.0388582	0.0365244	0.0349511
ENSG00000104915.14	STX10	0.109886	0.0077466	0.705167	0.667557	0.670633	0.0176475	1.10058	0.602447	0.0338466	0.579845	0.0219368	0.415842	0.0173376	0.518108	0.0146837
ENSG00000163125.15	RPRD2	0.0208834	0.0162992	0.73812	0.938128	0.455749	0.035655	0.223926	0.0193746	0.0664925	0.885727	1.95682	0.0130294	0.0335081	0.0317722	0.0298653
ENSG00000144746.6	ARL6IP5	0.0677453	0.0468104	1.17866	1.50256	1.79518	0.0912913	0.0428524	0.0589325	0.143947	0.0369793	0.113006	0.0389364	0.0938767	0.0953896	0.0766372
ENSG00000135069.13	PSAT1	0.821481	0.505701	0.00428809	0.00682117	0.601082	0.0160401	0.501944	0.586649	0.0332529	1.25732	0.312107	0.00571741	0.450608	0.0149323	0.366682
ENSG00000187240.13	DYNC2H1	0.0117406	0.18364	1.60897	0.451933	0.739761	0.0244292	0.00940227	1.17397	0.0460306	0.00797844	0.0294182	0.862206	0.283881	0.0213185	0.0212857
ENSG00000112280.15	COL9A1	0.0602376	0.0591627	0.0370216	0.0507799	1.66987	0.105837	1.83359	0.0637251	0.155221	0.043258	0.125471	0.0443599	0.10386	0.908668	0.0929884
ENSG00000101624.10	CEP76	0.130049	0.133385	0.10342	2.47052	0.555688	0.186828	0.121065	0.143062	0.233769	0.105131	0.201992	0.108925	0.186738	0.177932	0.174154
ENSG00000069702.10	TGFBR3	0.0816739	0.925865	0.054858	1.304	0.686332	0.142141	0.0746246	0.0968197	0.201135	0.766677	0.162035	0.387352	0.133242	0.124615	0.128173
ENSG00000146731.10	CCT6A	0.0391308	0.0363702	0.0241574	0.389663	0.973751	0.0771109	0.0343985	0.0500648	0.120201	1.29657	2.06454	0.0756339	0.0753919	0.0800204	0.0699781
ENSG00000139187.9	KLRG1	0.308002	0.889018	0.989244	0.461022	0.215212	0.125058	0.904171	0.455786	0.01304	0.00193852	0.554	0.419965	0.146573	0.00573405	0.00545327
ENSG00000180190.11	TDRP	0.779734	0.14696	0.0960874	1.05557	0.125489	0.192847	0.126062	0.140056	0.240684	0.139526	0.229127	0.693856	0.241563	0.619077	0.186593
ENSG00000146776.14	ATXN7L1	0.486851	0.101465	0.0648731	0.0957176	1.12547	0.162731	0.657072	0.132371	0.216183	0.0842097	0.180212	0.786062	0.168724	0.741809	0.157567
ENSG00000163964.13	PIGX	0.159842	0.15328	1.79365	0.595439	0.138295	0.21906	0.164457	0.170396	0.253152	0.14243	0.236718	0.155037	0.212566	0.205788	0.202053
ENSG00000153774.8	CFDP1	0.0236309	1.41815	0.012366	0.0180556	0.405182	0.0422812	1.46656	0.0238651	0.0745847	0.828211	0.0501483	0.679061	0.0407859	0.0374028	0.335031
ENSG00000133424.20	LARGE	0.167725	0.00891555	0.0928489	0.685885	0.195566	0.904219	0.681593	0.0110772	0.223608	0.491659	0.0257033	0.608924	0.601161	0.586331	0.195486
ENSG00000175792.11	RUVBL1	0.0559786	0.951749	1.08561	1.65851	0.0452248	0.113818	0.0509314	0.0660099	0.1488	0.0420352	0.123582	0.0447886	0.790167	0.0917549	0.0926797
ENSG00000092964.16	DPYSL2	0.311913	0.0199321	0.647613	0.676831	0.0162309	0.0403129	2.25737	0.0246278	0.0753669	0.0144405	0.0506009	1.2028	0.041544	0.0369915	0.0396029
ENSG00000275111.4	ZNF2	1.04767	0.297273	0.130511	0.580598	1.16833	0.0056747	0.00221396	0.00321093	0.011805	0.510532	0.00755157	0.489783	0.607186	0.627032	0.00529843
ENSG00000196116.7	TDRD7	0.0628801	0.0565377	0.0398858	0.0573182	0.650657	0.108489	0.0477357	0.0746996	0.148774	0.0512696	3.11555	0.0479227	0.113996	0.701306	0.0861116
ENSG00000169972.11	PUSL1	1.11454	0.0820779	0.0552791	0.0763367	0.0692446	0.139635	0.0753261	0.0942432	0.19451	2.32448	0.158059	0.480633	0.13708	0.131524	0.125789
ENSG00000102897.9	LYRM1	0.0322154	0.0304273	0.0177126	1.02929	0.025468	0.0652004	1.56233	0.758391	0.105452	0.560459	1.04542	0.0252283	0.0641703	0.0529768	0.0556305
ENSG00000132475.8	H3F3B	0.162842	0.0433655	0.8134	0.0408495	0.0404626	0.0875541	1.9506	0.0478208	0.129519	1.73082	0.0992743	0.0327608	0.0818241	0.0699057	0.0717184
ENSG00000139734.17	DIAPH3	0.203092	0.277566	0.349936	0.233947	0.401683	0.0191125	0.416869	0.220381	0.529473	0.577762	0.858128	0.268902	0.491683	0.278571	0.371544
ENSG00000168612.4	ZSWIM1	0.0653251	0.0590607	0.0377509	0.0558229	0.714346	0.105818	0.0500466	0.0703267	0.159637	0.0438012	0.122414	3.54122	0.116236	0.0985252	0.0951048
ENSG00000104852.14	SNRNP70	0.932985	0.0810605	0.0528947	1.35285	0.0651715	0.164041	0.084458	0.0884333	0.199842	0.0673325	0.152944	0.176488	0.192505	1.01451	0.632874
ENSG00000239306.4	RBM14	0.18469	0.00671885	0.00402465	0.648153	0.477058	0.0155644	1.0812	0.326141	0.0289668	0.0996706	1.35908	0.00577566	0.79296	0.44274	0.0129634
ENSG00000162062.14	C16orf59	0.0323189	0.0282541	0.990643	0.0287535	0.607937	1.36728	1.0459	0.435078	0.0999678	0.0204508	0.0700667	0.551447	0.058237	0.0509067	0.0492633
ENSG00000031823.14	RANBP3	0.0902692	0.0847131	0.0562964	0.0878103	0.0697177	0.146284	1.59412	0.0958544	0.201091	0.071341	0.169741	2.15671	0.142696	0.134234	0.131819
ENSG00000184708.17	EIF4ENIF1	0.624767	0.0299156	1.8654	0.871171	0.0253168	0.0600634	0.57044	0.0390797	0.0993115	0.172811	0.07467	0.031303	0.0623794	0.13712	0.768593
ENSG00000146278.10	PNRC1	0.0601732	0.0572398	1.60144	1.28937	0.0465899	0.101988	0.0568566	0.0721107	0.160876	0.0465255	0.122789	0.0515432	0.111638	1.47879	0.093847
ENSG00000074935.13	TUBE1	0.26462	0.00832177	0.357314	0.00757262	0.12879	1.27742	0.396206	0.281399	0.245001	0.132543	0.0250741	0.00638688	0.0213331	1.46568	0.864397
ENSG00000198805.11	PNP	0.077825	0.0763773	1.37974	0.0681278	0.0656512	0.140581	0.0660058	2.15737	0.187777	0.0568003	0.150777	0.0630341	0.136195	0.535032	0.130718
ENSG00000167862.9	ICT1	0.475846	0.0436035	0.68074	0.0448266	1.29309	0.0830795	0.0433665	0.288119	0.139059	0.0351874	0.126284	0.884137	0.0914999	0.0831128	1.07435
ENSG00000172062.16	SMN1	0.0180986	1.02657	0.00977358	0.015031	0.0131229	1.93805	0.875316	0.61055	0.069336	0.486589	0.0571802	0.249381	0.0334905	0.0309619	0.0306545
ENSG00000073756.11	PTGS2	0.131403	0.109768	0.0756155	0.106598	0.0936681	0.17392	3.19267	0.122996	0.220686	0.0903658	0.195994	0.0913976	0.177119	0.16378	0.162228
ENSG00000101391.20	CDK5RAP1	2.34947	0.0468625	0.0307787	0.0523498	0.0383833	0.0945176	0.601007	0.0567362	0.151418	0.041875	0.11921	0.0367359	0.0892405	1.33099	0.333579
ENSG00000132680.10	KIAA0907	0.0504214	1.1159	1.21221	0.0553192	0.0372806	0.0897302	0.0427308	0.729777	0.176422	0.0351789	0.315232	0.0474543	1.29769	0.0969182	0.0781544
ENSG00000277258.4	PCGF2	0.0385132	0.112056	0.983519	0.0326542	0.0276877	0.708868	1.62154	0.04005	0.664613	0.0273444	0.0865574	0.027587	0.0767423	0.9044	0.0653132
ENSG00000125817.7	CENPB	0.187159	1.2972	0.0145038	1.29815	0.0192505	0.0558724	0.0225092	0.0296157	0.087616	0.0203526	0.0632258	0.64363	0.0549683	0.0474556	1.6019
ENSG00000100281.13	HMGXB4	0.427001	0.498231	0.88917	0.991048	0.0153392	0.0413285	0.452471	0.658793	0.0727641	0.013459	0.0484752	0.71262	0.560049	0.0379953	0.0407433
ENSG00000169641.13	LUZP1	0.50816	0.0247214	0.0157746	0.0217376	0.021605	0.052621	1.7828	0.0344662	0.0899129	0.523607	0.0629955	0.982952	0.052369	1.22389	0.0444399
ENSG00000170837.2	GPR27	0.0242439	0.0218429	0.0125623	0.190087	0.0180919	2.56018	0.0192824	0.977495	0.0862421	0.782523	0.0612023	0.0168981	0.0478722	0.0422691	0.590157
ENSG00000176533.12	GNG7	0.0432404	0.0341524	0.0227366	0.0355876	2.24871	0.0739599	0.0332778	1.37175	0.112954	0.825791	0.0814374	0.0350443	0.32334	0.113648	0.0595397
ENSG00000172992.11	DCAKD	0.00492778	0.666521	0.533917	0.00371369	0.00332264	0.590529	0.961414	0.270684	0.0177176	0.86897	0.657364	0.00324477	0.362265	0.0258156	0.521058
ENSG00000100490.9	CDKL1	0.261631	0.194332	1.24145	0.0170121	0.69313	0.0316701	0.139487	2.10156	0.0576124	0.585245	0.0420471	0.0150525	0.0312807	0.0283529	0.0283084
ENSG00000034677.11	RNF19A	1.92565	0.119451	0.615662	0.116876	0.109215	0.193663	0.624678	0.133473	0.231073	0.109613	0.207188	0.106434	0.192656	0.17877	0.177818
ENSG00000115875.18	SRSF7	2.0483	0.0197206	0.0118985	0.0189187	0.53317	0.0434836	0.608607	0.0241432	0.0830728	0.960851	0.0496304	0.0234677	0.0385146	0.691862	0.302209
ENSG00000196453.7	ZNF777	0.00673631	0.0056197	0.00325495	0.516492	0.00482075	0.0127396	1.14941	0.486514	1.73372	0.265556	0.983507	0.283033	0.013562	0.0118324	0.01127
ENSG00000157890.17	MEGF11	0.0592001	0.0546436	0.0341023	0.0509761	0.0455928	0.101962	3.13805	0.0622319	0.156031	0.791452	0.121432	0.042897	0.10568	0.199971	0.395832
ENSG00000114423.18	CBLB	0.046597	0.0312908	1.64528	0.0317745	0.266091	0.064395	0.0251118	0.0345924	1.24117	0.0228017	0.459066	0.0231905	1.18515	0.29492	0.0585134
ENSG00000179922.5	ZNF784	0.51914	0.0871213	0.0573658	0.0824093	0.0710065	0.160756	0.0778191	0.100848	0.207164	2.02391	1.24201	0.0669976	0.169451	0.132334	0.243075
ENSG00000116212.14	LRRC42	0.146576	1.32739	0.102458	0.789614	0.122972	0.200231	0.131765	0.158115	0.245327	0.68344	0.220695	0.136214	0.21384	0.221129	0.20521
ENSG00000160993.3	ALKBH4	1.45004	0.0539404	2.18564	0.0500643	0.0431042	0.653312	0.0480684	0.214932	0.165023	0.0427404	0.124316	0.0469465	0.108883	0.0927717	0.0870398
ENSG00000214694.10	ARHGEF33	0.289981	0.807311	0.0302835	1.48981	0.040467	0.0879798	0.0433562	1.72516	0.139174	0.0366661	0.107768	0.300602	0.09353	0.0967377	0.0885247
ENSG00000101986.11	ABCD1	0.116789	0.105426	0.0797286	2.38244	0.091972	0.178935	0.119471	0.119461	0.21665	0.0916304	0.191247	0.0946388	0.168252	1.00683	0.158596
ENSG00000076242.14	MLH1	0.132001	0.124919	1.66881	1.15487	0.114709	0.191111	0.119568	0.14203	0.236213	0.108941	0.212323	0.117401	0.190709	0.321768	0.182112
ENSG00000204574.12	ABCF1	0.0588336	1.20303	0.0235329	0.334973	0.0308073	0.450046	1.55357	1.27268	0.126633	0.0283589	0.0923343	0.0304212	0.0758038	0.0691507	0.0618463
ENSG00000159069.13	FBXW5	0.220224	1.0396	0.439223	0.35874	0.322691	0.0173106	0.704365	0.123728	0.0355921	0.00568635	1.33006	0.38968	0.0186126	0.0160081	0.461218
ENSG00000139200.13	PIANP	0.0175531	0.587286	0.553134	1.04793	0.530143	0.0305504	0.0124838	0.321057	0.0597937	0.249593	0.0414814	0.279651	0.0309029	1.02292	0.68429
ENSG00000113212.6	PCDHB7	0.267664	0.0510993	0.0318207	0.0470727	0.0411996	0.109942	1.02664	0.667382	0.142437	2.15771	0.108517	0.464998	0.0917444	0.088596	0.0810821
ENSG00000103966.9	EHD4	0.166943	0.146774	0.109669	0.142884	0.158776	0.220473	0.137083	0.175156	0.250935	2.36322	0.223446	0.127334	0.211068	0.210331	0.195811
ENSG00000184500.14	PROS1	0.0174308	0.0147816	0.75509	1.51608	0.011451	2.27536	0.35561	0.0173068	0.0592416	0.0106875	0.042938	0.263844	0.0309751	0.0298888	0.067073
ENSG00000171714.10	ANO5	1.91518	0.0157248	0.00927194	0.013474	1.42634	0.0323575	1.16837	0.0181425	0.0589594	0.667336	0.0393764	0.0119378	0.0324159	0.0288066	0.0288157
ENSG00000163832.15	ELP6	0.124234	0.117305	0.095007	0.128482	1.14386	1.9834	0.136296	0.133962	0.228007	0.1075	0.216274	0.103648	0.211009	0.172026	0.176008
ENSG00000101152.10	DNAJC5	0.0233461	0.0183924	0.0111344	0.0203928	0.282292	0.0376549	0.0157401	0.0214672	0.0685238	1.49424	1.26592	1.19095	0.943087	0.0343948	0.0324331
ENSG00000136754.16	ABI1	0.307868	0.0239719	1.865	0.0228199	0.0199214	0.0523638	0.0214438	1.37986	0.0874177	0.0185188	0.0758032	0.688966	0.0527865	0.781872	0.0456922
ENSG00000196367.12	TRRAP	0.114273	0.027126	0.907077	0.426561	0.0265688	0.0550512	0.0228936	0.0357191	0.0971962	1.87912	0.0702044	0.023109	1.08035	0.625472	0.0473254
ENSG00000028528.14	SNX1	0.490078	0.0449868	0.0258527	1.77241	0.0413169	0.0836353	0.0404034	0.0511254	1.37924	1.08092	0.0945017	0.0344968	0.0864656	0.0962481	0.0733155
ENSG00000197965.11	MPZL1	0.354418	0.500389	0.559898	0.757088	0.284357	0.0195214	0.00742492	0.469033	0.037032	0.318959	0.893997	0.00659821	0.833947	0.422105	0.016875
ENSG00000131196.17	NFATC1	0.821969	0.0249473	0.992782	0.0933954	1.48342	0.70779	0.821804	0.0281963	0.0841648	0.0177716	0.060592	0.161792	0.0517439	0.0492965	0.0461173
ENSG00000249459.8	ZNF286B	0.0893188	1.95718	0.0572619	0.839188	1.12881	0.140119	0.0742693	0.104492	0.196441	0.0651089	0.152433	0.0704729	0.138574	0.13224	0.12318
ENSG00000144843.11	ADPRH	0.130964	0.113413	0.671778	0.149905	0.0976081	0.176838	1.20242	0.123625	0.223116	0.0905633	0.207366	0.13211	0.186437	0.178841	1.42269
ENSG00000169019.10	COMMD8	0.138042	0.131789	0.0889764	0.199678	0.106301	1.42861	0.119862	0.137181	0.232294	0.103427	0.221723	0.11078	0.191523	0.923841	0.881421
ENSG00000134333.13	LDHA	0.337321	0.0519809	0.0338476	0.0469976	0.0482499	0.0988411	0.0475713	0.0678172	0.159148	2.72661	0.678153	0.0421615	0.102002	0.0990599	0.822292
ENSG00000166165.12	CKB	0.466287	0.379112	0.00124446	0.698219	0.00182841	0.00475572	0.00183577	0.142191	0.333992	0.0015591	0.33799	0.559392	0.505486	1.694	0.367794
ENSG00000053524.11	MCF2L2	0.000592784	0.515344	0.356498	0.662212	0.102086	0.0227193	0.367768	0.798998	0.0734109	0.554068	0.451491	0.379632	1.00221	0.00113356	0.210715
ENSG00000198720.12	ANKRD13B	0.119454	0.0983116	0.0661896	1.18832	0.0715196	1.4567	0.109118	0.78217	0.194617	0.0790217	0.162999	0.467696	0.156587	0.150098	0.132145
ENSG00000111641.10	NOP2	0.0999032	0.0973894	2.16078	0.105186	0.0788701	0.154016	0.0881103	0.122464	0.209214	0.0749317	0.171674	1.22025	0.324607	0.144639	0.140259
ENSG00000119048.7	UBE2B	0.191809	0.0659805	1.33119	0.067451	0.0580691	0.116517	2.67457	0.0740559	0.169952	0.0496128	0.134297	0.0575125	0.119745	0.110588	0.103646
ENSG00000061938.16	TNK2	0.27037	0.104956	0.407047	0.21601	0.171349	0.50593	0.336083	0.00672635	1.04568	0.531532	0.0153947	0.118785	0.0121253	1.4535	0.293322
ENSG00000172053.15	QARS	0.0337735	0.029627	1.68639	0.0304962	0.0256526	0.644885	0.0252374	0.0344944	0.231704	0.0217396	0.113169	0.0240371	1.84408	0.634697	0.0510233
ENSG00000137801.10	THBS1	0.763912	0.825608	0.0112214	0.489876	0.218838	0.0393191	1.13936	0.621182	0.0681929	0.0134835	0.0457734	0.0147382	0.471415	0.250612	0.487321
ENSG00000170075.8	GPR37L1	1.82908	0.033885	0.0159027	0.0248075	2.03778	0.0636356	1.02931	0.0330303	0.100298	0.0190783	0.0663979	0.0237468	0.0570681	0.0551887	0.0468557
ENSG00000109794.13	FAM149A	0.00343339	0.604122	1.43188	0.00274019	0.161825	0.0595887	0.588873	1.6262	0.0130966	0.477286	0.00818227	0.00218356	0.357169	0.0577964	0.0994506
ENSG00000013016.14	EHD3	0.131252	0.123497	0.095227	0.121938	0.109842	0.188225	0.120494	0.147911	0.234776	2.89863	0.200782	0.104451	0.187138	0.179911	0.175241
ENSG00000127603.23	MACF1	0.101264	0.099604	1.49787	0.0874923	0.220028	1.08728	0.0864395	0.105279	0.197437	0.0703889	1.15615	0.0746361	0.160168	0.142187	0.138898
ENSG00000197579.7	TOPORS	0.451849	0.00537918	0.808023	0.397618	0.254745	0.0124812	0.85694	0.0938782	0.0241656	1.20273	0.376448	0.00430822	0.71283	0.276402	0.0108163
ENSG00000077942.18	FBLN1	0.0325163	0.0292504	1.45134	0.0320395	0.736588	0.0575372	0.527875	0.035108	0.1095	0.0227473	0.0727396	0.0281119	1.19605	1.04237	0.0568566
ENSG00000131094.3	C1QL1	0.102587	0.125165	0.087491	0.10931	1.33177	0.165301	0.908814	0.117678	0.205123	0.0776283	0.169367	1.33849	0.163593	0.146587	0.149747
ENSG00000163617.10	CCDC191	0.424487	0.0205772	0.0117875	4.27625	0.0167146	0.042291	0.0174069	0.0233215	0.0753103	0.0155479	0.0504109	0.0157811	0.379014	0.0449362	0.0390914
ENSG00000067365.14	METTL22	0.110724	0.102599	0.0843062	0.100611	2.0352	0.164514	0.861292	0.126587	0.209922	0.0815608	0.177487	0.607932	0.182756	0.156732	0.179076
ENSG00000079215.13	SLC1A3	0.127145	0.126919	0.069645	0.101261	0.0963756	0.173184	0.0961167	0.116911	0.214715	1.9602	0.202401	1.36795	0.19865	0.160457	0.149095
ENSG00000165886.4	UBTD1	0.00181348	0.321974	1.1634	0.315342	0.393352	0.19845	0.00144416	0.957075	0.00737545	1.03478	0.296549	0.0285393	0.508076	0.0802824	0.188271
ENSG00000068305.17	MEF2A	0.0282443	1.83246	0.0153191	0.286738	0.0208125	0.055453	1.12782	0.0338114	0.0928547	0.0193889	0.0667088	0.0205134	0.0534795	0.0490417	1.73658
ENSG00000110583.12	NAA40	0.814783	0.0215482	0.0124118	0.0183463	0.294982	0.0426464	1.0639	0.667448	0.0728746	0.0162349	0.0503584	0.153983	0.0440843	2.14721	0.0352434
ENSG00000169760.17	NLGN1	0.42739	0.0441543	0.0207557	0.0382203	0.0348832	1.03655	0.766708	0.272658	0.114744	0.0382304	0.0797874	0.834765	0.0729145	1.25183	0.386166
ENSG00000178665.14	ZNF713	0.268996	0.0194054	1.12887	0.528477	0.0476303	0.0429361	1.37727	0.584811	0.0715293	0.635413	0.0533103	0.5839	0.0411313	0.0369918	0.0354788
ENSG00000127329.14	PTPRB	0.080397	0.997902	0.0874262	0.0700653	0.0630177	0.12732	0.0801592	0.0868882	0.183915	2.92211	0.14481	0.0839771	0.128164	0.116516	0.118309
ENSG00000158526.7	TSR2	1.67033	0.14601	0.108705	0.142365	0.132648	0.208095	0.14384	0.165906	0.27389	0.119031	0.226844	0.886031	0.209214	0.201065	0.208091
ENSG00000146950.12	SHROOM2	0.216411	0.0227935	0.659602	0.0221848	0.344352	0.393207	0.849354	0.350494	0.0833075	0.527225	0.0598451	0.674695	1.16576	0.0415961	0.039692
ENSG00000145734.18	BDP1	0.0282441	0.487906	0.0171315	0.316107	0.0215541	0.0545852	1.39958	0.0370301	0.0972309	1.27325	0.0676148	1.2214	0.311842	0.0513331	0.0507638
ENSG00000147854.16	UHRF2	0.175698	0.317684	1.34634	0.0420363	0.0381669	0.0832781	2.24089	0.0500704	0.136991	0.0342631	0.105267	0.578512	0.087729	0.0768523	0.0778907
ENSG00000157778.8	PSMG3	0.0694285	0.0623776	0.74211	0.0651197	1.23499	0.109634	1.89979	0.0719507	0.174832	0.0460374	0.124848	0.0618611	0.111091	0.463882	0.0987318
ENSG00000152439.12	ZNF773	0.0168704	0.861322	1.01077	0.766207	0.0125682	0.0324781	1.15139	0.0187476	0.0594809	0.0112899	1.00581	0.0368441	0.0330136	0.0325393	0.417771
ENSG00000089091.16	DZANK1	0.761872	1.12827	0.0774809	1.30145	0.467031	0.16384	0.0975638	0.118425	0.211086	0.0875644	0.188587	0.0971405	0.162688	0.151591	0.149249
ENSG00000114268.11	PFKFB4	0.113683	0.109207	0.0818061	1.25085	0.0981704	0.168108	0.0999084	0.596237	0.229898	1.13276	0.195324	0.0990931	0.175197	0.176116	0.601588
ENSG00000165861.13	ZFYVE1	0.87529	0.0872336	0.0566735	0.561906	0.0888885	0.437979	1.25256	0.0968347	0.19815	0.0643682	0.163808	0.0738758	0.150885	0.986943	0.151093
ENSG00000158321.15	AUTS2	0.492463	0.0765809	0.0556672	0.071167	0.0706302	0.531805	0.0772724	0.0860661	0.477547	0.931837	0.172212	0.52872	0.127871	1.43982	0.149982
ENSG00000184208.10	C22orf46	0.293275	0.0235503	1.98964	0.0208637	2.04204	0.0491876	0.256398	0.0288479	0.0850533	0.329501	0.0592762	0.0178817	0.0484296	0.0437875	0.159718
ENSG00000129484.13	PARP2	0.529735	0.12678	0.0904287	0.10832	0.113333	0.19388	0.10965	0.851851	0.22634	1.13155	0.201791	0.864458	0.178189	0.171179	0.17382
ENSG00000174788.9	PCP2	0.0397443	1.34331	0.0182937	0.534209	0.25044	0.0589974	2.2789	0.0376242	0.103289	0.0217838	0.0757723	0.032628	0.0633555	0.0658621	0.505066
ENSG00000111261.13	MANSC1	0.633972	0.128443	2.37653	0.136682	0.109091	0.185316	0.125806	0.145149	0.231003	0.0996212	0.200909	0.113944	0.195872	0.176046	0.173631
ENSG00000022567.9	SLC45A4	0.112386	0.0949129	1.61727	0.0909091	0.761386	0.156255	0.0891715	0.122733	0.204656	0.0818407	0.183294	1.24212	0.15537	0.14455	0.141303
ENSG00000123143.12	PKN1	0.11911	0.120793	0.0837991	1.18886	0.0996451	0.207018	0.11416	0.163471	0.227046	0.123376	0.199215	0.713232	1.41009	0.16484	0.162037
ENSG00000089486.16	CDIP1	0.0274463	1.1945	0.0145427	0.0216324	0.0186349	0.0508199	0.881498	0.0277165	0.0855653	1.65802	0.0595276	0.240836	0.0487978	0.0507373	1.06651
ENSG00000187140.5	FOXD3	0.334125	0.863945	0.0145669	0.0211826	0.463475	0.0602381	1.12975	0.850446	0.302405	0.0200176	0.0604006	0.0202616	0.0530887	0.0477576	1.20276
ENSG00000113441.15	LNPEP	0.163701	0.141546	0.0924966	0.127124	1.0969	0.192909	0.123582	0.147984	0.247771	0.123405	0.225196	1.02518	0.928802	0.18299	0.179303
ENSG00000064545.14	TMEM161A	0.339472	0.0529167	0.0250635	0.0418457	0.595127	0.0741186	0.650295	0.0497772	0.13377	1.62786	0.093235	0.438201	0.0847448	1.12205	0.0735747
ENSG00000186642.15	PDE2A	0.357701	1.30271	0.0294358	0.0403501	0.944799	0.0905427	0.0418344	0.545371	0.295341	0.741134	0.104668	0.655992	0.0862847	0.0769104	0.0757079
ENSG00000128872.9	TMOD2	0.122613	2.13272	0.0790047	0.123494	0.0978268	0.182073	0.102906	0.127161	0.220433	0.0939562	0.189316	0.0904088	0.171479	1.20729	0.163673
ENSG00000133884.9	DPF2	0.27902	0.513357	1.50974	0.0167601	0.470714	0.0403693	0.0156289	0.023618	0.0726452	1.58522	0.0475449	0.0155745	0.797191	0.0375324	0.0336709
ENSG00000154767.14	XPC	0.0265934	0.0242088	0.0151923	0.0252714	0.0189391	0.0487941	0.0260353	0.0269832	0.086172	1.69836	0.767983	0.910976	1.39207	0.0443315	0.334867
ENSG00000215218.3	UBE2QL1	0.250156	0.0538365	0.0330191	1.03654	3.03176	0.0975013	0.0473341	0.0568066	0.149713	0.04234	0.276854	0.0472296	0.0953171	0.0839732	0.0788769
ENSG00000127995.16	CASD1	0.147224	0.145265	0.102301	2.31628	0.121198	0.199149	0.13627	0.153682	0.244286	0.115301	0.217618	0.424431	0.198635	0.192644	0.188894
ENSG00000205937.11	RNPS1	1.9138	0.610624	2.30742	0.0266407	0.0260586	0.0650196	0.0268622	0.0364081	0.102522	0.0230614	0.0743586	0.0257589	0.0681207	0.0607059	0.0594673
ENSG00000106028.10	SSBP1	0.501979	0.582486	1.12671	0.0141264	0.00438673	0.986282	0.845525	0.135005	0.0230323	0.00369217	0.267206	0.850736	0.011513	0.0116176	0.12488
ENSG00000078018.19	MAP2	0.223171	0.217357	0.160673	0.506643	0.30565	0.00609223	1.02496	0.667138	0.0124737	0.0668677	1.62619	0.185113	0.277169	0.209573	0.00535526
ENSG00000104221.12	BRF2	0.00341708	0.702212	1.01531	1.70622	0.00302516	0.00687463	0.158571	0.00373852	0.0140739	0.854549	0.00876236	0.554671	0.40822	0.00632841	0.0476167
ENSG00000132024.17	CC2D1A	0.0638395	2.62216	0.0365417	0.946819	0.0474716	0.76274	0.0565771	0.0912016	0.170407	0.0474076	0.126712	0.0449226	0.119572	0.110507	0.0995317
ENSG00000109618.11	SEPSECS	0.0346065	0.0295579	0.0180519	0.684176	0.34904	0.0591522	0.0251665	0.94738	0.0990458	0.288719	2.70778	0.0241929	0.0583769	0.056843	0.0519874
ENSG00000117640.17	MTFR1L	0.147227	0.142819	0.106344	0.150985	0.12827	0.197803	0.133282	0.153548	0.243401	2.57563	0.216716	0.133546	0.201302	0.191849	0.187988
ENSG00000169756.16	LIMS1	0.284512	0.0252469	0.0145763	0.347664	0.0222273	0.0467183	0.0210172	0.45458	0.0861826	0.778449	2.64815	0.0196755	0.0505847	0.0475231	0.598913
ENSG00000253797.2	UTP14C	0.425803	0.00400253	0.00248325	0.00368905	0.0031986	2.28085	1.38524	0.270049	0.0192338	0.00316507	0.638092	0.273536	0.0093165	0.165294	0.00769636
ENSG00000221926.11	TRIM16	0.555634	1.66589	1.3328	0.0421114	0.0439841	0.0876705	0.038824	0.797263	0.137789	0.0343488	0.0990456	0.3038	0.0868963	0.0787383	0.0820683
ENSG00000160539.4	PLPP7	1.11432	1.99315	0.0213772	0.0320977	0.0266062	0.0656475	0.0319803	0.691026	0.108466	0.0249061	0.08123	1.03289	0.0699562	0.0656448	0.0618249
ENSG00000168959.14	GRM5	0.0740744	0.135125	0.0498103	1.57146	0.758953	0.125621	0.0623032	0.960159	0.184399	0.0648302	0.159265	0.772325	0.126887	0.1311	0.126428
ENSG00000108528.13	SLC25A11	0.792622	0.155575	0.938415	0.156778	0.137914	0.224307	0.15946	0.175329	0.249148	0.129207	0.22527	0.150259	0.255854	0.206739	0.863941
ENSG00000083896.12	YTHDC1	0.111378	0.868065	0.461948	0.548102	0.00681571	1.18121	0.293065	0.588139	0.0362484	0.00600195	0.740485	0.358789	0.0849198	0.0166561	0.180378
ENSG00000122958.14	VPS26A	0.207651	0.808877	0.71312	0.578648	0.0152857	0.0353028	0.966958	0.512746	0.356122	0.0125393	0.0467737	0.0134433	0.0367764	0.739561	0.418811
ENSG00000136868.10	SLC31A1	0.0594606	0.0375585	1.41185	0.0358594	1.43157	0.0738346	0.0343455	0.0462929	0.119605	0.0285857	0.0883042	1.00026	0.0746387	0.903669	0.0636801
ENSG00000163359.15	COL6A3	0.430432	1.32327	0.884776	0.0326989	0.0252497	1.08139	0.372024	0.0383423	0.1062	0.0237279	0.0779077	0.843448	0.0668487	0.0624016	0.0571998
ENSG00000163811.11	WDR43	0.0136046	0.729105	0.628969	0.650296	0.63823	0.890915	0.19155	0.0138931	0.0448872	0.00780806	0.257705	0.00899109	0.248397	0.688032	0.463812
ENSG00000125869.9	LAMP5	0.0324935	0.0254102	1.7626	0.897055	0.735548	0.0602262	0.0226	0.029162	0.0877358	0.0173401	0.065021	0.373617	0.0560242	1.22373	0.0564797
ENSG00000127884.4	ECHS1	0.0941005	0.0860849	0.0635607	0.0797881	0.579586	0.150145	0.549159	2.69534	0.204408	0.0720872	0.165333	0.0719904	0.157303	0.132111	0.135078
ENSG00000174791.10	RIN1	0.268103	0.0116272	0.284312	0.0105813	0.00996719	0.702378	1.26559	0.938288	0.0494075	0.822491	0.0320139	0.438872	0.0279569	0.250304	0.363578
ENSG00000100949.14	RABGGTA	0.0412154	1.8546	0.0208776	0.0303311	0.48169	0.109603	2.03066	0.0389521	0.111647	0.0227996	0.112003	0.0233548	0.0679493	0.235522	0.24481
ENSG00000075945.12	KIFAP3	0.742556	0.0541747	1.96778	0.0505128	0.596991	0.105943	0.0495954	0.0701515	0.15367	0.0460976	0.114466	0.0448338	0.102724	1.16864	0.0891412
ENSG00000087074.7	PPP1R15A	0.024558	0.0216152	0.0126696	1.64547	1.00272	0.0461429	0.0187327	0.0262315	0.0798297	1.18994	0.0545505	0.0172249	0.0484977	1.22545	0.0384897
ENSG00000129116.17	PALLD	0.0738365	0.00199073	0.266995	0.00192543	0.17121	0.00471301	0.342604	0.00242548	3.2609	0.00143705	0.0288352	0.0015977	0.00466344	1.09021	0.242516
ENSG00000160439.15	RDH13	0.400003	0.422764	0.00491992	0.00753601	1.1071	0.018107	1.10021	0.00992858	0.0355001	0.00598582	0.0240588	0.283049	1.34518	0.272903	0.445403
ENSG00000139133.6	ALG10	0.0804134	0.0784061	0.0495063	2.07471	0.529161	1.46416	0.07111	0.0956981	0.179254	0.0562213	0.150171	0.0758468	0.122314	0.139444	0.123429
ENSG00000166262.15	FAM227B	0.814486	0.113052	0.086538	0.112752	0.104527	0.180715	1.64002	0.129949	0.223152	0.114205	0.196622	0.102792	0.180902	0.913794	0.165082
ENSG00000101811.13	CSTF2	0.592842	0.172143	0.762249	0.143486	0.148669	0.209416	0.153941	1.25215	0.253601	0.131181	0.222332	0.148855	0.213662	0.204091	0.206006
ENSG00000108395.13	TRIM37	0.646589	0.0829442	2.69599	0.54887	0.0772084	0.141904	0.075511	0.105159	0.19727	0.060724	0.156102	0.0711228	0.134763	0.129165	0.135089
ENSG00000079691.17	LRRC16A	0.949156	0.663779	1.37638	0.549143	0.021831	0.652761	0.023139	0.0309409	0.0939436	0.807385	0.0638259	0.0225231	0.0579924	0.0513193	0.0737902
ENSG00000172590.18	MRPL52	0.0594221	0.0489675	0.0356266	0.0458378	1.8785	0.0980571	0.0475173	0.060144	0.148564	1.97086	0.112615	0.592914	0.101317	0.0870982	0.0863129
ENSG00000115998.7	C2orf42	0.32505	0.472041	0.110153	0.364275	0.00251955	0.00776795	0.938253	0.704341	0.0141173	0.319974	0.734646	0.201188	0.805353	0.167467	0.326363
ENSG00000139835.13	GRTP1	0.0760527	1.10789	0.431064	1.17202	0.061664	0.131416	0.0690702	1.38711	0.186395	0.0553069	0.174445	0.0616163	0.144697	0.115951	0.115004
ENSG00000163655.15	GMPS	0.131567	0.998908	0.0924069	0.124585	0.119049	0.185391	0.150431	1.8401	0.230476	0.113078	0.22738	0.2813	0.184442	0.174696	0.17508
ENSG00000155827.11	RNF20	0.0398924	0.0370689	0.0240488	0.231383	0.884384	0.0754618	1.00577	0.0432985	0.116582	1.49192	0.0829014	1.18397	0.0698385	0.0636541	0.0641161
ENSG00000080802.18	CNOT4	0.360176	0.0316543	1.13825	1.05705	0.692759	0.0652034	0.0293975	0.0441414	0.106017	0.389814	1.30121	0.0237512	0.0642942	0.0607242	0.060621
ENSG00000169857.7	AVEN	0.0206956	0.0192248	0.0107527	0.870049	1.05829	1.96091	0.0160372	0.659959	0.0743893	0.0127473	0.051113	0.0169649	0.358702	0.298454	0.0319116
ENSG00000127946.16	HIP1	0.123483	0.107983	2.8843	0.0988437	0.450878	0.167071	0.104208	0.118871	0.221915	0.0943319	0.183396	0.0905462	0.166373	0.157697	0.161519
ENSG00000078403.16	MLLT10	0.171923	0.69271	2.10521	0.507567	0.00474525	0.0125384	0.00500041	0.00799926	0.0253624	0.387885	0.0158715	0.00448499	1.36865	0.0125794	0.165023
ENSG00000165392.9	WRN	0.0837581	0.0748639	1.36666	0.0741249	0.0730694	0.13465	0.0782971	1.63756	0.191042	0.0613887	0.151443	0.941878	0.13365	0.13484	0.133326
ENSG00000158483.15	FAM86C1	0.0950244	0.0878889	0.0599191	0.712957	0.0848775	0.150407	0.088024	0.119738	0.201497	2.91171	0.168463	0.0872393	0.162565	0.141625	0.144632
ENSG00000115904.12	SOS1	0.0731545	0.0620486	0.0466053	0.0568893	0.0601509	0.116447	1.84935	0.969447	0.1679	0.0485691	0.128257	0.0481702	0.110267	1.4697	0.128444
ENSG00000144362.11	PHOSPHO2	0.043169	0.0340754	0.0208563	0.0339027	1.39723	0.33203	0.0284	0.0443794	0.118963	0.62317	0.0804437	1.14236	0.068965	0.068675	1.38054
ENSG00000092841.18	MYL6	0.130078	0.124455	2.07586	0.136799	0.111936	0.188456	0.119907	0.145901	0.238516	0.109325	0.221125	0.88778	0.188584	0.176097	0.173291
ENSG00000161618.9	ALDH16A1	0.926977	0.285414	0.23937	0.344061	0.249348	0.0319179	0.504442	0.330356	0.0912889	0.213208	1.25841	0.136274	0.418985	0.210572	0.258415
ENSG00000184216.11	IRAK1	0.0585178	0.0537018	0.0415437	2.18048	0.454072	0.327467	0.0482492	0.059207	0.148494	0.0396951	0.11891	1.54678	0.0967486	0.102027	0.088266
ENSG00000156787.16	TBC1D31	0.293209	0.354175	1.34795	0.0192918	0.021742	0.921483	0.0893501	0.0267847	0.0773245	0.921799	0.0532801	1.17355	0.043991	0.0423304	0.0662669
ENSG00000198841.3	KTI12	0.111668	0.105348	0.072826	0.0965026	0.0885413	0.168319	0.093807	0.114532	0.213837	0.0845934	0.185879	3.32075	0.168133	0.163937	0.155488
ENSG00000182963.9	GJC1	0.286314	0.0909441	0.0610613	0.0936332	0.552515	0.152576	2.38873	0.11104	0.198572	0.0730881	0.18797	0.0722498	0.661423	0.145087	0.136057
ENSG00000171766.15	GATM	0.0381525	1.83715	0.554704	0.032597	0.0262058	0.0663684	0.822294	0.0397166	0.112389	0.0258657	0.0781847	0.335113	0.067595	1.32558	0.0569887
ENSG00000078747.12	ITCH	0.00288448	0.750456	0.758046	0.00246527	0.452896	0.452384	0.769212	0.678645	0.0120424	0.917575	0.00724011	0.00193484	0.482959	0.20027	0.00558958
ENSG00000134987.11	WDR36	0.456921	0.029762	0.0152765	0.0214578	0.462695	0.434124	0.022314	2.58578	0.0827586	0.0195952	0.0589212	0.485722	0.0572843	0.673873	0.0418454
ENSG00000178952.8	TUFM	1.17409	1.36274	0.0255468	0.581397	1.34227	0.0772697	0.035002	0.0453327	0.135655	0.0306436	0.0949126	0.279509	0.0729438	0.0826345	0.0686254
ENSG00000010256.10	UQCRC1	0.00451059	0.178072	0.177444	0.693615	0.591421	0.568897	0.935621	0.00507567	0.0180919	0.463856	1.00586	0.00314196	0.623499	0.13594	0.0864232
ENSG00000129071.9	MBD4	0.00532946	0.446033	0.0586073	0.519708	0.287054	0.460048	0.777989	0.183293	0.02021	0.637001	1.13682	0.198256	0.374758	0.0106349	0.374444
ENSG00000071054.16	MAP4K4	0.679242	0.051293	0.0368147	0.0671768	1.35139	0.103598	1.6985	0.0639775	0.171075	0.041214	0.113365	0.719325	0.0993608	0.0881967	0.0860692
ENSG00000139746.15	RBM26	0.537134	0.542221	1.01929	0.716554	0.270571	0.0125827	0.00474873	0.00688644	0.0246995	0.675395	0.0156529	1.08775	0.204052	0.359291	0.0114125
ENSG00000177363.4	LRRN4CL	0.0150907	0.0122977	0.559288	0.251274	0.456057	1.03151	1.32998	0.0156874	0.0494275	1.22663	0.0323233	0.00967455	0.0681319	0.393496	0.0222188
ENSG00000118454.12	ANKRD13C	0.152293	0.0982883	0.0676657	0.103715	3.33368	0.162794	0.0898258	0.113118	0.21076	0.078406	0.177778	0.0817801	0.159595	0.15441	0.169287
ENSG00000100897.17	DCAF11	0.0336566	0.0324594	0.899471	0.804489	0.0248578	0.0662511	0.0288595	1.03764	0.113641	1.63321	0.0845583	0.0289673	0.0614835	0.522669	0.0546362
ENSG00000139970.16	RTN1	0.0429893	1.59123	0.0259265	0.0388925	0.0342711	0.0765617	0.0363184	0.0520399	0.129836	1.87516	0.0937653	1.16648	0.0788474	0.0810406	0.0763554
ENSG00000133275.15	CSNK1G2	0.149701	0.945529	0.112131	0.14327	0.125589	0.216163	0.134574	0.183537	0.25698	0.922982	0.220211	0.115775	1.03248	0.196576	0.196082
ENSG00000117305.14	HMGCL	0.253405	1.24395	0.0141259	0.739008	0.0191335	0.042998	0.019908	1.00328	0.0815957	0.0165153	0.0549709	0.0171653	0.0487997	1.85837	0.0400639
ENSG00000126934.13	MAP2K2	0.968254	1.18765	0.0116767	0.736934	0.518532	0.0405611	0.0177647	0.686575	0.668362	0.0141658	0.0527589	0.430057	0.0401382	0.0465493	0.036684
ENSG00000135093.12	USP30	0.76809	0.637475	0.00752979	0.0126747	0.0105605	0.398674	1.13864	0.388908	0.0541634	1.03042	0.0337688	0.0115316	0.435425	0.0256137	0.519198
ENSG00000136048.13	DRAM1	0.168379	0.123122	0.0733206	0.573153	1.79438	0.177811	0.100984	0.120749	0.227103	0.0905416	1.0552	0.0884944	0.169418	0.176297	0.177207
ENSG00000182578.13	CSF1R	0.720895	1.78957	0.0286282	0.0367911	0.926274	0.0888405	0.0380635	0.0487793	0.14223	0.0345334	0.439585	0.879706	0.0805015	0.0725966	0.0726448
ENSG00000153558.13	FBXL2	0.412651	0.08198	1.15369	0.0731284	0.0685085	0.136542	0.071714	0.0916543	0.185813	0.0635445	0.154404	0.060169	0.130471	0.125698	2.46397
ENSG00000156976.14	EIF4A2	0.117839	0.114836	0.0797364	0.363464	0.102986	0.174184	0.101469	0.173809	0.223294	2.84454	0.193306	0.0973721	0.179719	0.169273	0.165362
ENSG00000156453.13	PCDH1	0.549147	0.189871	1.07074	0.375105	0.347913	0.0140323	0.561187	0.279879	0.0336608	0.354049	0.017978	0.216928	0.0153296	1.44845	0.0122285
ENSG00000077549.17	CAPZB	0.0467141	0.0434385	1.62771	0.0404219	0.0345822	2.26666	0.0386982	0.0495737	0.131573	0.0348678	0.0946866	0.0324053	0.0793608	0.802736	0.0707071
ENSG00000172273.12	HINFP	0.278036	0.00405372	0.0590826	0.791611	0.453103	0.489237	0.0035312	0.362522	0.0181662	0.718038	0.877125	0.212045	0.451987	0.331312	0.441648
ENSG00000150347.14	ARID5B	0.0615924	0.0542977	1.38667	0.0487836	0.04415	0.938633	0.047346	0.0602193	0.152276	0.0414591	0.110203	0.0412245	0.0960008	1.10947	1.17315
ENSG00000185838.13	GNB1L	0.231639	0.148336	0.00367011	0.398117	0.00505997	1.5432	0.00529452	0.833843	0.904257	0.478661	0.437395	0.00471646	0.0143854	0.28871	0.189562
ENSG00000171103.10	TRMT61B	0.6909	0.0922622	1.20863	0.0834174	0.0797077	0.145064	0.0776555	0.333808	0.205936	0.0661931	0.16064	1.69026	0.143432	0.135468	0.134865
ENSG00000138814.16	PPP3CA	0.0736897	0.072119	0.0444253	0.635245	1.4745	0.123025	0.935769	0.0709779	0.787795	0.045714	0.133587	0.0723051	0.117608	0.644044	0.0995298
ENSG00000069535.13	MAOB	0.480386	0.00699	0.00398281	0.675894	0.525584	0.0157529	0.0059119	0.763652	0.209209	0.00492542	0.716694	0.46021	0.0151688	1.5874	0.0136223
ENSG00000117481.10	NSUN4	0.285894	0.813108	0.0171624	0.0295136	3.24005	0.0594867	0.0244991	0.583477	0.0992255	0.0200641	0.0709268	0.0235572	0.0579927	0.0591006	0.0493867
ENSG00000139352.3	ASCL1	0.0473767	0.0448399	1.11158	1.64048	1.00209	0.0856066	0.855059	0.0523322	0.134784	0.032791	0.0989967	0.0371742	0.0840637	0.0952529	0.0718807
ENSG00000164398.12	ACSL6	0.0192787	0.0181893	0.0835653	0.878239	0.0145887	0.0426753	0.0156575	0.0229323	0.0691606	2.28461	0.9165	0.555931	0.0411124	0.0342869	0.463047
ENSG00000123358.19	NR4A1	0.0637619	0.525167	0.0420152	0.0552252	0.82062	0.110741	0.616778	2.44719	0.158103	0.0459388	0.117552	0.0501764	0.103697	0.0956276	0.0961052
ENSG00000182103.4	FAM181B	0.134475	0.00615115	0.00363742	0.334354	0.0052467	0.0130669	0.00537456	0.398434	3.77568	0.0045477	0.01687	0.195861	0.0130561	0.568429	0.0118311
ENSG00000113448.16	PDE4D	0.00629593	0.00620598	0.783488	0.949884	0.00489906	0.0130836	0.00535343	0.00796214	1.52656	0.553623	0.657383	0.125681	0.0143874	0.0117503	0.820442
ENSG00000065548.17	ZC3H15	0.153068	0.151245	0.37984	0.17506	0.125879	0.206119	0.142023	0.186582	0.251493	0.121387	0.227797	2.09338	0.244512	0.199349	0.199363
ENSG00000171606.17	ZNF274	0.168839	0.917698	0.0048564	0.505771	0.00677601	0.0187361	0.587653	0.0108137	0.0362304	0.156673	1.38167	0.486812	0.018836	0.478343	0.702232
ENSG00000100243.20	CYB5R3	0.0505085	0.0421724	1.54913	1.01015	0.0328137	0.0836365	0.0370583	0.047735	0.142312	0.0307469	2.09747	0.0382783	0.0784771	0.0853117	0.0708795
ENSG00000170468.7	C14orf169	0.0084274	0.673812	0.00414349	0.378617	0.510082	0.425457	0.490909	0.666862	0.833131	0.0715027	0.300589	0.00583806	0.0161783	0.561891	0.537806
ENSG00000029153.14	ARNTL2	0.85736	0.0836922	1.53685	0.112041	0.0687052	0.136775	0.0874768	0.101391	0.856178	0.738952	0.226259	0.0672652	0.141309	0.1266	0.126264
ENSG00000125107.16	CNOT1	0.86455	0.0521062	0.027458	0.0385938	0.956609	0.0842561	0.0424043	0.0554933	0.139138	1.12982	0.779783	0.989175	0.0837476	0.0772685	0.0748582
ENSG00000243660.9	ZNF487	0.0341975	0.0266339	0.0186456	0.025259	0.0383219	0.0567966	1.74235	0.0326434	0.09913	1.32391	0.0698816	1.44662	0.0621441	0.0506338	0.410254
ENSG00000136270.13	TBRG4	0.130978	0.129865	2.39824	0.126938	0.150737	0.198494	0.121274	0.304718	0.235185	0.102574	0.201889	0.365716	0.205855	0.177966	0.173471
ENSG00000102893.15	PHKB	0.0260943	0.0214261	0.0122359	0.895681	0.0178575	1.44623	1.50284	0.191602	0.0769503	0.0155366	1.11149	0.0156195	0.0429341	0.0391346	0.0372372
ENSG00000129654.7	FOXJ1	0.65989	0.0256357	1.02909	1.43594	0.0215729	0.052599	0.775265	0.0314571	0.0913266	0.522919	0.262932	0.390085	0.0508015	0.0490335	0.0443953
ENSG00000204315.3	FKBPL	0.0418613	1.4514	0.0276286	0.0380952	0.714312	0.0868095	0.03516	0.0477665	0.126845	0.0311342	0.0938557	0.57287	1.99282	0.0723722	0.0685642
ENSG00000131100.12	ATP6V1E1	0.973095	0.0692399	0.0458121	0.0618735	0.0537144	0.126812	1.38532	0.0756322	0.179173	0.0504739	0.172887	0.9166	0.590709	0.5007	0.108452
ENSG00000172000.7	ZNF556	0.943796	0.013254	1.51093	0.0129477	0.673898	0.0692221	1.09139	0.194383	0.0554916	0.00945039	0.0375449	0.0101461	0.0289757	0.79378	0.0259479
ENSG00000157766.15	ACAN	0.136007	1.7362	0.0935803	0.124309	0.113569	0.203612	1.20023	0.14906	0.237314	0.108314	0.211173	0.108586	0.195544	0.184372	0.186905
ENSG00000166105.15	GLB1L3	0.137883	0.133279	0.109307	2.57777	0.228003	0.197188	0.132484	0.141765	0.244559	0.113076	0.227435	0.129541	0.202946	0.215773	0.192923
ENSG00000110719.9	TCIRG1	0.162045	0.1549	1.75268	0.175111	0.136282	0.21726	0.157637	0.179254	0.254869	0.137753	0.228275	0.613849	0.211397	0.205648	0.209087
ENSG00000173846.12	PLK3	1.29896	0.102842	0.0716747	1.1441	0.0913586	0.168864	0.101947	1.1076	0.211503	0.0811594	0.176011	0.0818053	0.179832	0.153357	0.189345
ENSG00000197568.13	HHLA3	1.14983	1.38581	0.0157126	0.0252715	0.0210274	0.998215	0.0217856	0.42438	0.0934269	0.0185573	0.777025	0.020581	0.0509607	0.0593397	0.381065
ENSG00000054690.13	PLEKHH1	0.0521461	0.0481531	0.030011	0.0938397	0.967982	0.0896351	0.0422448	2.67216	0.149264	0.0359586	0.101051	0.850733	0.085426	0.0927202	0.0747821
ENSG00000221968.8	FADS3	0.0845885	2.45505	0.0895034	0.0815583	0.0670658	0.136049	0.0783743	0.200364	0.197518	0.0782112	0.718384	0.679355	0.139784	0.132318	0.124943
ENSG00000179869.14	ABCA13	1.26513	0.0378045	0.0241	0.674652	2.69535	0.0836744	0.0485502	0.0466363	0.129623	0.0281116	0.0922598	0.0335771	0.0827966	0.0766333	0.0857949
ENSG00000130024.14	PHF10	1.94192	0.0677953	0.0452739	0.0641176	0.0596771	0.123727	0.475217	0.205884	1.6774	0.0564689	0.149345	0.0606023	0.138882	0.114343	0.113015
ENSG00000166578.9	IQCD	0.179227	0.019995	0.0127355	0.0202197	0.81842	0.0422975	0.753653	0.0239962	0.0756949	1.13479	0.0507181	1.08419	0.0413153	1.16292	0.0356193
ENSG00000113269.13	RNF130	0.923003	0.104119	1.01676	0.0915912	0.518577	0.164039	1.193	0.118681	0.21254	0.0845935	0.176216	0.0858598	0.156874	0.180519	0.147558
ENSG00000196781.13	TLE1	0.190552	0.0227448	0.0145752	0.598243	2.69814	0.0475812	0.0203769	0.0288728	0.0797955	0.871756	0.723886	0.0183716	0.0508053	0.0438937	0.0396219
ENSG00000170516.16	COX7B2	0.0210052	0.0205367	0.945179	0.70362	1.30661	0.0415204	1.23403	0.174003	0.075198	0.0149508	0.051241	0.638083	0.0419882	0.0390613	0.148912
ENSG00000188107.13	EYS	0.126478	0.116569	0.0787752	0.108077	0.103284	0.175773	2.04077	0.448976	0.99267	0.0936553	0.204372	0.0927713	0.176891	0.165318	0.165592
ENSG00000178104.19	PDE4DIP	0.12064	1.96299	0.0970198	0.122172	0.140425	0.179346	0.121892	0.15074	0.226559	0.441888	0.901262	0.0991199	0.190908	0.166195	0.163399
ENSG00000179832.17	MROH1	0.257083	0.0155899	0.765042	0.598658	0.732122	0.0342414	0.0139576	0.0187408	0.0631782	0.869728	0.738884	0.299165	0.0327402	0.031484	0.996097
ENSG00000167107.12	ACSF2	0.102715	0.102342	2.20474	0.0952246	0.0844015	0.168522	0.0900617	0.458589	0.20749	0.0794542	0.174544	0.0806328	0.166755	1.0092	0.162353
ENSG00000101216.10	GMEB2	0.69226	1.37132	0.0710304	0.0842191	1.63627	0.151683	0.0947961	0.116315	0.206648	0.0727537	0.166285	0.0781555	0.150943	0.14093	0.170023
ENSG00000153443.12	UBALD1	0.333488	3.24167	0.0516996	0.0722202	0.0660168	0.125631	0.0715556	0.0849975	0.185652	0.0583084	0.148411	0.0616026	0.134835	0.526715	0.116359
ENSG00000119402.16	FBXW2	0.674781	1.27564	0.0194661	0.844211	0.384364	0.0660131	0.662582	0.0339571	0.0978027	0.0202932	1.162	0.0279677	0.0593937	0.0531481	0.0529614
ENSG00000082153.17	BZW1	0.0158274	1.51132	0.110536	0.0127973	0.357571	1.12283	1.08551	0.0165921	0.0563236	0.911044	0.0373332	0.14976	0.0312804	0.0252711	0.0261591
ENSG00000135968.19	GCC2	0.323985	0.60444	0.498052	0.415423	0.495387	0.181867	0.877225	0.00522874	0.291767	0.578914	0.0120671	0.470733	0.00937708	0.549322	0.177456
ENSG00000136827.11	TOR1A	0.491634	0.945293	0.706716	0.0267232	0.955474	0.0561429	0.245272	0.0342563	0.0961075	1.00319	0.066437	0.0220447	0.0559618	0.686609	0.0473045
ENSG00000144560.13	VGLL4	0.144503	0.0253392	0.665819	0.754922	0.0189167	0.0480552	1.27807	0.0313932	0.085235	0.017847	1.06337	0.449421	0.0549607	0.0436134	0.765597
ENSG00000185730.7	ZNF696	0.497702	0.00978502	1.55012	0.00919912	0.245195	0.790498	0.173207	0.366604	0.0443329	0.695378	0.0289759	0.42132	0.511063	0.0214177	0.113753
ENSG00000159023.18	EPB41	0.127119	0.123575	0.0857788	0.11817	0.109261	0.216908	1.29826	0.132196	0.626066	0.122584	0.199717	1.32082	0.189695	0.200163	0.172894
ENSG00000175264.7	CHST1	0.139842	0.123117	1.02163	1.30686	0.772833	0.195958	0.120145	0.143916	0.234757	0.109068	0.210317	0.115762	0.182913	0.181562	0.176018
ENSG00000198033.11	TUBA3C	2.20188	0.0635757	0.0460589	0.0567761	0.0680644	0.11663	0.05877	0.493455	1.61167	0.0648482	0.122456	0.048854	0.187751	0.0992482	0.0960968
ENSG00000100263.13	RHBDD3	0.163096	0.107928	0.0644732	2.5306	0.0833511	0.161174	0.0953486	0.110359	0.21257	0.0782099	0.192299	0.895594	0.168963	0.148383	0.160715
ENSG00000123352.17	SPATS2	0.0304249	0.600537	1.02728	0.0297425	0.52064	0.0545135	0.0240117	0.0336437	0.101739	0.96563	1.14557	0.0232564	0.0571911	0.765319	0.0591989
ENSG00000065526.10	SPEN	0.18081	0.0211404	0.00900066	1.28321	0.0119579	1.05018	0.0129376	0.0202434	1.31272	0.012419	0.0400933	0.0116623	0.647775	0.0309024	0.823097
ENSG00000186665.8	C17orf58	0.0982866	1.10283	1.04397	0.0194645	0.0173181	0.043165	0.611035	0.430202	0.0813785	0.0146618	0.0548994	0.597508	0.0450252	0.0382355	1.25658
ENSG00000196220.15	SRGAP3	1.61428	0.0615024	0.0431877	0.492054	0.0535249	0.115046	0.0589213	0.0771284	0.168814	1.42377	0.127248	0.734409	0.152811	0.104026	0.100019
ENSG00000157500.10	APPL1	0.113268	0.0417675	0.81014	0.04805	0.0351161	0.0845951	0.0364461	2.06802	0.137272	0.0311407	0.465515	0.0943652	1.28404	0.0720774	0.072819
ENSG00000028839.9	TBPL1	0.448656	1.25231	0.611334	0.0157724	0.0141164	0.0331784	0.500032	0.466777	0.061487	1.14521	0.0454452	0.45519	0.034184	0.205342	0.177761
ENSG00000173848.18	NET1	0.497666	0.411175	2.57922	0.060147	0.0602089	0.11987	0.0552865	0.0882607	0.167566	0.0566648	0.142447	0.753177	0.117752	0.105988	0.111097
ENSG00000131188.11	PRR7	0.496321	0.0684555	0.0456257	0.0722244	0.468923	0.125314	2.40409	0.0832363	0.181215	0.0537906	0.142075	0.817242	0.120039	0.120858	0.110558
ENSG00000185716.11	C16orf52	0.0302975	0.0270874	0.920186	0.998342	0.0209446	0.690743	0.711156	0.0322039	0.0969066	0.342875	0.070395	0.020066	0.0527279	0.964137	0.461127
ENSG00000083099.10	LYRM2	0.0860461	0.726488	0.0681218	0.0887366	1.06277	0.137755	2.08116	0.100195	0.202387	0.0709742	0.151681	0.0669958	0.148268	0.139027	0.128762
ENSG00000120256.9	LRP11	0.482537	0.0118484	0.392078	0.22125	0.262362	0.0263581	0.55487	0.737462	0.0490716	0.724359	0.391513	1.13027	0.337773	0.0238335	0.128921
ENSG00000244405.7	ETV5	0.0659384	0.0610812	2.28924	1.1681	0.0523716	0.108867	0.0521852	0.0689353	0.168261	0.0464145	0.124759	0.0582701	0.113507	0.85755	0.100964
ENSG00000105926.15	MPP6	0.00791275	0.629197	1.39595	0.256267	0.116624	0.601674	0.0806594	0.296216	0.026643	1.06417	0.0171289	0.712296	0.0133513	0.129415	0.140055
ENSG00000088888.17	MAVS	0.460465	0.0412472	1.57405	0.0396417	0.847345	0.0850958	0.0400363	1.03668	0.128165	0.0331685	0.11687	0.757485	0.0857851	0.0753311	0.0775909
ENSG00000159140.17	SON	0.02638	0.0250507	0.345154	1.14951	0.0218817	0.137611	1.06842	0.620521	0.0944644	1.03058	0.0612078	0.722938	0.0530814	0.0463625	0.0415396
ENSG00000244509.3	APOBEC3C	0.277598	0.663297	0.217069	0.315922	0.656055	0.00864269	0.748676	0.492182	0.017727	0.380923	0.400915	0.316182	0.214395	0.404975	0.377511
ENSG00000196678.13	ERI2	0.863037	1.32264	1.39322	0.0229142	0.823141	0.0601107	0.0228576	0.459236	0.0923775	0.0195577	0.0653188	0.0233809	0.0538972	0.165029	0.0531264
ENSG00000180787.5	ZFP3	0.0887817	0.0816346	0.0552943	0.0812222	0.615681	0.139539	2.0416	0.10583	0.193328	0.0649206	0.157951	1.21688	0.147374	0.132353	0.128199
ENSG00000172757.12	CFL1	0.116141	0.165685	0.0966036	1.97545	0.0974838	0.882162	0.0993794	0.127691	0.219369	0.542004	0.18947	0.0966629	0.169909	0.166552	0.162003
ENSG00000164023.14	SGMS2	0.572311	0.336312	0.345891	0.448324	0.31681	0.420793	0.675719	0.206036	0.00334114	0.045022	0.993388	0.241733	0.499454	0.117451	0.275957
ENSG00000164296.6	TIGD6	1.19733	0.0908589	2.39557	0.087146	0.0816889	0.153317	0.0911	0.113396	0.203085	0.0869204	0.167639	0.0758863	0.149888	0.165544	0.141641
ENSG00000198646.13	NCOA6	0.0973454	2.11801	0.0570363	0.0723968	0.587977	1.30804	0.069668	0.089265	0.186106	0.0605837	0.164868	0.0650858	0.138169	0.128938	0.120953
ENSG00000166734.18	CASC4	0.0322891	0.0301783	0.0200017	1.10867	0.524593	0.0633769	1.08447	0.0343734	0.10475	0.02396	0.0747232	0.831398	0.0609856	0.644971	0.791965
ENSG00000187630.14	DHRS4L2	0.0113836	0.00948872	0.0659644	0.589332	1.42985	0.0213196	0.868952	0.867514	0.0404874	1.0086	0.0283929	0.331587	0.0227163	0.0191091	0.164434
ENSG00000143190.21	POU2F1	0.0453163	0.0420251	0.0256314	1.5004	1.26349	0.077891	1.72881	0.0468556	0.133827	0.0319478	0.245107	0.035506	0.0828093	0.0711085	0.0703928
ENSG00000146701.11	MDH2	0.0494393	1.1753	0.0290538	0.763515	0.869257	0.0861208	1.81598	0.0567973	0.136802	0.0341252	0.0962578	0.0380585	0.0859161	0.077986	0.074526
ENSG00000144320.13	KIAA1715	0.228805	0.390546	0.662561	0.122737	0.163651	0.500594	1.16054	0.436227	0.0135915	0.0307011	0.585576	0.289936	0.800319	0.0060287	0.102107
ENSG00000134809.8	TIMM10	0.125884	0.0175066	1.40656	0.0195614	0.24149	0.981991	0.260012	0.02135	0.0699834	0.0126348	0.0456073	0.497568	0.0387983	1.13234	0.589882
ENSG00000138823.12	MTTP	0.314344	0.653219	0.0138486	0.331184	0.00662952	1.10121	1.03262	0.386127	0.0343999	0.437342	0.0236032	0.532293	0.0175808	0.0164293	0.581975
ENSG00000179820.15	MYADM	0.112144	0.10655	0.0781037	0.0994882	0.568259	0.816072	0.0985138	0.126072	0.214792	0.881571	0.193875	0.0824742	0.17569	0.156735	1.44173
ENSG00000151348.13	EXT2	0.506977	0.22297	0.453133	0.00788075	0.00694074	0.0195013	0.588859	0.0103914	0.0369449	0.693317	0.0777032	0.692556	0.457934	1.21727	0.489191
ENSG00000150401.14	DCUN1D2	0.53167	0.0331093	1.03312	0.933202	0.0249898	0.065905	0.467839	0.0365322	0.109884	0.808241	0.0773496	1.11931	0.0656924	0.0576769	0.059712
ENSG00000167555.13	ZNF528	1.06326	0.0953266	0.0633902	0.694748	1.96659	0.152074	0.0942601	0.114708	0.204485	0.0725969	0.162965	0.0750735	0.148319	0.17867	0.134084
ENSG00000118200.14	CAMSAP2	0.306314	0.0372857	0.0227232	0.0365498	0.0295035	0.0701862	0.03422	0.0461571	0.119085	1.58985	1.8832	0.508384	0.0738652	0.591342	0.0620474
ENSG00000184990.12	SIVA1	0.446452	0.108033	0.830574	0.818081	0.732062	0.0351024	1.49077	0.425499	0.0660496	0.012488	0.0438518	0.351597	0.0365902	0.034697	0.0306637
ENSG00000204965.8	PCDHA5	0.487848	0.314954	0.00338314	0.210676	0.598754	0.0124693	1.39577	0.00709649	0.0258033	0.00411276	0.152908	0.981602	0.0132453	1.03803	0.241141
ENSG00000171566.11	PLRG1	0.122916	0.125836	2.05257	0.120759	0.102886	0.179822	0.119535	0.136774	0.23408	0.0992797	0.201412	0.0986887	1.13139	0.170602	0.184918
ENSG00000134250.17	NOTCH2	0.0249805	0.0198315	1.11381	0.0183033	0.532684	0.0403939	1.66798	0.97438	0.076531	0.0146844	0.596901	0.0167314	0.0490798	0.0386769	0.269346
ENSG00000100105.17	PATZ1	1.18113	0.915929	0.852001	0.0215349	0.0197861	0.0457858	0.0190224	0.0299024	0.0826782	1.17165	0.054697	0.507796	0.462425	0.0456338	0.0399212
ENSG00000196505.10	GDAP2	0.0304516	1.37925	0.0173004	2.02444	0.89107	0.0558739	0.0244217	0.0334316	0.0958969	0.605907	0.0833155	0.0278349	0.0633431	0.0519241	0.0519214
ENSG00000166170.9	BAG5	0.0893322	0.0813335	0.0472943	0.0704775	0.0653199	1.93925	0.0734592	0.0969367	0.188116	1.60683	0.15408	0.0976535	0.127002	0.525352	0.119456
ENSG00000008710.17	PKD1	0.0182874	1.08789	0.274609	0.0149123	0.608938	0.942083	1.41962	0.019358	0.064482	0.118464	0.0416402	0.32966	0.0331257	0.0316367	0.460444
ENSG00000101544.8	ADNP2	0.0214559	0.0195469	0.235611	0.650063	0.391279	1.2576	0.0154346	0.0231396	0.809152	0.0133715	0.0470532	0.30001	0.0375279	0.915845	0.722429
ENSG00000160818.16	GPATCH4	0.389727	2.07133	0.0188373	0.0254165	0.0234814	0.058371	0.768916	0.380595	1.30394	0.0216969	0.0701743	0.131837	0.0563006	0.062179	0.0518882
ENSG00000095383.19	TBC1D2	0.0161524	0.829658	0.0079633	0.773553	0.0111696	1.02335	1.57096	0.0191514	0.0545704	0.969853	0.0384375	0.0734572	0.029607	0.0268698	0.0260337
ENSG00000163053.10	SLC16A14	0.11801	1.32075	1.26644	0.142676	0.711346	0.171801	0.0992832	0.126594	0.225776	0.0900293	0.198723	0.114102	0.175489	0.166609	0.18089
ENSG00000174059.16	CD34	0.138981	0.714546	0.117131	0.962028	0.11658	0.205951	1.29166	0.143696	0.251621	0.116967	0.209671	0.117292	0.217916	0.19152	0.185592
ENSG00000129295.8	LRRC6	0.0810231	0.0742998	1.67193	0.0754419	0.981578	0.125706	0.0667651	0.0895155	0.182643	0.0576003	0.786666	0.060155	0.127144	0.12997	0.780419
ENSG00000144504.15	ANKMY1	0.140891	0.136454	0.101011	0.134474	0.524343	0.190962	0.644312	1.39058	0.246484	0.111841	0.219666	0.112277	0.197995	0.630737	0.182123
ENSG00000170921.14	TANC2	0.135418	0.132192	0.0863157	0.114684	0.113622	1.57829	0.135071	0.142113	0.243856	0.259376	0.210976	0.429824	0.199571	1.09444	0.178825
ENSG00000197728.9	RPS26	0.0213221	0.219929	2.16954	0.0197441	0.108211	0.0418006	0.0177022	0.0232342	0.0746124	1.42213	0.0522984	0.572638	0.635839	0.0388995	0.036536
ENSG00000160058.18	BSDC1	0.128854	0.513156	0.104851	0.694783	0.0904123	0.232049	0.766732	0.550793	0.00531288	0.0903207	1.51281	0.172056	0.273588	0.263598	0.0983393
ENSG00000176293.19	ZNF135	0.276355	0.0133544	0.00799803	0.0125306	0.729892	0.0276354	0.795898	0.528942	0.757065	0.331695	0.043847	0.00994858	0.302865	0.72771	0.906484
ENSG00000162434.11	JAK1	0.0773878	0.0708649	1.2281	1.05509	0.0658819	0.123407	0.0625801	0.0832789	0.178644	0.0538079	0.145148	0.070613	1.82642	0.117966	0.135716
ENSG00000074800.13	ENO1	0.330291	0.635522	0.00847015	0.548314	0.607829	1.27347	0.0123629	1.11479	0.0571455	0.0102745	0.0364695	0.182942	0.597903	0.0284042	0.0256235
ENSG00000099330.8	OCEL1	0.480457	0.204048	0.000621185	0.0982682	0.254826	0.00614627	0.325753	0.532908	0.00507981	0.343211	0.574692	0.256118	0.00248422	1.73605	0.677103
ENSG00000169718.17	DUS1L	0.611468	0.111662	0.0726017	0.461986	1.49776	0.183622	0.0983325	0.119047	0.220986	0.0840609	0.190785	0.987156	0.173496	0.17035	0.155118
ENSG00000113318.9	MSH3	0.0455777	0.0455099	1.6901	0.1553	0.0362022	0.0827697	1.48489	0.0506771	0.147562	0.0378368	0.103161	0.0403667	0.0934985	0.076431	1.3024
ENSG00000178999.12	AURKB	0.156914	1.54232	0.517589	0.0475369	0.0513964	0.102474	0.0510453	0.54517	0.150561	0.0426794	0.996738	0.862465	0.104219	0.0921622	0.0996372
ENSG00000185000.9	DGAT1	0.0626535	0.0436831	0.0272619	0.0412211	0.0379242	0.0874969	0.0392872	0.0519778	0.13922	0.0330105	0.103178	4.46845	0.0872936	0.079189	0.076762
ENSG00000174748.18	RPL15	0.812508	1.14321	0.95345	1.18865	0.0395084	0.101874	0.0462886	0.0569354	0.146603	0.0356639	0.110019	0.0409894	0.532624	0.0841281	0.0870312
ENSG00000140199.11	SLC12A6	0.209348	0.407123	0.116352	0.633505	0.0734906	0.433556	0.614971	0.411691	0.34643	0.20235	0.817258	0.264483	0.155476	0.579542	0.232823
ENSG00000070814.17	TCOF1	0.0327758	0.99778	0.0189678	0.041328	0.886711	0.765775	0.0279316	0.0346888	1.73716	0.616631	0.0730331	0.0263046	0.0647567	0.0565005	0.0509161
ENSG00000181104.6	F2R	0.0326345	0.0300255	0.0182822	0.634238	0.82783	0.0586309	1.6101	0.0420785	0.100786	0.0227372	0.0724927	0.688829	0.0620077	0.608432	0.622912
ENSG00000170430.9	MGMT	0.0215743	0.0167974	0.529177	0.402189	0.136443	0.0389431	2.43318	0.0196538	0.0676231	0.786449	0.0436988	0.317484	0.093285	0.519418	0.0369061
ENSG00000160310.16	PRMT2	0.21472	0.163063	0.12369	0.140319	0.137769	0.205376	1.65382	0.165117	0.253358	0.855581	0.221624	0.132858	0.202579	0.203887	0.203669
ENSG00000139737.21	SLAIN1	0.0989002	0.288589	0.00360861	0.953119	0.424316	0.4686	0.00524962	0.702416	0.0272416	0.620354	0.0181357	0.14851	0.687749	0.535552	0.504575
ENSG00000085871.8	MGST2	0.0937749	0.421779	1.51282	0.843431	0.011689	0.538365	0.0127419	0.0169961	0.0581213	0.497809	0.0384477	0.256706	0.0336436	0.249726	0.882466
ENSG00000169045.17	HNRNPH1	0.0283636	1.49585	0.0142912	0.0227333	0.333605	1.20029	0.0240642	1.37583	0.08104	0.0167579	0.0711254	0.0182533	0.577723	0.137937	0.0501433
ENSG00000188760.10	TMEM198	0.121473	0.177996	0.31042	0.772285	0.218313	0.01267	0.313306	0.196832	0.391352	0.341215	0.962446	0.845638	0.245353	0.302025	0.286656
ENSG00000073578.16	SDHA	0.0602533	0.0588727	1.73298	1.92037	0.0455168	0.113572	0.0586679	0.0703055	0.163372	0.0466146	0.704952	0.0542072	0.112092	0.104901	0.0979882
ENSG00000097007.17	ABL1	0.296201	0.0109736	0.413229	0.193273	0.226279	0.550393	0.759168	1.07961	0.0462768	0.00798827	0.0309449	0.566826	0.0240565	0.552366	0.718348
ENSG00000128266.8	GNAZ	0.036753	0.0302226	0.269869	0.0291821	0.0252891	0.0614944	0.0267341	0.0368724	0.104563	2.51415	0.0785907	1.3489	0.0643875	0.744219	0.0556611
ENSG00000159377.10	PSMB4	0.374066	0.0512983	0.0313313	1.88125	0.354039	0.0920594	1.58099	0.057407	0.139848	0.0402073	0.102815	0.0414109	0.0922075	0.0819699	0.458413
ENSG00000179409.10	GEMIN4	0.331679	0.416628	0.236597	0.558344	0.177501	0.0072791	0.729029	0.423115	1.38382	0.424002	0.372952	0.0955254	0.242524	0.00671903	0.0877348
ENSG00000165506.14	DNAAF2	0.129881	0.119447	0.0527435	0.0791869	0.0758083	0.136462	1.73782	0.0919419	0.197123	1.99416	0.157487	0.0652711	0.149393	0.132769	0.133894
ENSG00000145781.8	COMMD10	0.0820317	0.0257894	0.014283	0.805688	0.40337	0.0523261	0.0211608	0.0289631	0.088632	0.01903	0.0584827	0.680497	1.54759	1.57396	0.0461752
ENSG00000137185.11	ZSCAN9	0.418076	0.0258916	0.980987	0.028763	0.0192471	0.0550916	0.661025	0.0293883	0.0905647	0.9002	0.0615974	0.0219072	0.910985	0.894547	0.344338
ENSG00000033011.11	ALG1	0.0629326	0.0755741	0.045574	0.0660355	0.0501347	0.112897	1.52095	0.805054	0.68326	0.0475513	0.136987	0.048729	0.109717	0.0989644	1.47732
ENSG00000232859.9	LYRM9	1.6787	0.0370996	1.44619	0.041333	0.0326737	0.072733	0.402614	0.0462937	0.125571	0.0323502	1.20661	0.0296055	0.0730339	0.10772	0.0764163
ENSG00000174963.17	ZIC4	0.237852	0.0555058	2.97622	0.0547121	1.13638	0.107542	0.0485961	0.0708441	0.1536	0.0447276	0.125131	0.045733	0.103516	0.099655	0.0947399
ENSG00000077420.15	APBB1IP	0.420268	0.128333	0.102613	0.459865	0.108815	0.193233	1.89345	0.141331	0.235426	0.11508	0.213212	0.113066	0.499475	0.191359	0.181558
ENSG00000110104.11	CCDC86	0.111734	0.707094	0.0791401	1.86335	0.99047	0.168863	0.0982551	0.116946	0.21102	0.0854069	0.177764	0.0875237	0.181523	0.15168	0.145118
ENSG00000180758.11	GPR157	0.583257	0.0480638	1.39066	0.612944	0.0375057	0.087178	2.01737	0.0527209	0.138331	0.0361041	0.10093	0.0373802	0.0852478	0.0785066	0.077838
ENSG00000112659.13	CUL9	0.150902	0.614369	0.0894055	0.126395	0.115633	0.198968	0.111038	0.137458	0.244362	0.103715	0.202402	0.633257	0.187069	1.90701	0.192684
ENSG00000145337.4	PYURF	0.0660488	1.92305	0.551006	0.0482742	0.502932	0.0919669	0.0444581	0.0652544	0.150326	1.45896	0.1279	0.040755	0.104654	0.106785	0.0874913
ENSG00000134825.13	TMEM258	0.417764	1.30189	0.315982	0.290889	0.481314	0.0134744	0.420687	0.783571	0.0272902	0.57014	0.0173472	0.207434	0.246602	0.184873	0.208278
ENSG00000117859.18	OSBPL9	0.280703	0.249834	0.304577	0.66175	0.16447	0.00513965	0.903224	0.430304	0.0105822	0.0884981	1.18587	0.361469	0.466201	0.0998284	0.282855
ENSG00000130402.11	ACTN4	0.629525	0.842632	0.861431	0.0330984	0.0248426	0.060142	0.0270212	1.18193	0.101554	1.38225	0.0745514	0.0319199	0.0666824	0.054728	0.0561855
ENSG00000109929.9	SC5D	0.402226	0.552379	0.876339	0.00238615	0.00213745	0.845737	0.51104	0.200152	0.0120809	0.175929	0.29302	0.158488	0.480293	0.257775	0.724577
ENSG00000104497.13	SNX16	0.0385091	0.0347769	0.0223032	0.0322197	0.364509	0.0673766	0.0305009	1.475	0.115501	2.14732	0.0848228	0.798565	0.0695987	0.0658782	0.068348
ENSG00000134376.14	CRB1	0.14754	0.0711565	1.05605	0.0626567	0.0731315	0.115598	0.0666665	0.0807882	0.187561	2.71418	0.339965	0.0573872	0.115699	0.115258	0.112642
ENSG00000163947.11	ARHGEF3	0.10795	0.109305	1.09263	0.102043	0.0886758	0.167965	0.0987481	0.118613	0.217308	2.30671	0.183053	0.0851188	0.174772	0.15332	0.150064
ENSG00000174804.3	FZD4	1.1511	0.0340315	1.00681	0.0327852	0.0299709	0.0723823	0.0292312	0.0396471	0.123275	1.28672	0.078782	0.028876	1.3903	0.0593517	0.0582183
ENSG00000197223.11	C1D	0.103153	0.0977668	0.0730183	0.0949721	0.103963	0.160586	1.76986	1.69492	0.206115	0.0761936	0.179833	0.0796478	0.241194	0.147666	0.147179
ENSG00000124214.19	STAU1	0.349957	1.44002	0.012427	0.0185025	0.0893513	1.57505	0.0163107	1.14293	0.074888	0.016444	0.0523215	0.0373505	0.560815	0.0386523	0.0343716
ENSG00000100427.15	MLC1	0.287312	0.0108605	0.339675	0.184167	0.255838	0.024141	1.2066	0.0138348	0.21306	1.70509	0.0315089	0.448629	0.0259275	0.546915	0.183051
ENSG00000112139.14	MDGA1	0.00265801	0.11061	0.498687	0.00193297	0.744341	0.590653	0.292357	1.61183	0.00980846	0.865519	0.00636429	0.00174347	0.506875	0.00482611	0.247185
ENSG00000105552.14	BCAT2	0.453847	0.0677257	0.045372	2.39668	0.0639671	0.140435	0.065842	0.438996	0.182539	0.0574566	0.149542	0.384837	0.120873	0.123196	0.605626
ENSG00000138674.16	SEC31A	0.928902	0.0797917	1.27311	0.087905	0.06965	0.163403	0.0748167	0.0950638	0.195377	0.0809748	0.155549	0.0650141	0.136728	1.71661	0.13514
ENSG00000140365.15	COMMD4	0.0448845	0.0110167	0.00689478	1.23388	0.00971866	0.919387	0.00986766	0.419317	0.0458827	0.857188	0.0308572	0.00861432	0.024912	1.40233	0.450952
ENSG00000007168.12	PAFAH1B1	0.0142943	0.762927	0.00707912	0.387259	0.473063	0.90889	1.44572	0.0156082	0.0517022	0.545146	0.0348625	0.590328	0.0272633	0.0237092	0.185854
ENSG00000138175.8	ARL3	0.00917953	0.814646	0.736295	0.860853	0.385057	0.0176523	0.177208	0.0102432	0.0340635	0.00570259	0.0216265	0.291588	0.0173139	1.26678	0.834851
ENSG00000168092.13	PAFAH1B2	0.0146576	0.0136627	0.307365	0.721398	0.261894	0.0287042	0.714737	1.0076	0.0550115	0.859802	0.872401	0.530797	0.028855	0.026744	0.0269534
ENSG00000088833.17	NSFL1C	0.531454	0.727886	1.02531	0.00973546	0.189824	0.0233307	0.00911982	0.0135921	0.53587	0.810257	0.0284079	0.114034	0.657957	0.780412	0.0198587
ENSG00000113296.14	THBS4	0.629365	0.0168987	0.536235	0.0157031	0.0164542	0.0372916	1.40708	0.0207287	0.0647657	0.0127836	0.0410124	0.596918	1.54723	0.0358466	0.485445
ENSG00000141753.6	IGFBP4	0.540688	0.0396431	0.024446	0.0364009	0.365862	1.99826	0.953628	0.947847	0.128833	0.0294714	0.0934765	0.0356973	0.0742202	0.0680432	0.0661408
ENSG00000249115.8	HAUS5	0.572905	0.0721606	0.0479415	1.41039	0.0630069	0.127269	0.0684378	0.457378	0.190239	0.0585462	0.145413	0.923188	0.14092	0.120244	0.891398
ENSG00000149328.14	GLB1L2	0.112276	0.114101	0.0726721	0.11394	0.0884769	0.179713	1.73936	0.119373	0.220386	0.082338	0.185378	1.61193	0.171839	0.158503	0.158285
ENSG00000243725.6	TTC4	0.455674	0.128915	0.0897342	0.115108	0.110378	0.195088	1.61565	0.141006	0.227461	1.12221	0.204441	0.100284	0.185621	0.17326	0.195548
ENSG00000121057.12	AKAP1	0.143635	0.13054	0.0921447	0.124947	0.179033	0.188889	0.66299	0.138653	0.229683	0.115442	0.200744	1.5315	0.188571	0.174308	0.948208
ENSG00000099290.15	FAM21A	0.0515126	3.02641	0.0311166	0.0468966	0.0738223	0.0927693	0.0463178	0.0609428	0.148703	1.35515	0.114962	0.0401095	0.0963923	0.104935	0.0830843
ENSG00000129003.15	VPS13C	0.521204	1.31086	0.0225035	0.0323073	0.399187	0.067343	0.0314117	0.0422394	1.03277	0.0250697	0.0831479	0.160557	0.0654567	1.55841	0.0657439
ENSG00000103150.5	MLYCD	0.54758	0.0283205	1.55328	0.0274191	1.18502	0.0603041	0.966686	0.0362853	0.103636	0.0216193	0.0726508	0.162233	0.0585705	0.0560933	0.553698
ENSG00000143320.8	CRABP2	0.133414	0.128433	0.0905354	0.124985	0.107141	0.192331	0.113442	0.139537	0.240355	2.20029	0.218845	0.791013	0.193284	0.175688	0.178555
ENSG00000164961.15	KIAA0196	0.119368	0.11637	0.0815197	0.0987137	0.0873691	1.79844	1.35469	0.124509	0.21919	0.373139	0.179925	0.0935499	0.162247	0.188966	0.152223
ENSG00000177830.17	CHID1	0.0345246	0.0345156	0.0198344	0.0379404	1.31029	0.06392	0.0294769	1.83313	0.108032	0.690236	0.07975	0.0244226	1.03479	0.0605257	0.064957
ENSG00000164104.11	HMGB2	0.0129296	0.309988	0.744102	0.289262	0.730238	0.266257	0.872441	0.0836514	0.0448563	0.539853	0.519115	0.00864544	0.0259071	0.0225487	1.00644
ENSG00000103056.11	SMPD3	0.0046705	0.00391255	0.00223341	0.00351415	0.00348191	0.00838242	0.00320608	0.00484208	0.0171851	0.00269398	1.40471	3.61715	0.397807	0.00926783	0.00883959
ENSG00000139517.7	LNX2	0.182769	0.161897	0.368745	0.187257	1.94389	0.210485	0.14451	0.169356	0.252064	0.136111	0.226697	0.133063	0.228879	0.208232	0.214372
ENSG00000107186.16	MPDZ	0.117719	0.101157	0.0678119	0.710359	0.0814358	0.633502	0.0907622	2.35998	0.21086	0.0836977	0.171124	0.0788232	0.154413	0.180961	0.143271
ENSG00000120162.9	MOB3B	0.0537345	0.0437324	2.72668	0.0390807	1.84655	0.0839129	0.037038	0.0501224	0.128204	0.0305737	0.0942163	0.0347499	0.0795999	0.0746288	0.0736809
ENSG00000250571.6	GLI4	0.0765322	2.00553	0.879446	0.0628994	0.849562	0.120889	0.0569083	0.0734695	0.174343	0.051123	0.130677	0.0612495	0.561183	0.106883	0.109152
ENSG00000103404.14	USP31	0.0751413	0.0655408	0.0472887	0.0957302	1.37181	0.126252	0.0690145	0.0740636	0.180431	0.0604507	0.32413	0.0659465	0.144405	1.6933	0.922303
ENSG00000164109.13	MAD2L1	0.0891752	0.0823236	0.0577142	1.74075	0.0703278	0.139298	0.0806122	0.103853	0.19403	0.0683687	0.152148	1.05351	0.135079	1.16788	0.124768
ENSG00000166436.15	TRIM66	0.0288813	0.0219312	0.0138257	0.0211773	0.0199652	1.43964	0.019417	0.193818	0.0845733	0.0160035	0.0583611	3.39372	0.0532003	0.0422622	0.0405671
ENSG00000100575.13	TIMM9	0.518574	0.116241	0.0880766	0.113541	0.104486	0.180855	0.471113	0.136269	0.241841	1.88536	0.195143	0.509417	0.180766	0.169911	0.172775
ENSG00000197061.4	HIST1H4C	0.426371	0.0183528	0.424605	0.553388	0.45927	0.657404	1.4639	0.0218685	0.08769	0.0127083	0.0474162	0.645814	0.0372791	0.570897	0.0326487
ENSG00000186104.10	CYP2R1	0.00940571	0.00807025	0.00469124	0.00727733	0.156009	0.0183218	0.00687583	0.245177	0.0386621	0.00578903	1.31468	3.60946	0.0178176	0.0235758	0.0161044
ENSG00000114166.7	KAT2B	0.709256	0.148197	1.09853	0.144732	0.136426	0.215271	0.143099	0.173855	0.251167	0.123818	0.225466	0.14516	0.21845	0.202821	0.867042
ENSG00000256061.7	DYX1C1	0.288133	1.38102	1.44882	0.0118796	0.783514	0.0303628	0.0121242	0.0169711	0.0547375	0.09345	0.0334896	0.0100867	0.6113	0.668894	0.0265407
ENSG00000153234.13	NR4A2	0.855485	0.120584	0.906864	1.5541	0.0971621	0.181901	0.113818	0.128785	0.224402	0.0959281	0.213384	0.0970044	0.181175	0.168125	0.160429
ENSG00000139971.15	C14orf37	0.0797038	0.0755618	0.0461086	0.0649783	1.40244	0.128987	0.0686741	0.0822357	0.176722	1.64357	1.13495	0.0626908	0.124334	0.110467	0.110432
ENSG00000145349.16	CAMK2D	0.700935	0.0711278	0.463468	0.0692843	1.72738	0.125248	1.11411	0.0833611	0.172478	0.0546047	0.147412	0.248493	0.120253	0.109412	0.111537
ENSG00000115423.18	DNAH6	0.254313	0.124485	0.623053	0.0958447	0.487842	1.51418	0.304093	0.00520958	0.0204126	0.791076	0.0120721	0.534137	0.233931	0.481359	0.00886449
ENSG00000187531.13	SIRT7	0.111978	0.10488	0.0836608	0.104382	0.0889161	0.167598	0.0981851	2.83765	0.217921	0.0931372	0.183507	0.556477	0.169307	0.159467	0.155585
ENSG00000144395.17	CCDC150	0.0717065	0.0672279	2.35497	0.0634658	1.09309	0.124454	0.0632969	0.716733	0.171927	0.0504758	0.145211	0.0560472	0.121209	0.108782	0.110708
ENSG00000107371.12	EXOSC3	0.329778	0.0909537	0.0601977	0.538803	0.0934748	0.163404	0.0835365	0.108997	0.209988	0.0711535	0.178213	2.26443	0.153021	0.149196	0.706046
ENSG00000151320.10	AKAP6	0.40559	0.0396287	0.0234058	0.765932	0.0309901	0.078401	0.0352895	0.0532596	0.124269	0.0317639	0.895186	1.65927	0.0818407	1.11072	0.0677788
ENSG00000009335.17	UBE3C	0.0463347	0.044691	0.0298903	0.0460693	1.16715	0.0814073	0.046148	0.0527751	0.151109	1.64471	0.140781	0.0430127	0.0889947	0.544846	1.26233
ENSG00000084070.11	SMAP2	0.0190321	0.334216	1.41475	0.122526	0.808569	0.0348594	1.37796	0.0204969	0.534245	0.303293	0.216614	0.0137898	0.03682	0.0315149	0.194337
ENSG00000154277.12	UCHL1	0.0166461	0.0139912	0.626299	1.34511	0.274999	1.17671	0.012383	0.0193733	1.16863	0.0100233	0.0383118	0.682907	0.0310669	0.0281855	0.0253371
ENSG00000174010.9	KLHL15	0.653539	0.0145971	0.00855541	1.5549	0.0115386	0.0317016	0.0143727	1.21775	0.0569158	1.07301	0.0423648	0.0115763	0.0301701	0.0649509	0.682151
ENSG00000154548.8	SRSF12	0.0746411	1.83138	0.0497202	0.0700145	0.0596887	0.124933	0.0716454	0.0831311	0.180924	0.951215	0.146671	1.28317	0.125773	0.132027	0.113042
ENSG00000159256.12	MORC3	0.199581	0.122947	0.0867326	1.39534	0.925055	0.186393	0.117572	0.842778	0.232208	0.0982144	0.200566	0.114744	0.18105	0.173102	0.16969
ENSG00000266412.5	NCOA4	0.0359363	0.0350853	2.01369	0.0362533	0.0281807	0.0660031	0.0277525	0.0385924	0.11132	0.0243181	0.0802884	0.028665	2.75554	0.0777023	0.0618526
ENSG00000151967.18	SCHIP1	0.34859	1.22839	0.0118958	0.0203113	0.0164289	0.0414517	0.55964	0.901937	0.0820946	0.0151938	0.0501994	0.0161782	0.95494	0.49072	0.717899
ENSG00000112308.12	C6orf62	0.142878	0.154357	1.86606	0.13566	0.836243	0.204173	0.128862	0.181748	0.241006	0.12637	0.215822	0.115547	0.217576	0.187876	0.186571
ENSG00000184557.4	SOCS3	0.46089	0.334503	0.103193	0.00222476	0.515126	0.326444	0.099195	0.536372	0.0114914	1.47275	0.0070716	0.469585	0.423712	0.227167	0.505236
ENSG00000149428.18	HYOU1	0.130364	0.00364026	0.00216003	0.41874	0.285372	0.378352	0.00331719	0.00488697	2.58341	0.347301	0.0100598	0.00292746	1.04993	0.00847416	0.263584
ENSG00000181817.5	LSM10	0.738367	0.832837	0.00954964	0.111785	0.0131855	0.0356446	1.30588	0.0200902	0.0656002	1.20342	0.0420923	0.0127741	0.0346372	1.01059	0.0288517
ENSG00000137941.16	TTLL7	0.796513	1.28313	0.00754487	0.396915	0.0105774	0.0278975	1.1346	0.793644	0.0527107	0.356425	0.0342423	0.010278	0.027975	0.0248816	0.51467
ENSG00000080200.9	CRYBG3	0.725923	0.0275907	0.0178747	0.849558	0.889518	0.527433	0.0244418	0.0369387	0.376684	0.0195515	0.0683573	0.87315	0.056636	0.817574	0.128381
ENSG00000162851.7	TFB2M	0.0744328	0.0680385	1.48823	0.0643728	0.0578092	2.62806	0.0620294	0.0829899	0.177716	0.0539358	0.138392	0.0556002	0.121636	0.120996	0.113579
ENSG00000008283.15	CYB561	0.0819281	0.0752047	0.0454901	0.0634755	0.220959	0.12754	2.47533	0.081637	0.173232	0.0530066	0.149632	0.0573898	0.131399	1.4613	0.10794
ENSG00000135048.13	TMEM2	1.1599	3.0099	0.0422682	0.0722502	0.054227	0.116564	0.0597236	0.0733866	0.170207	0.0521056	0.132523	0.0522953	0.121059	0.109572	0.100699
ENSG00000149357.9	LAMTOR1	0.160531	0.0363814	0.0229083	2.22032	0.0321107	0.0721332	0.0332678	0.044664	0.11802	1.1418	0.0905959	0.0312573	0.538277	0.0698106	0.798883
ENSG00000082213.17	C5orf22	1.09965	0.00707044	0.0676177	0.557077	0.992737	0.0155476	0.871227	0.564283	0.316259	0.415401	0.0205599	0.201074	0.0164242	0.314191	0.0260446
ENSG00000085982.13	USP40	0.0916616	1.02524	0.0507676	2.92885	0.0724989	0.128295	0.0652539	0.0834467	0.184563	0.0759962	0.155738	0.0549823	0.141022	0.125596	0.111131
ENSG00000185338.4	SOCS1	0.0634842	0.0534483	1.72965	0.0529929	2.54161	0.106721	0.0560544	0.0694783	0.158328	0.0522761	0.123491	0.0451936	0.101974	0.104209	0.095104
ENSG00000150456.10	N6AMT2	0.136314	2.31587	0.0560185	0.0721286	0.30521	0.133386	0.0701675	0.127539	0.191991	0.0766109	0.157701	1.23247	0.139699	0.137826	0.126316
ENSG00000161638.10	ITGA5	0.352282	0.039662	0.023227	0.0319576	0.0359638	0.0712593	2.8336	0.0477311	0.111652	0.0297435	0.0857018	0.588418	0.0737755	0.0702295	1.02001
ENSG00000172115.8	CYCS	0.78843	0.751031	0.608321	0.019636	0.019024	1.33275	0.0198911	0.0299198	0.0832283	0.0166471	0.0559686	0.0168891	0.047624	1.615	0.0439515
ENSG00000120942.13	UBIAD1	0.149564	0.316055	0.246644	0.558877	0.127941	0.845925	0.762391	0.622636	0.0360144	0.363645	0.693551	0.3516	0.304476	0.00589293	0.108816
ENSG00000143093.14	STRIP1	0.0247929	0.0255253	0.0132693	0.0218118	1.01091	0.0458309	1.15754	0.0290116	2.89094	0.0168026	0.0561657	0.0188014	0.054449	0.040505	0.0421854
ENSG00000170185.9	USP38	0.0273251	0.0255854	0.451226	0.0222874	0.136162	2.807	0.0228438	0.717702	0.0901317	0.0193422	0.956796	0.0191828	0.0512312	0.0493357	0.045174
ENSG00000142065.13	ZFP14	0.330054	0.0317918	1.38112	0.542555	0.0264513	0.072341	1.32459	0.0354893	0.113522	0.522549	0.845023	0.0249583	0.0623657	0.0578466	0.0587964
ENSG00000084693.15	AGBL5	0.0912142	0.0865317	0.0556831	0.633124	0.0695042	0.139053	0.0747998	0.0953443	0.200964	2.41986	0.161476	0.0947204	0.851464	0.139846	0.129293
ENSG00000102974.14	CTCF	0.0324239	0.0289321	0.016543	0.463505	0.293134	0.0693966	0.0247378	0.0324449	0.0934919	2.04889	0.0755124	0.0239054	0.739632	0.495738	1.00144
ENSG00000165716.9	FAM69B	0.0222176	0.0197684	0.0118201	0.876204	0.655544	0.0402298	1.4414	0.0235479	0.0739601	0.222594	0.0501562	1.11522	0.0443034	0.822687	0.0357895
ENSG00000116704.7	SLC35D1	0.0596662	0.052411	0.0361235	3.41261	0.0527515	0.0995092	0.0481596	0.990909	0.148089	0.0393388	0.112404	0.0403465	0.0978171	0.0866857	0.0896861
ENSG00000126106.13	TMEM53	0.948726	0.0484601	0.726765	0.0402211	1.52462	1.03141	0.43519	0.0562698	0.134687	0.0327391	0.100696	0.0441696	0.101582	0.0784422	0.0849712
ENSG00000172594.12	SMPDL3A	0.986183	0.0506625	0.0294797	0.0574299	0.0382349	0.0837542	1.093	1.41719	0.136382	0.0356863	0.124496	0.0347316	1.14808	0.0780649	0.0805161
ENSG00000196091.12	MYBPC1	0.45232	0.0463753	0.0288796	0.0416257	2.77661	0.0873599	0.0430788	1.0754	0.146191	0.0362585	0.109665	0.27364	0.0995681	0.0831075	0.0852563
ENSG00000157214.13	STEAP2	0.00611116	0.312503	0.00291163	0.00448064	1.32421	0.0116875	0.00435778	3.38451	0.0218635	0.108671	0.0141996	0.25379	0.0182554	0.0111694	0.0104991
ENSG00000132356.11	PRKAA1	2.3285	0.0443508	0.0271259	0.0387874	0.0368489	0.0879748	0.0399171	1.94418	0.133115	0.303202	0.0993981	0.0334016	0.0856567	0.108477	0.076448
ENSG00000171490.12	RSL1D1	0.0475401	0.0399074	0.770848	0.0374511	0.496694	0.0760817	2.7774	0.0458115	0.125541	0.648051	0.0883365	0.0358458	0.0778997	0.0697582	0.0664623
ENSG00000214595.11	EML6	0.0105625	0.613591	0.796125	0.5456	0.00777402	0.755008	1.18439	0.0120891	0.0383086	0.00665347	0.0265209	0.00707826	0.0200854	1.25137	0.205209
ENSG00000162241.12	SLC25A45	0.161468	0.120682	2.2962	0.118412	0.101483	0.181323	0.111733	0.146922	0.230862	0.102221	0.200043	0.104619	0.183734	0.824717	0.170499
ENSG00000139546.10	TARBP2	0.999985	0.131536	0.0900602	0.261624	0.114175	0.180132	0.125782	1.92196	0.231683	0.0947879	0.203145	0.0996012	0.181042	0.213721	0.199179
ENSG00000167005.13	NUDT21	0.0593988	1.30355	0.432518	0.0570502	1.4901	0.107213	0.0528347	0.0637263	0.152248	0.0411077	0.123697	0.0495445	0.114176	0.0896244	1.22696
ENSG00000148356.13	LRSAM1	0.308224	0.844256	0.326837	1.20229	0.23014	0.320835	0.0133186	0.0210186	0.0640211	0.0116269	0.0431169	0.840987	0.0392216	0.697887	0.500985
ENSG00000144048.10	DUSP11	0.478504	0.0631816	0.0374445	0.0600312	0.0492475	0.107473	1.69377	0.3049	0.173218	0.0445077	0.112769	0.45038	0.11545	0.0922445	1.57478
ENSG00000131981.15	LGALS3	1.28031	0.0475332	0.0283334	0.0433121	0.0532501	0.0881423	0.850824	0.919593	0.142849	0.0353099	0.107006	0.829491	0.0940654	0.087799	0.769628
ENSG00000115268.9	RPS15	1.24468	0.00317684	0.001925	0.00297785	0.585505	0.0563412	0.00283268	0.618622	0.155225	0.620563	0.0105553	0.00255351	0.11847	1.75792	0.311745
ENSG00000076928.17	ARHGEF1	0.106275	0.24452	0.0445621	0.567872	0.148394	0.274854	1.00885	0.34278	0.0394668	0.151829	1.62032	0.280118	0.254662	0.205997	0.208404
ENSG00000104899.5	AMH	1.02608	2.05014	0.0301451	0.043676	0.0412281	0.0874863	0.0425587	0.880936	0.724851	0.0350451	0.111811	0.0389584	0.0933171	0.0859619	0.0829807
ENSG00000005884.17	ITGA3	0.12764	1.79492	0.0904875	0.119956	0.116739	0.174164	0.140851	0.126117	1.07772	0.0992887	0.19131	0.0969789	0.173401	0.56425	0.188761
ENSG00000117602.11	RCAN3	0.535358	0.0128612	0.420833	0.0115095	0.346605	0.918261	1.93495	0.0159077	0.0532598	0.00920045	0.0354119	0.0487847	0.028167	1.07639	0.0243931
ENSG00000153485.5	TMEM251	0.14149	0.152212	0.0954465	1.35593	0.116613	0.228925	0.121415	1.46371	0.240107	0.113846	0.234297	0.116217	0.200594	0.186464	0.184328
ENSG00000163848.18	ZNF148	0.693182	0.0387444	1.52023	1.69266	0.0295495	0.0770587	0.0336756	0.045172	0.12399	0.0266958	0.408942	0.0302484	0.075106	0.536966	0.0754956
ENSG00000110628.13	SLC22A18	0.0334425	0.0307361	1.80405	0.0293922	1.64985	0.603903	0.0259015	0.0340298	0.104336	0.0228162	0.0752595	0.693492	0.0603349	0.0608206	0.204538
ENSG00000003400.14	CASP10	1.23496	0.0532905	0.0293538	0.0444366	0.0400135	0.0912497	0.0408623	1.86946	1.1803	0.0334626	0.111367	0.353486	0.132764	0.0899481	0.0806693
ENSG00000105771.13	SMG9	0.171857	0.153364	1.86902	0.146258	0.179989	0.227592	0.153618	0.169605	0.255471	0.138172	0.23119	0.465039	0.221026	0.20753	0.202189
ENSG00000261236.5	BOP1	0.0319624	0.543615	0.0179857	0.476359	0.63316	0.0580483	0.0292455	0.61502	1.57055	0.0233365	1.22396	0.030037	0.0603623	0.0651225	0.0534983
ENSG00000196470.11	SIAH1	0.180095	0.0335859	1.66823	0.03191	0.0296956	0.219298	1.22241	0.04121	0.115712	1.58059	0.0778922	0.026823	0.0677484	0.0607881	0.0630531
ENSG00000157554.18	ERG	0.572776	0.949711	0.0184149	0.770801	0.0264036	0.0680757	1.2034	0.79026	0.107204	0.287109	0.0761419	0.0239071	0.0635379	0.0557776	0.415591
ENSG00000166024.13	R3HCC1L	0.131139	0.133878	0.0922009	0.118841	0.108553	0.189937	1.45844	0.137199	0.23467	0.111536	1.05258	0.687885	0.187013	0.181921	0.195845
ENSG00000151376.16	ME3	0.145241	3.26951	0.0728384	0.100326	0.0943473	0.167061	0.0974486	0.128264	0.218038	0.0889079	0.185521	0.0851924	0.163817	0.157355	0.166722
ENSG00000079387.13	SENP1	0.548543	0.0837044	0.0581482	1.86374	0.862986	0.156458	0.0803145	0.102598	0.194575	0.0694624	0.150709	0.0719797	0.730888	0.132004	0.152177
ENSG00000106524.8	ANKMY2	0.0901059	0.088746	2.68395	0.0844543	0.0760982	0.145732	0.0804549	0.115372	0.197708	0.0695355	0.162044	1.02526	0.149245	0.133661	0.133737
ENSG00000237541.3	HLA-DQA2	0.044788	0.0468495	0.938308	0.0479187	0.0418625	0.0792518	0.0382594	0.0519964	0.141651	2.43383	0.095826	0.0405606	0.0797435	1.23864	0.0741078
ENSG00000102900.12	NUP93	0.11898	0.111779	0.0789845	0.101852	0.0954356	0.734831	0.0976156	0.126347	0.221451	0.087104	0.192142	0.0933507	0.16835	2.70802	0.172644
ENSG00000152242.10	C18orf25	0.0394501	1.47785	0.0169962	1.22658	0.0234013	0.0609338	1.31549	0.506719	0.101042	0.0203958	0.0897555	0.0237659	0.0572053	0.31679	0.157841
ENSG00000175229.6	GAL3ST3	1.29116	0.0532954	1.51366	0.0487563	0.0472171	0.122422	0.469082	0.431474	0.163986	0.0405156	0.122561	0.0406554	0.101263	0.141518	0.778666
ENSG00000120875.8	DUSP4	0.677978	0.0672132	0.048486	1.04884	0.530255	0.1171	1.03679	0.0769919	0.169791	0.059822	0.135554	0.0520722	0.113806	0.106732	1.0795
ENSG00000213585.10	VDAC1	0.70271	0.0265283	1.53439	0.0258378	0.0217866	0.0557483	0.0223539	0.0328681	0.10486	0.0203921	0.0679386	0.0204624	0.0551224	2.20129	0.542172
ENSG00000115935.16	WIPF1	0.23566	0.519965	0.726721	0.276257	0.170272	0.710362	1.10149	0.14689	0.243222	0.183466	0.351781	0.0602515	0.241386	0.514337	0.00856935
ENSG00000135249.7	RINT1	0.354347	0.0214224	0.0139427	1.07417	0.585898	1.66379	0.0363799	0.0255413	0.0848794	0.0166146	0.0578671	0.017733	0.0591583	0.0432417	1.39583
ENSG00000125868.15	DSTN	0.92117	0.0641543	0.740196	0.0558065	0.0503822	0.111226	0.0545884	0.0747114	0.174453	0.0467611	0.12774	0.410227	0.122169	2.28386	0.0994718
ENSG00000104299.14	INTS9	0.690551	0.528556	0.00215063	0.420273	0.752412	0.00823908	0.695658	0.0990518	0.0147356	0.534813	0.178827	0.277064	0.00750214	0.94068	0.342733
ENSG00000164125.15	FAM198B	0.425803	0.0942905	0.0668464	0.0871169	0.0892938	0.161353	1.07763	0.93221	0.231487	0.0821303	0.178364	1.33946	0.153425	0.143595	0.140416
ENSG00000043093.13	DCUN1D1	0.655923	0.0616238	0.292292	0.0646406	3.28668	0.108647	0.0539817	0.0738648	0.163939	0.0475663	0.126396	0.0519426	0.137037	0.105672	0.101312
ENSG00000125877.12	ITPA	0.0532986	1.29663	0.0107933	0.976337	1.19565	0.0456242	0.0156189	0.0225211	0.0681171	0.201752	0.482606	0.0199504	0.753873	0.284803	0.0329521
ENSG00000090581.9	GNPTG	0.196939	0.766631	0.00628155	0.209444	0.498977	0.587371	1.41122	0.233618	0.0515591	0.00759797	0.0317658	0.00861472	0.52563	0.718464	0.223102
ENSG00000147130.14	ZMYM3	0.181979	0.0105414	0.5016	0.272977	0.383966	0.0229426	1.40011	0.787919	0.0434991	0.886329	0.0284666	0.00794761	0.581979	0.347205	0.0203302
ENSG00000162971.10	TYW5	0.0390728	0.0655875	0.0263162	0.962121	1.12457	0.0897838	0.0556852	0.0481434	0.120332	0.76316	0.460245	0.0382174	0.290165	1.14764	0.184001
ENSG00000183283.15	DAZAP2	0.0927604	0.0879073	0.0651441	0.0811791	0.0778645	0.148505	2.52835	0.756301	0.20214	0.0734692	0.162918	0.0686946	0.139565	0.135064	0.61709
ENSG00000066422.4	ZBTB11	0.627189	0.436298	0.610553	0.56962	0.570168	0.0110213	0.0187165	1.0477	0.0230229	0.572946	0.0142408	0.00387488	0.341372	0.632853	0.010015
ENSG00000109572.13	CLCN3	0.217501	0.0631545	0.0415629	0.0591256	0.0526063	0.117131	0.748075	0.0710081	0.174222	3.25761	0.125622	0.0657062	0.114219	0.113252	0.114895
ENSG00000135775.13	COG2	0.306589	0.0105806	0.799962	0.00977476	0.00891785	0.0821111	0.430833	1.62547	1.01055	0.861803	0.028031	0.234487	0.0247564	0.0225716	0.0208134
ENSG00000130749.9	ZC3H4	0.0644043	0.0599136	1.24358	0.0594153	0.61508	0.114697	0.0545726	0.0779189	0.164711	0.121905	0.124239	0.794973	0.127703	1.61063	0.102912
ENSG00000147654.14	EBAG9	0.0305524	1.33967	0.0176685	0.0289839	0.0246276	0.0605928	0.0261303	0.730142	0.0970468	2.04571	0.0737153	0.442339	0.0629454	0.404051	0.0491835
ENSG00000100307.12	CBX7	0.026959	0.0256576	1.17214	0.0232983	0.690804	0.0533011	0.0224113	0.0298674	0.0944056	0.491556	2.41176	0.248857	0.0557396	0.0508662	0.0441387
ENSG00000249915.7	PDCD6	0.0548806	0.9578	0.0284406	0.0397675	1.84914	0.0980846	0.0395147	0.0561897	0.137875	1.30604	0.100471	0.474277	0.0897691	0.0823657	0.076126
ENSG00000213918.10	DNASE1	0.346834	0.542791	0.500483	0.358784	0.565087	0.566499	1.1701	0.650832	0.0306304	0.208238	0.0253757	0.138995	0.0159469	0.351388	0.0134727
ENSG00000177181.14	RIMKLA	1.32919	0.0860817	0.0557076	0.0795508	0.0622312	1.14239	0.0792053	0.457005	0.181089	0.0589865	0.152776	0.683698	0.678636	0.121581	0.116674
ENSG00000150760.12	DOCK1	0.0833262	0.086661	0.0707884	3.3515	0.0732788	0.136806	0.0770797	0.0914122	0.194165	0.134816	0.154274	0.0672237	0.149461	0.410661	0.181386
ENSG00000108262.15	GIT1	0.0542341	0.0481786	1.69373	0.0450483	1.55566	0.087756	1.25044	0.0642548	0.14477	0.0366395	0.106433	0.0405081	0.0916915	0.082007	0.0801124
ENSG00000106330.11	MOSPD3	0.303671	0.0201946	0.8802	0.0205835	0.015431	0.0416844	0.57146	0.022162	0.0764087	0.533602	1.31413	0.551937	0.517409	0.551976	0.0374907
ENSG00000129534.13	MIS18BP1	0.808722	1.23522	0.0184912	1.27947	0.029369	0.0622572	0.0269643	0.0359486	0.129166	0.0222748	0.0757479	0.0212131	0.0672367	0.0529247	1.56921
ENSG00000271605.5	MILR1	0.333104	0.0470178	0.0280804	0.0427632	0.0365396	0.0945	0.0447134	0.851558	0.13191	0.0337112	0.117915	3.38054	0.0870576	0.0830852	0.0757576
ENSG00000275342.4	SGK223	0.124212	0.109499	1.09	0.980425	0.680645	0.825534	0.108342	0.11741	0.219934	0.0876472	0.187323	0.113489	0.16889	0.167638	0.153565
ENSG00000178764.7	ZHX2	0.230058	0.640647	0.0494231	0.0534401	0.0454064	0.108705	0.0977216	0.0585466	1.65174	0.0459552	0.125824	0.0475279	1.96562	0.142458	0.0975321
ENSG00000163686.13	ABHD6	0.0971389	0.0898877	0.0595493	1.01704	1.85526	0.14931	0.0799489	0.368123	0.215003	0.0700391	0.163961	0.647694	0.14527	0.13482	0.133242
ENSG00000141580.15	WDR45B	0.1094	0.0769399	3.7904	0.076521	0.0663998	0.137086	0.0713715	0.0924573	0.187633	0.0619574	0.16192	0.0624225	0.131619	0.12354	0.122282
ENSG00000085433.15	WDR47	0.314133	0.310203	0.591047	0.536142	0.00521936	0.365855	0.00548118	0.440461	0.623008	0.492536	0.481831	0.00496327	0.0143851	1.25709	0.0443175
ENSG00000225921.6	NOL7	0.206261	0.0415554	1.512	0.0460824	0.0342255	0.0799484	0.036884	0.0508243	0.943958	0.954997	0.0995039	1.16122	0.0812526	0.0745766	0.0735397
ENSG00000135451.12	TROAP	0.00916047	0.0864068	0.00444872	0.762159	0.564454	0.256325	1.67941	0.324885	0.293508	0.00547387	0.122441	0.217607	0.504588	0.638336	0.0145873
ENSG00000137106.17	GRHPR	0.0504845	0.05233	0.0293108	0.0640116	0.0416915	0.093343	0.0417603	0.0557116	0.143151	0.0639928	0.108137	3.50361	0.667195	0.0828503	0.375725
ENSG00000165478.6	HEPACAM	0.185916	0.00624897	0.00361052	0.953642	0.210915	0.156817	1.25046	0.502109	0.0286088	0.817015	0.0187562	0.00484896	0.795522	0.214006	0.338417
ENSG00000197256.10	KANK2	0.284081	0.490196	1.0802	0.00409744	0.547001	0.0645299	0.385248	0.881584	0.220359	0.462144	0.0128389	0.104063	0.723651	0.00992173	0.220632
ENSG00000165731.17	RET	0.426736	0.022056	0.013124	0.0190484	0.0199833	0.0445284	0.861417	0.561844	0.794168	1.65799	0.622829	0.0158664	0.0422831	0.0426426	0.307658
ENSG00000133958.13	UNC79	0.0921115	1.63404	0.0638872	1.43485	0.36188	0.14854	0.0877099	0.102111	0.195953	0.0886728	0.175969	0.076066	0.15623	0.488538	0.131112
ENSG00000198554.11	WDHD1	0.0910332	0.126706	0.0592561	0.0786507	0.0737384	0.410799	0.0812083	2.55987	0.197533	0.0755393	0.165844	0.643862	0.401843	0.13444	0.131361
ENSG00000184083.11	FAM120C	0.0821159	0.0778863	0.525982	0.0701924	0.0857155	0.130972	0.0692743	1.37824	0.191095	0.061423	0.151141	2.0456	0.147082	0.124586	0.126499
ENSG00000010017.12	RANBP9	0.0449177	0.0415305	0.0279638	0.0386328	0.038836	0.0802088	0.0369212	0.480652	0.136749	2.51607	0.0903843	0.700713	1.0127	0.0853467	0.0696425
ENSG00000112305.14	SMAP1	0.305499	0.0166743	0.261898	0.0149956	0.714195	0.0358493	0.933229	0.0205817	0.065716	2.06026	0.0496292	0.879135	0.0364737	0.0360029	0.0318762
ENSG00000156103.15	MMP16	0.0152932	0.0132566	0.94304	0.323399	0.612465	1.23673	0.0117659	0.770423	0.0535885	0.17214	0.0354814	0.436463	0.0294737	0.79291	0.0247683
ENSG00000164743.4	C8orf48	0.0185716	0.756215	0.745928	0.660434	0.169826	0.0390433	0.0156602	0.0205688	0.0686251	1.47578	0.0451425	0.0161044	1.36237	0.0342084	0.0320137
ENSG00000078043.15	PIAS2	0.138871	1.32257	0.0901296	0.12485	1.15682	0.185897	0.115662	0.139546	0.233587	0.0994769	0.210087	0.652123	0.207615	0.176387	0.173351
ENSG00000142694.6	EVA1B	0.356684	0.0254698	1.50292	0.0463919	0.0195307	0.148798	0.945168	0.0311076	0.0924384	0.0178932	0.0598037	0.685501	1.40812	0.0537	0.0508305
ENSG00000088899.14	RP5-1187M17.10	0.736408	0.0173378	0.0106103	0.0148831	0.0310292	0.451849	0.0157948	0.734981	0.0699576	1.1507	0.0496903	0.158441	0.317862	0.0322208	1.6699
ENSG00000007080.10	CCDC124	0.261167	0.297821	0.0383358	0.757003	1.87278	0.102967	0.987528	0.0652897	0.165235	0.0458761	0.120619	0.336265	0.106219	0.0984428	0.0916921
ENSG00000180228.12	PRKRA	0.133812	0.477039	0.281788	0.339009	0.346113	0.0159679	0.932726	0.00902037	0.739033	0.0925723	1.09961	0.00561089	0.423798	0.154062	0.434866
ENSG00000105617.3	LENG1	0.0216304	0.0170252	0.00996013	0.964997	0.363669	0.520051	1.29095	0.340671	0.0674958	1.03164	0.0463052	0.68731	0.0374546	0.0325557	0.0310552
ENSG00000172216.5	CEBPB	0.0372848	0.0261508	0.0153977	0.0258341	0.0229706	0.0510606	1.78216	0.0344105	2.01264	0.0206143	0.0705478	0.480939	0.0553433	0.0504063	0.754564
ENSG00000151552.11	QDPR	0.976956	0.00575414	0.00335519	0.00612579	0.209803	0.40886	0.00511714	0.339344	0.407841	0.449554	0.0191905	0.00425409	0.0132201	1.68857	0.950572
ENSG00000105669.12	COPE	0.0144159	1.43366	0.322714	1.04039	0.531467	0.871886	0.0108488	0.0148132	0.0497283	0.807985	0.031624	0.00934438	0.0260844	0.285987	0.0237942
ENSG00000186352.8	ANKRD37	0.181072	0.406335	0.0129729	0.28037	0.243182	0.709144	0.284983	0.523892	0.0162922	0.500481	0.956064	0.13047	1.01433	0.00751609	0.225493
ENSG00000196526.10	AFAP1	0.980588	0.0448364	0.0300624	0.0417724	0.0364666	0.0852462	0.0422178	0.0521581	0.138756	2.80983	0.105514	0.772262	0.0933572	0.0830295	0.0747287
ENSG00000078618.19	NRD1	0.177863	0.0144598	0.579337	0.468044	0.0119147	0.0310959	0.0128206	0.0172668	0.0598877	2.51121	0.0376292	0.0115931	0.0310467	1.47626	0.0278324
ENSG00000170677.5	SOCS6	0.936413	0.020091	0.783761	0.020051	0.262978	0.0451835	0.018584	0.0234933	0.08045	0.991769	1.2349	0.903669	0.0428472	0.0380394	0.0538732
ENSG00000072736.18	NFATC3	0.0316537	1.19131	0.0176526	0.0274896	0.298745	0.940482	0.0251565	0.0331928	0.101947	1.46781	0.0754538	0.897111	0.223712	0.0522747	0.0498829
ENSG00000130023.15	ERMARD	0.0621828	0.0558177	1.66989	1.29445	0.0444666	0.917958	0.0537007	0.0635744	0.155187	0.0414908	0.120116	0.0514131	0.124094	0.603572	0.0978086
ENSG00000164442.9	CITED2	0.0690901	0.0665676	0.981851	0.0596852	0.881059	0.114877	0.0570329	0.0821474	0.173749	2.31106	0.131507	0.0546572	0.115516	0.107498	0.112917
ENSG00000197905.8	TEAD4	1.63323	0.489355	0.590414	0.315665	0.0254811	0.0220373	0.0084481	0.46298	0.0415725	0.00711735	0.025975	0.00751014	0.0213141	1.80749	0.0205683
ENSG00000169490.16	TM2D2	0.150912	0.141052	0.102921	0.135186	1.09226	0.218199	1.69344	0.151287	0.237226	0.114714	0.214422	0.11494	0.211163	0.188361	0.195672
ENSG00000179262.9	RAD23A	0.358159	0.487962	0.567111	0.0149516	0.607762	0.725748	0.0143011	0.0203668	0.0626814	0.518955	0.945412	0.0131078	0.467867	0.0312647	0.629036
ENSG00000130052.13	STARD8	0.174145	0.00727904	0.40779	0.00676489	0.00596739	0.961739	1.44165	0.432978	0.0607597	0.416899	0.518253	0.692731	0.016565	0.0178663	0.323368
ENSG00000143198.12	MGST3	0.101234	0.206523	0.0660104	0.0899843	0.639341	0.157815	0.0938851	0.111024	0.210887	0.0801326	0.169179	1.50554	0.158061	0.156464	1.45862
ENSG00000172339.9	ALG14	0.24113	0.518157	0.00201519	0.325709	0.509819	0.00783927	0.377485	1.12256	0.0165579	0.00966082	1.17961	0.40354	0.49412	0.153141	0.131354
ENSG00000177728.14	TMEM94	0.782356	0.15975	0.0198932	0.839059	0.593222	0.0719442	0.0289909	1.38758	0.111455	1.13162	0.0851953	0.0275432	0.0668094	0.0598394	0.0566131
ENSG00000206053.12	HN1L	0.0316708	0.0301377	1.67072	0.337267	0.465186	0.0622736	0.025805	0.0346518	0.97561	0.0248715	0.458645	0.0261422	0.0639923	1.17062	0.0521308
ENSG00000181751.9	C5orf30	0.0453479	0.0407413	0.0251721	2.01206	0.468283	0.073972	1.05372	0.0453823	0.121106	0.0298852	0.0919845	1.18408	0.0740971	0.0703757	0.0681858
ENSG00000171853.15	TRAPPC12	0.0491032	0.046365	0.0286861	0.0434686	0.0463826	2.64506	0.0439909	1.17728	0.152771	0.0401969	0.106224	0.752664	0.0853077	0.0846792	0.0792691
ENSG00000276600.4	RAB7B	0.23911	1.44448	1.156	0.0271628	0.8655	0.0519321	0.0237005	0.651066	0.0964628	0.0198328	0.0749406	0.109108	0.0528212	0.576944	0.0488749
ENSG00000164741.14	DLC1	0.0393405	2.05516	1.90878	0.0351106	0.0315105	0.071967	0.0323922	0.0503865	0.121396	0.0719693	0.0850044	0.0293143	0.742755	0.0659164	0.0672168
ENSG00000156983.15	BRPF1	0.00595221	0.00495513	0.74925	0.00464734	0.177233	1.33719	0.210526	0.568247	1.65553	0.456952	0.0138585	0.00380355	0.116854	0.0103798	0.174128
ENSG00000183475.12	ASB7	0.103829	2.37126	0.0396631	0.0573249	0.535943	0.115735	0.0583199	1.26992	0.172981	0.0558052	0.139046	0.0585214	0.122159	0.108678	0.11718
ENSG00000166188.2	ZNF319	0.0697809	0.064651	1.21273	0.0582022	0.050116	0.204804	0.0550125	0.0711014	0.172316	0.0539339	2.06907	0.0530667	0.117398	0.977141	0.100955
ENSG00000164172.18	MOCS2	0.477416	0.106804	0.0765311	0.949575	0.0946493	0.166454	0.095583	0.114475	0.218251	2.07844	0.181383	0.0955646	0.184035	0.1599	0.150143
ENSG00000137070.17	IL11RA	0.246232	0.0101791	0.716171	0.00940571	0.0251948	0.0217844	1.45897	0.697099	0.170749	0.274465	0.0289288	0.569718	0.822137	0.0201081	0.406938
ENSG00000185946.15	RNPC3	0.0483179	0.0465614	0.0291423	0.0419726	0.4823	0.0883915	0.0413964	1.16145	0.138859	1.5231	1.46983	0.0363376	0.10691	0.0823009	0.0867096
ENSG00000177239.14	MAN1B1	0.0877634	0.0914529	0.0567672	1.21756	0.790401	0.152373	0.0789209	0.106916	0.190664	1.47312	0.181381	0.42128	0.14613	0.135533	0.127717
ENSG00000132970.12	WASF3	0.613398	0.020636	0.384027	0.390817	0.433173	0.226275	1.06352	0.483973	1.19587	0.0143424	0.052191	0.0157778	0.0456594	0.0407905	0.476564
ENSG00000149792.8	MRPL49	0.0145591	0.831855	1.28794	0.0121816	0.382139	0.0278759	0.0113816	2.02039	0.0523087	0.00945914	0.0355113	0.369714	0.366389	0.0261329	0.0239349
ENSG00000137845.14	ADAM10	0.0361393	1.41331	0.0205995	1.15233	0.827554	0.0607161	0.0283204	0.040013	0.114522	0.0241681	0.0778625	0.0249005	0.458146	1.09008	0.0551594
ENSG00000197860.9	SGTB	0.63638	0.550031	0.906306	0.0190513	0.124255	0.0442969	0.0182307	0.0256264	0.0777617	1.41845	0.0540138	0.0167668	0.756773	0.767888	0.0382207
ENSG00000105650.21	PDE4C	0.564156	1.46163	0.023612	0.564925	0.820584	0.07546	0.0329166	0.0447111	0.120378	0.0300387	0.0865686	0.542398	0.483729	0.0728929	0.484879
ENSG00000133313.14	CNDP2	0.14349	0.137432	0.118059	1.03926	0.586363	0.20023	0.149751	0.166374	0.244454	1.22879	0.221928	0.120289	0.210001	0.191001	0.187331
ENSG00000132300.18	PTCD3	0.234877	0.011618	0.0874992	0.362666	0.485557	0.0253904	1.51089	0.653728	1.33921	0.00827852	0.0341929	0.00852692	0.0262612	0.148527	0.538017
ENSG00000104064.16	GABPB1	0.0202141	0.0184445	0.824424	0.949772	0.869853	0.0394177	0.0159611	0.685483	0.0723643	0.0144506	0.0453388	0.0140639	0.418425	0.0363201	1.43517
ENSG00000083807.9	SLC27A5	0.350357	0.0237918	0.0135271	1.09112	0.613894	0.21826	0.726654	0.0278186	1.28496	0.0162695	0.0615173	0.617162	0.311176	0.0492831	0.0433125
ENSG00000166272.16	WBP1L	0.0402597	0.703496	0.0214585	0.129762	1.03879	0.0702334	0.637912	0.0426782	0.11971	2.28063	0.0904583	0.0317097	0.0750117	0.0632216	0.0711088
ENSG00000111913.15	FAM65B	0.0491626	0.0457656	2.00752	0.857815	0.0466984	0.0897277	0.0407353	0.0643165	0.14092	0.68186	1.05967	0.0392452	0.094161	0.0836476	0.0796411
ENSG00000143252.14	SDHC	0.580008	0.0770574	0.627863	0.0708905	0.066324	0.138363	0.067385	1.8853	0.190139	0.935297	0.16527	0.0794738	0.132946	0.128923	0.122228
ENSG00000175634.14	RPS6KB2	0.239785	0.61058	0.0749583	0.64114	0.346955	0.502669	0.393717	1.08019	1.00796	0.11142	0.0176471	0.35289	0.0816131	0.0130212	0.0123222
ENSG00000138308.5	PLA2G12B	0.0425941	0.0450568	1.64727	0.0391562	0.552117	0.075872	0.311666	0.0486247	0.122345	0.0287488	0.0949213	0.370974	0.952552	1.00246	0.0688026
ENSG00000135476.11	ESPL1	1.33858	0.106425	0.0713991	0.0984954	0.0943545	0.162846	1.46725	0.13194	0.219009	0.0937312	0.180144	0.0887701	0.167872	0.788532	0.150867
ENSG00000134352.19	IL6ST	0.0832769	0.0791773	0.0491324	0.075761	0.0634987	0.139364	0.0911747	0.0938804	1.26119	0.058981	0.167579	2.21852	0.621826	0.131265	0.129274
ENSG00000169122.11	FAM110B	0.587102	0.0194308	0.620673	0.379487	0.340591	0.506337	0.494328	1.17638	0.0192133	1.0899	0.012106	0.218742	0.00970959	0.00864837	0.00854275
ENSG00000166394.14	CYB5R2	0.0374903	0.0319644	0.0193149	0.629145	0.0255906	1.63221	1.28177	0.853805	0.109466	0.0229022	0.0795824	0.0305927	0.0724315	0.543891	0.0546846
ENSG00000173599.13	PC	0.490151	0.120337	0.0786236	0.100044	0.0908142	0.173189	0.100878	0.118825	0.215464	0.0857247	0.187834	0.539415	2.42284	0.18568	0.210457
ENSG00000184792.15	OSBP2	0.460422	0.716171	0.0488357	0.0704163	0.853191	0.136176	0.0744227	0.721854	0.186296	0.061472	0.152353	0.876126	0.131503	0.676669	0.118402
ENSG00000172888.11	ZNF621	0.0625142	0.065122	1.04142	0.0532269	0.494064	0.104803	0.0515527	0.073515	0.163953	1.31474	0.121849	1.497	0.102788	0.102967	0.0970678
ENSG00000011114.14	BTBD7	0.045911	0.039349	1.61663	0.0383375	0.0288458	1.27886	0.0302639	1.5672	0.115366	0.0262192	0.0822742	0.318232	0.0687633	0.0989718	0.0607735
ENSG00000118785.13	SPP1	0.0411716	0.0383522	0.0235178	0.035093	1.03266	0.0811983	0.639614	0.667502	0.117931	1.0133	1.20867	0.305686	0.0765147	0.0680667	0.064456
ENSG00000163492.13	CCDC141	3.28406	0.0783555	0.099105	0.0424054	0.0691735	0.270808	0.000592522	0.597936	0.216218	0.241819	0.233979	0.172036	0.00172403	0.00143879	0.188933
ENSG00000249751.3	ECSCR	0.103966	0.112824	0.594937	0.100561	0.0821912	0.162196	0.101301	0.841902	0.211331	0.087886	0.174076	1.29765	0.159731	0.705184	0.456449
ENSG00000154889.16	MPPE1	0.11662	0.117265	0.0812725	1.78706	0.693888	0.170481	0.113245	0.251818	0.218431	0.0910804	0.183462	0.111361	0.170182	0.872296	0.169781
ENSG00000158710.14	TAGLN2	0.340852	0.0325213	1.65252	0.536657	0.654226	0.0682815	0.262631	0.0412356	0.107844	0.0229433	1.49612	0.0288829	0.0659992	0.0581523	0.0564193
ENSG00000080293.9	SCTR	0.623655	0.0504282	0.20077	0.00165175	0.174666	1.33229	0.898355	0.156279	0.00877241	0.442376	0.139372	0.260851	0.47838	0.618034	0.110186
ENSG00000170448.11	NFXL1	0.120321	0.110543	0.0791572	0.100331	0.0942531	0.172445	0.110428	0.125264	1.00935	2.42762	0.189354	0.0881096	0.168003	0.160851	0.162202
ENSG00000168438.14	CDC40	0.0933514	2.03263	0.0621715	0.0793462	0.566265	0.145716	0.0883202	0.0983012	0.195623	0.0697962	0.163041	0.0821363	0.141735	1.29598	0.130249
ENSG00000168679.17	SLC16A4	0.0289516	0.0257484	0.504042	0.543037	0.971252	0.054348	0.0218498	0.0305666	0.0979319	0.0195416	2.96589	0.0227257	0.0535306	0.055141	0.0480326
ENSG00000067182.7	TNFRSF1A	1.01559	0.0387822	0.0234012	0.0334463	1.18837	0.0771785	0.0330263	1.00191	0.126117	0.801251	0.0910669	0.0294422	0.0746139	0.0662975	0.808003
ENSG00000105204.13	DYRK1B	0.833031	0.355468	0.463682	0.00452473	0.148509	1.21376	0.0045394	0.00635407	0.0220216	0.353059	0.0144641	0.00398655	0.761235	0.374391	0.930319
ENSG00000275052.4	PPP4R3B	1.46981	1.4459	0.0444262	0.0651022	0.0563139	0.128635	0.775764	0.0790375	0.182031	0.0545152	0.148748	0.479814	0.134571	0.127224	0.111303
ENSG00000180287.16	PLD5	0.0259853	0.805745	0.0112559	0.0193537	1.13605	0.0397849	0.0165898	0.500287	0.0736374	0.947071	0.0477806	0.709336	0.521224	0.569383	0.0342475
ENSG00000124257.6	NEURL2	0.0258059	0.0233306	0.838844	0.0213711	0.0188022	1.39485	0.0208842	1.08609	0.579927	0.8459	0.0582294	0.0180595	0.0509249	0.417605	0.0447166
ENSG00000100330.15	MTMR3	0.167407	0.154032	0.117759	0.152164	1.3181	0.21562	0.635607	0.204226	0.256344	0.135751	0.242491	0.551418	0.21626	0.211157	0.207981
ENSG00000076924.11	XAB2	1.02985	0.0238348	2.1769	0.0227581	0.0193949	0.0501455	0.0204876	1.68652	0.0863114	0.0175255	0.059874	0.0181608	0.145225	0.0462319	0.0436313
ENSG00000144524.17	COPS7B	0.0524762	1.09286	0.0230743	0.371886	0.641194	0.0758612	0.0340221	0.0475112	0.130558	1.65255	0.375683	0.692223	0.0742885	0.0764397	0.0706281
ENSG00000095303.14	PTGS1	1.3612	0.0379544	0.0232241	0.0341703	0.0313068	0.0753909	2.40154	0.0507717	0.123421	0.911484	0.101635	0.0316217	0.0757986	0.0885555	0.063907
ENSG00000176853.15	FAM91A1	0.05344	0.0678182	0.0397881	0.0570359	0.393285	0.0926324	2.02812	1.38446	0.155579	0.0541754	0.107224	0.0430155	0.708529	0.0938816	0.0911929
ENSG00000169371.13	SNUPN	0.723345	1.41632	1.09696	0.025491	0.662867	0.0536831	0.0245582	0.628295	0.102349	0.0201194	0.0683536	0.449354	0.0538208	0.0610013	0.0526575
ENSG00000101844.17	ATG4A	1.24647	0.0357546	0.0210134	0.0308545	0.0272951	0.0690787	0.0311528	2.08135	0.114905	0.882233	0.079898	0.604013	0.0701081	0.0620873	0.0609376
ENSG00000239887.4	C1orf226	1.3124	0.107122	0.0675581	0.0876958	0.0847483	0.16003	0.0815437	0.108274	0.241325	0.340776	0.173284	1.92676	0.160047	0.2014	0.144213
ENSG00000042429.10	MED17	0.127495	0.139739	0.0837125	1.77163	0.0995894	0.194045	0.55639	0.356079	0.23042	0.100697	0.20552	0.109632	0.178428	0.736475	0.181462
ENSG00000198874.12	TYW1	1.01339	0.0430327	0.0279866	0.0420939	0.0317853	0.0740485	0.0363416	0.0472038	0.126307	2.3826	0.0892131	0.277235	0.0742605	0.0744376	1.06642
ENSG00000123395.14	ATG101	0.697815	0.0348125	0.0210607	0.0300843	0.336271	0.0663452	1.45688	0.0469983	0.118666	1.87224	0.0931507	0.451004	0.0664289	0.0647617	0.0636022
ENSG00000167380.16	ZNF226	0.828221	0.655952	0.00866013	1.17644	0.0116371	0.0316998	1.20223	0.308807	0.481906	0.0108847	0.0386859	0.381447	0.275837	0.0289557	0.0281082
ENSG00000124831.18	LRRFIP1	0.628902	0.0207971	0.828895	0.375323	0.0160358	0.0446285	0.0183741	1.18256	0.0708966	0.726382	0.0629092	0.0171214	0.0413208	1.38593	0.0358687
ENSG00000118898.15	PPL	0.346362	0.0115154	0.600905	0.0102999	0.205651	2.01214	0.686462	0.319757	0.0461953	0.469581	0.031465	0.441228	0.0252666	0.245909	0.0222588
ENSG00000196912.12	ANKRD36B	0.977379	0.116052	0.0897108	0.109978	0.104204	0.179647	1.02932	0.128406	0.223398	0.0922137	0.196309	1.30757	0.185566	0.170929	0.165222
ENSG00000101220.17	C20orf27	0.569286	0.173368	0.124438	0.178659	0.150491	0.436414	0.14662	0.169563	0.250291	0.817399	0.234254	0.853466	0.288065	0.215193	0.204313
ENSG00000154144.12	TBRG1	0.0348326	0.0314818	0.0187412	0.0296571	0.0256002	0.0647711	2.61227	0.035451	0.114212	0.69484	0.0862635	0.714019	0.0654625	0.534056	0.365999
ENSG00000162302.12	RPS6KA4	0.215747	0.0251246	0.549772	0.0234383	0.829889	0.0788537	0.0221866	0.0311887	0.0928635	1.74488	0.0615205	0.277402	0.05159	1.39431	0.0442263
ENSG00000101856.9	PGRMC1	0.0718999	0.0737274	1.35313	0.668464	0.0821922	0.13409	0.710988	0.424361	0.176936	0.0554898	1.14116	0.0689577	0.127151	0.110386	0.110212
ENSG00000138018.17	EPT1	0.590009	0.465107	0.629095	0.975244	0.0181618	0.0158807	0.707113	0.230313	0.345706	0.147749	0.0201803	0.37688	0.727561	0.014465	0.221059
ENSG00000171492.14	LRRC8D	0.634083	0.0330063	2.08235	0.0318017	0.0263898	0.0722494	1.11675	0.0400918	0.108748	0.0246326	0.0807994	0.622562	0.0653428	0.414215	0.0673949
ENSG00000128928.8	IVD	0.0388911	0.0374159	0.68687	1.39907	0.292257	0.073147	1.79286	0.0429421	0.124524	0.0280047	0.0877405	0.0300257	0.0724982	0.642711	0.0631165
ENSG00000153707.15	PTPRD	0.398411	0.01805	1.27749	0.0180261	0.0155673	0.0420921	0.0171149	1.5621	1.06951	0.0137263	0.0599156	0.352015	0.0391717	0.0352827	0.540652
ENSG00000106009.15	BRAT1	0.3251	1.25942	0.204788	1.08864	0.401802	1.30245	0.0278223	0.0373665	0.107905	0.0254036	0.0732766	0.0287463	0.0686255	0.0604623	0.413856
ENSG00000169976.6	SF3B5	0.0331932	0.229979	0.0191836	1.007	0.388803	0.0630413	0.0294033	0.0341884	0.106457	1.7047	0.0743862	0.761846	0.529672	0.0594786	0.387763
ENSG00000140553.16	UNC45A	0.303943	0.61398	0.25121	0.595428	0.0024946	0.00706794	0.741221	0.25255	0.0146065	0.304658	1.21518	0.107258	0.142525	0.526415	0.414865
ENSG00000099246.16	RAB18	0.618586	1.39617	0.592381	0.142718	0.0248031	0.0569774	0.0267113	0.0353145	0.0966417	1.0401	0.0786987	0.513785	0.0590384	0.691661	0.059403
ENSG00000104408.9	EIF3E	0.158761	0.018769	0.626823	0.575169	0.0187387	0.0407323	0.0171648	0.021707	0.358903	1.46747	0.30301	0.0147022	0.870417	0.400571	0.566581
ENSG00000030419.16	IKZF2	0.348592	0.00631254	0.284957	0.78942	0.341907	1.05135	0.77637	0.607533	0.0282639	0.00453537	0.0179729	0.134198	0.530864	0.552309	0.0120123
ENSG00000134198.9	TSPAN2	0.0584122	0.0579795	1.91943	0.0518154	0.0526634	0.101889	0.050903	0.347053	0.155732	0.0468465	0.117417	0.0464932	2.14252	0.110256	0.0913202
ENSG00000269190.5	FBXO17	0.448601	0.111027	0.0703779	0.100213	0.0880477	0.199316	0.307793	0.1199	1.10406	1.78657	0.207943	0.0872885	0.163979	0.180277	0.170624
ENSG00000145220.13	LYAR	0.60409	1.24199	0.0222945	1.6349	0.24326	0.0798878	0.036121	0.0453334	0.865423	0.0272693	0.0881955	0.0291271	0.0744446	0.354571	0.0642781
ENSG00000146574.15	CCZ1B	0.333075	0.0273538	0.015027	1.22531	0.0201117	0.0604003	0.0233562	0.0313309	0.097989	1.02568	1.00349	0.0210092	0.864077	0.643266	0.0493758
ENSG00000143751.9	SDE2	0.0268112	0.0236916	1.22601	1.15486	0.608356	0.0465729	0.0207163	0.0313656	0.08733	0.016866	1.63682	0.0171952	0.469572	0.0443591	0.0397782
ENSG00000166532.15	RIMKLB	0.221394	1.34008	0.0126588	0.0186986	0.0155785	0.712388	0.0181075	0.247761	1.6547	0.0147732	0.981637	0.0956671	0.0433958	0.0411617	0.0364715
ENSG00000131148.8	EMC8	0.023843	0.0205783	0.012674	0.168481	0.416327	0.0440184	0.0183807	0.0275331	2.13331	1.30622	0.0525611	0.514294	0.0440049	0.0432546	0.627388
ENSG00000146112.11	PPP1R18	0.0163616	1.3428	0.00831056	0.794934	0.24818	0.0320007	1.22698	0.0331446	0.0552939	0.184155	0.0369708	0.379568	0.0304783	0.561871	0.519084
ENSG00000100532.11	CGRRF1	0.176621	0.61968	0.472805	0.0146719	0.43018	0.640869	0.0133818	0.018309	0.919808	0.0115734	0.0420854	0.0595997	0.638263	1.00308	0.404572
ENSG00000121361.3	KCNJ8	0.609289	0.0253659	0.86182	0.022923	0.0195118	0.0504536	0.0217405	0.939232	0.0900438	0.612018	0.0623109	0.589252	0.47822	1.02092	0.0435694
ENSG00000206432.4	TMEM200C	0.113542	0.0991865	0.0708106	0.09521	0.0819626	0.188223	0.0878424	0.683967	0.214016	2.38467	0.172873	0.544115	0.166667	0.146418	0.142296
ENSG00000163913.11	IFT122	0.297073	0.996076	1.24939	1.26204	0.0462452	0.109408	0.0472108	0.0630837	0.1527	0.711196	0.111242	0.0423355	0.0964474	0.0961158	0.0854705
ENSG00000133858.15	ZFC3H1	0.131752	0.0800997	1.58444	0.0840263	0.0691595	0.138607	1.20828	0.948063	0.190913	0.0640881	0.15475	0.205891	0.144851	0.125443	0.13057
ENSG00000153574.8	RPIA	0.0795153	0.0740315	2.23335	0.0747096	0.0701668	0.121277	0.0708924	0.0861218	0.182136	0.056809	1.82531	0.0581904	0.124711	0.124687	0.114252
ENSG00000120907.17	ADRA1A	0.0467691	0.0395209	1.38613	1.42471	0.0312024	1.13305	0.0368391	0.0501349	0.126371	0.0307217	0.092117	0.0305932	0.0771058	0.819007	0.077795
ENSG00000106617.13	PRKAG2	0.180016	0.139726	0.120406	0.146607	1.5643	0.209113	0.134462	0.167365	0.245363	0.11999	0.25149	0.96459	0.214114	0.198227	0.220388
ENSG00000126773.12	PCNXL4	0.0679952	0.0692221	0.0414543	0.0524813	0.861406	0.120302	0.0522259	1.41873	0.170978	0.0508624	0.122009	1.03406	0.115701	0.0960995	1.07237
ENSG00000196268.11	ZNF493	0.0286051	0.739784	0.0144326	1.48061	0.789878	0.0487405	0.0229208	0.0325424	0.0844802	0.636889	0.0594359	0.328458	0.0513446	0.282782	0.845266
ENSG00000004455.16	AK2	0.0783486	2.16935	0.047837	0.0660971	0.0649436	1.2586	0.0717613	0.091649	0.184069	0.688821	0.14815	0.0612623	0.123828	0.124122	0.119103
ENSG00000158186.12	MRAS	0.362609	0.385039	0.00394238	0.366994	0.00542444	0.0150956	0.695665	0.427148	1.87734	0.325299	0.365157	0.124843	0.0155315	0.321248	0.194245
ENSG00000094841.13	UPRT	0.82165	0.0164501	1.56826	0.0151108	0.304695	0.0350525	0.0143173	0.843253	0.0672536	0.105073	0.0435246	0.44	0.86179	0.298438	0.0291499
ENSG00000223496.2	EXOSC6	0.477334	0.0674912	1.06599	0.0665465	2.58003	0.131145	0.0601865	0.0950026	0.171563	0.0526669	0.133601	0.0571865	0.116308	0.128041	0.110093
ENSG00000171827.10	ZNF570	0.0150224	0.0145931	0.00831108	0.71296	0.632139	1.4043	0.0123142	0.015913	0.0550014	0.010155	0.0368869	0.859079	0.0286355	0.026386	1.63903
ENSG00000177409.11	SAMD9L	0.0924385	1.66974	0.0442804	0.0618254	0.0571196	0.121284	0.0642877	1.94479	0.174184	0.0540697	0.141126	0.0547844	0.611019	0.111519	0.105941
ENSG00000221978.11	CCNL2	0.824564	0.0330527	0.189807	0.0295977	1.20854	0.068761	0.029235	0.042591	0.115778	0.0248617	0.0805909	0.50013	0.07196	0.0646032	2.13323
ENSG00000102302.7	FGD1	0.731344	1.32708	0.0105229	0.55998	1.25904	0.037667	0.0153303	0.183303	0.699758	0.0126319	0.0417996	0.343187	0.0348745	0.0899828	0.116531
ENSG00000104833.10	TUBB4A	0.289515	0.08396	0.656049	1.13812	0.0667803	0.142163	1.00166	0.0912432	0.18861	0.0638919	0.156804	0.0738193	0.136453	1.04726	0.125386
ENSG00000181991.15	MRPS11	0.292079	0.0688148	0.0361248	1.44513	0.0479891	0.106712	1.8733	0.0673887	0.157001	0.0497078	0.122162	0.0542972	0.83251	0.0983576	0.0990401
ENSG00000116198.12	CEP104	0.281275	0.0120312	0.651239	0.800291	0.508807	0.541028	0.744643	0.60761	0.0496114	0.43473	0.0335784	0.505228	0.028298	0.249347	0.0260071
ENSG00000006327.13	TNFRSF12A	1.3363	0.0344283	1.51723	0.0336786	0.521814	0.289142	0.0295191	0.0452079	0.114605	0.0248191	0.0852394	0.590169	0.0677977	0.188714	0.53821
ENSG00000011201.10	ANOS1	0.608019	0.0659126	0.126824	0.00197815	0.00171092	1.7696	1.52156	0.121572	0.00987809	0.258839	0.68437	0.158989	0.00484133	0.00790714	0.153503
ENSG00000160917.14	CPSF4	0.0321593	0.0297859	0.0186698	0.0344286	1.62663	0.0587898	0.391497	0.0368202	0.111053	0.0248037	1.53139	1.36236	0.0595338	0.0555156	0.0570195
ENSG00000068885.14	IFT80	0.0305342	0.812135	0.017209	0.969053	0.628041	0.0550857	0.0265198	0.353143	0.0965541	0.0214346	0.0626882	0.696014	0.0518661	1.57447	0.0459939
ENSG00000160214.12	RRP1	0.067552	1.35219	0.0366672	0.0501239	1.39721	0.102055	0.052647	0.0651354	0.155456	0.0433345	0.11419	0.0619185	1.1877	0.113779	0.559359
ENSG00000125388.19	GRK4	0.0505289	2.13215	1.76554	0.104666	0.70693	0.0732226	0.0347223	0.0459805	0.12437	0.0294124	0.0869286	0.0346058	0.0798854	0.0674782	0.0711925
ENSG00000183011.13	NAA38	1.10494	0.343763	0.0291162	0.447875	0.0328854	0.0750843	0.0391294	0.045607	1.43678	0.0312831	0.0882894	0.784903	0.792767	0.0771223	0.0756436
ENSG00000100796.17	PPP4R3A	0.205245	0.514487	0.209026	0.170511	0.0667071	0.440746	0.772958	0.776469	0.490933	0.162835	1.14959	0.217587	0.308917	0.00471114	0.00446862
ENSG00000178913.7	TAF7	0.834891	0.0136302	0.00810798	0.617597	0.576359	0.0299874	0.0116116	0.016087	0.0570457	0.974523	0.759923	0.319475	0.955176	0.0261329	0.271114
ENSG00000186952.14	TMEM232	0.21813	1.26432	0.689541	0.213524	0.363963	0.0126529	0.0049409	0.00698837	1.49123	0.432014	0.0166383	0.125885	0.0131706	0.62328	0.0115231
ENSG00000148948.7	LRRC4C	0.170678	0.167511	1.72328	0.158301	0.149881	0.223543	0.167388	0.171439	0.265102	0.14234	0.240346	0.137039	0.57092	0.217022	0.225858
ENSG00000124614.13	RPS10	0.037427	0.0339518	0.0208603	1.91653	0.394797	0.0720499	0.490566	0.0404825	0.112244	1.3544	0.726339	0.0272903	0.06566	0.0593924	0.0693422
ENSG00000181381.13	DDX60L	0.272572	0.446849	0.112805	0.474096	0.145415	0.133968	0.907521	0.432514	0.287975	0.0950309	1.80232	0.12785	0.0682593	0.116333	0.0740609
ENSG00000101955.14	SRPX	0.0733234	0.0661021	0.0482141	0.0611108	0.0532615	0.114662	1.06525	0.0741849	0.173628	1.47099	0.128102	1.1046	0.11389	0.105331	0.675424
ENSG00000197122.11	SRC	0.10406	0.935118	0.00550892	0.00844567	0.459262	0.520246	0.476103	0.318483	0.0397524	1.69626	0.0253644	0.210185	0.0206064	0.319103	0.34145
ENSG00000128573.23	FOXP2	0.0815531	0.0829641	0.303336	1.47892	0.0649879	0.132836	0.0677701	0.810734	0.190239	0.0587773	0.149479	0.0801428	1.52116	0.123037	0.122725
ENSG00000115414.18	FN1	0.142338	0.133263	0.0943734	0.139416	0.118307	0.206962	1.38263	0.156093	0.240772	0.102951	0.92725	0.283495	0.332598	0.55338	0.180146
ENSG00000179933.5	C14orf119	3.2669	0.00475984	0.00281245	0.334472	0.0543366	0.0105999	0.00399335	0.474517	0.0217493	0.241923	0.378758	0.0946922	0.0147015	0.576667	0.00930968
ENSG00000119669.4	IRF2BPL	0.397155	0.0154277	0.964771	0.0143074	0.012706	0.283553	0.44752	0.672985	0.0616416	0.70463	0.964083	0.0115952	0.425526	0.462737	0.0278536
ENSG00000162063.12	CCNF	0.296869	0.0145959	1.0515	0.506726	0.748802	0.030285	0.0119407	0.240179	0.0628367	0.28071	0.0365437	0.116456	0.854733	1.18736	0.0290011
ENSG00000076513.16	ANKRD13A	0.0712589	0.0674686	1.12796	0.0736153	0.0630933	0.115779	0.0563547	0.0730131	0.167997	0.0499218	0.143159	2.97078	0.131831	0.107321	0.104351
ENSG00000180611.6	MB21D2	0.600113	0.0515206	1.25386	0.047901	0.0489563	0.0994261	1.04139	0.0608935	1.56408	0.0416196	0.112393	0.0482673	0.0978927	0.0953352	0.201662
ENSG00000130713.15	EXOSC2	0.144343	1.52413	1.22451	0.140166	0.1207	0.194542	0.125686	0.149776	0.253094	0.115691	0.216656	0.119929	0.220311	0.188809	0.190975
ENSG00000178031.15	ADAMTSL1	0.0565467	0.0418834	0.527378	1.87693	0.0382762	0.079748	0.0382388	0.0474907	0.1366	0.642476	0.676678	0.982327	0.0832887	0.0964061	0.0734687
ENSG00000154479.12	CCDC173	0.590591	0.120266	1.10178	0.734269	0.105758	0.220145	0.127525	0.15138	0.242525	0.112569	0.872818	0.117814	0.181661	0.184311	0.174369
ENSG00000112640.14	PPP2R5D	0.170733	0.162095	0.124809	0.151111	0.840067	0.212647	0.147139	0.187749	0.251061	0.133591	0.226742	1.53375	0.212566	0.212816	0.205623
ENSG00000118997.13	DNAH7	0.0366609	0.626604	1.45109	0.0343877	0.0300574	1.5491	0.0294806	0.0424454	0.108718	0.0251094	0.0806015	1.21868	0.066989	0.0604721	0.0607076
ENSG00000125952.18	MAX	0.504383	0.125291	0.094467	0.111123	0.138779	0.229487	0.108226	1.92525	0.382284	0.0952625	0.198293	0.614435	0.205457	0.194718	0.167246
ENSG00000184305.14	CCSER1	0.463261	0.0196687	0.0112795	0.0175674	0.490291	0.0384005	0.0166584	0.0231483	0.0742363	1.80439	0.0477491	0.671325	0.255112	1.49145	0.0340909
ENSG00000184897.5	H1FX	0.0573397	1.45593	0.0290988	0.0423213	0.882547	0.0915073	0.0449156	0.359555	0.139632	0.0388502	0.112361	0.0373309	0.0910962	1.90853	0.0907895
ENSG00000276043.4	UHRF1	0.162418	0.622851	0.0048486	1.50772	0.0066097	0.0183941	0.00710482	0.0100026	0.517564	0.00598013	0.0235573	0.587716	0.0206294	0.882962	1.10469
ENSG00000136878.12	USP20	0.00515217	0.756934	0.238796	1.25003	0.00364522	0.0103068	0.895634	0.00562152	0.441968	0.00334473	0.0129946	1.45916	0.388661	0.00903456	0.00865925
ENSG00000247315.3	ZCCHC3	0.113877	0.201839	0.0847235	0.108865	0.446222	0.175227	0.102483	0.12046	0.223357	2.76976	0.188241	0.102603	0.175159	0.161897	0.154747
ENSG00000135899.16	SP110	0.0378068	0.0376151	1.02942	0.0342169	0.580172	0.0712828	0.0319029	0.0404792	0.119655	0.0260004	0.079503	0.0292396	1.9834	1.18005	0.136891
ENSG00000124155.16	PIGT	0.0514524	0.0499309	0.0308817	0.0444931	0.417365	0.0920901	2.05024	0.0546354	0.139075	0.0364772	1.13655	0.036929	0.0903526	0.0870243	1.06278
ENSG00000114544.15	SLC41A3	1.07307	0.837802	0.00455839	0.00736852	0.258127	0.0171552	0.640113	0.00931582	0.0331933	0.626659	0.817373	0.502795	0.197206	0.0154245	0.44323
ENSG00000213465.7	ARL2	0.0382834	0.033942	0.615354	0.0322863	1.3757	1.02788	0.0307157	0.0470228	0.112936	1.11052	0.083274	0.249383	0.068637	0.530826	0.0594077
ENSG00000175787.16	ZNF169	0.417794	0.0117498	0.12051	1.08392	0.554958	0.0252702	1.20688	0.0157852	0.0483982	0.00836263	1.61021	0.00996928	0.0254017	0.0225706	0.313231
ENSG00000125434.10	SLC25A35	0.577641	0.132443	0.111945	0.924903	0.119245	0.188533	0.118177	0.615742	0.234508	0.110518	0.220727	0.111522	0.195636	0.183481	1.14606
ENSG00000104835.14	SARS2	0.117512	0.119979	0.0773478	2.47775	0.100255	0.181017	0.105636	0.799441	0.225103	0.0905815	0.195618	0.100941	0.178938	0.165358	0.163421
ENSG00000204619.7	PPP1R11	0.298128	0.0484855	0.0322649	0.0480347	0.972202	0.0955142	1.8575	0.0600082	0.1465	0.0436537	0.110386	0.0383489	1.43725	0.08627	0.0981025
ENSG00000174915.11	PTDSS2	0.739496	0.242119	0.0111676	0.178616	0.393986	0.85616	0.868365	0.026283	0.069242	0.0133201	1.56262	0.389497	0.0383271	0.0391376	0.0318791
ENSG00000145555.14	MYO10	0.453176	0.0371641	0.0241381	0.0355653	0.0331106	0.0785975	0.0340161	0.946929	0.131929	2.10512	0.629012	0.663312	0.0774826	0.0716904	0.084683
ENSG00000276293.4	PIP4K2B	0.00685699	0.715803	1.542	0.127337	0.00556765	0.0142191	0.058916	0.00806391	0.566631	0.968943	0.0180945	0.390232	0.895716	0.0128194	0.154786
ENSG00000107959.15	PITRM1	0.643184	0.947758	0.0150446	2.00066	0.0227675	0.0510083	0.0226502	1.35638	0.088958	0.0194294	0.0610293	0.0195497	0.0521036	0.0977948	0.0440059
ENSG00000204815.8	TTC25	0.0309286	0.0283573	0.592023	0.210197	0.0235025	0.0590605	1.15478	0.0337218	0.0999381	1.99546	0.0984507	0.616833	0.0597045	0.367041	0.0637993
ENSG00000138111.14	TMEM180	0.13976	0.13025	0.0972348	1.82442	1.13879	0.184513	0.13682	0.138103	0.232694	0.107411	0.210702	0.102375	0.196834	0.20605	0.182553
ENSG00000132781.17	MUTYH	0.160072	0.996335	0.121098	0.156748	0.135827	0.224631	1.1604	0.169305	0.250071	0.128811	0.228169	0.437414	0.224001	0.202931	0.215893
ENSG00000128564.6	VGF	0.895457	0.0751648	0.0504795	1.5877	0.0637597	0.139561	1.50367	0.0815635	0.186932	0.0574282	0.192213	0.0699836	0.136734	0.130196	0.114698
ENSG00000141013.14	GAS8	0.0189192	0.0175727	0.0101523	2.81973	0.0139073	0.0419519	0.0174406	0.222967	0.0734399	0.0126225	1.84103	0.0143173	0.0374635	0.0345738	0.28308
ENSG00000145777.14	TSLP	0.0813374	0.0699756	0.045467	0.0664448	1.31557	0.113652	0.0685588	0.0770172	0.176915	0.0569724	0.13374	0.647184	0.650591	1.70981	0.106882
ENSG00000150527.16	CTAGE5	0.679306	0.0918128	0.062611	0.0852615	0.841986	0.167392	0.0847607	1.78634	0.207351	0.0813281	0.181994	0.0736325	0.172893	0.262358	0.420237
ENSG00000165775.17	FUNDC2	0.0860024	0.0816904	0.0559598	0.0788322	0.0729924	0.142023	0.0811096	2.82638	0.19039	0.0674675	0.161155	0.987889	0.150926	0.129972	0.138799
ENSG00000186666.5	BCDIN3D	0.105344	0.525606	0.587384	0.87863	0.590311	0.0686059	0.00902985	0.295323	0.679961	0.36334	0.0292555	0.659655	0.0236532	0.640946	0.0205232
ENSG00000267206.5	LCN6	0.0500066	0.0901051	0.0328906	0.0945623	0.045635	1.08292	0.0430373	1.48276	0.153092	0.0358623	0.121161	0.0373416	1.95695	0.0834934	0.0764752
ENSG00000071859.14	FAM50A	0.245268	0.0327978	0.0206987	0.0304376	0.0269345	0.0696416	0.0283856	3.81197	0.476506	0.0240068	0.0906714	0.346568	0.0675351	0.0865273	0.0596873
ENSG00000102981.9	PARD6A	0.616467	0.697755	0.712215	0.0128958	0.699902	0.0293888	0.0121807	0.305474	0.0577966	0.137054	0.938275	0.259457	0.349165	0.473225	0.168253
ENSG00000068400.13	GRIPAP1	0.0899401	0.0853848	0.0629817	0.0786798	0.0660352	2.14389	0.079322	0.0946165	0.199658	0.0670234	0.158754	1.72647	0.135728	0.132154	0.133231
ENSG00000166444.17	ST5	0.854184	0.0390229	1.85269	0.0363799	0.0300722	0.0755586	1.14177	0.634266	0.121453	0.0280382	0.0852436	0.301813	0.0756528	0.0657048	0.0685227
ENSG00000152284.4	TCF7L1	0.236333	0.984647	0.0155942	0.0256062	1.63624	0.312121	0.0233357	0.653473	0.0923634	0.611717	0.065387	0.630323	0.0527246	0.0498352	0.0512444
ENSG00000035141.7	FAM136A	0.728235	0.12048	0.966064	0.11175	1.51864	0.178012	0.11323	0.141818	0.228806	0.106833	0.198136	0.102387	0.190573	0.193573	0.18309
ENSG00000103365.15	GGA2	0.805025	0.0276374	0.970536	0.225853	0.0206647	0.0529049	0.0229163	0.687823	0.091477	0.0197307	1.41547	0.768527	0.22726	0.0571567	0.0469709
ENSG00000140691.16	ARMC5	0.0649934	1.35201	1.41453	0.407105	0.0534416	0.108774	0.0578123	0.0747159	0.164471	0.0511237	0.130396	1.11738	0.114543	0.103462	0.116123
ENSG00000133250.13	ZNF414	0.0613885	0.0617346	1.64222	0.0559107	0.0494781	0.104885	0.0548909	1.02007	0.159469	0.0460193	0.120188	0.0480216	1.70782	0.100892	0.108117
ENSG00000114098.17	ARMC8	0.0627283	1.79596	0.0370651	0.847346	0.817629	0.107353	0.0500224	0.0724979	0.156979	0.042886	0.120954	0.92601	0.108554	0.0987301	0.102161
ENSG00000168477.17	TNXB	0.165998	0.0201652	0.0123053	0.351689	0.0176402	0.0421234	1.21761	0.0283355	1.178	1.25087	0.059659	0.763941	0.0431215	0.266034	0.0366543
ENSG00000165006.13	UBAP1	0.112012	0.110284	0.0697059	0.097587	0.0885177	0.169674	0.0973461	1.57603	0.214951	0.0864657	0.188304	1.29489	0.164846	0.735053	0.152232
ENSG00000089737.15	DDX24	0.0931659	0.675314	0.95192	0.703568	0.475844	0.0482651	0.0200627	0.0300194	0.089906	0.0180416	0.0626264	0.0181905	0.0476027	2.00254	0.208651
ENSG00000130726.11	TRIM28	0.239311	1.2879	0.00642877	0.813201	1.10047	0.0254204	0.802079	0.0139631	0.0463398	0.00765508	0.0332908	0.00882401	0.496473	0.0563305	0.538767
ENSG00000110031.12	LPXN	0.219517	0.00937113	0.00551325	0.982915	0.00773709	0.432657	1.15365	0.0116077	0.0384376	1.05268	0.0270013	0.410392	0.352916	0.757125	0.0184921
ENSG00000186501.14	TMEM222	0.0877362	0.076636	1.7517	0.0751529	0.0677692	0.135849	0.0739919	0.256478	0.183277	0.0619704	2.06875	0.0585816	0.138359	0.13328	0.115487
ENSG00000142082.14	SIRT3	1.09106	0.0324581	0.649844	0.0304964	1.25934	0.065468	0.0277974	0.808917	0.114117	0.0242926	0.0861504	1.05175	0.0703885	0.0567204	0.0578723
ENSG00000157625.15	TAB3	0.961413	0.0776667	0.0475774	0.0682025	0.60543	0.150695	2.40595	0.099738	0.188155	0.0575364	0.1717	0.0598965	0.142277	0.125369	0.118953
ENSG00000138029.13	HADHB	0.0676761	0.0691019	0.0392748	0.0569903	0.0495616	0.113409	0.0559763	0.0730399	0.758324	2.23792	0.127756	1.33952	0.116427	0.119118	0.103001
ENSG00000163798.13	SLC4A1AP	0.537015	0.252546	1.50519	0.00786865	0.00715503	0.758901	0.110953	1.3231	0.0371198	0.302475	0.0249976	0.00699558	0.572514	0.0174486	0.0167567
ENSG00000113583.7	C5orf15	0.440273	0.0310319	0.935794	0.0332016	0.601337	0.086799	0.0264397	0.0371853	0.112162	1.82863	1.08365	0.0295225	0.0672269	0.0600374	0.0572067
ENSG00000074621.13	SLC24A1	0.56105	1.84593	0.0134879	0.0204019	0.295948	0.0463231	0.0202923	0.658592	0.0849603	1.09045	0.0554293	0.625443	0.0461355	0.0449062	0.0411614
ENSG00000139370.10	SLC15A4	0.617887	0.149315	0.117958	0.14931	0.125444	0.211813	2.06481	0.169545	0.250908	0.117714	0.225351	0.12325	0.203888	0.191815	0.189036
ENSG00000150627.15	WDR17	1.11238	0.0516876	1.3964	0.0476492	0.697825	0.0982685	0.0446331	0.10916	0.148246	0.0372919	0.109084	0.0399055	0.0971704	0.849993	0.53352
ENSG00000152443.12	ZNF776	0.100569	0.0928252	3.47152	0.0917245	0.0808736	0.15252	0.0863783	0.117074	0.216102	0.079797	0.168694	0.0910444	0.158148	0.149233	0.139768
ENSG00000080709.14	KCNN2	0.058764	0.0570937	0.739675	0.0631619	0.0448285	0.100552	0.0480444	0.0649939	0.163097	1.30432	0.118047	1.68419	0.1025	0.0955921	0.705394
ENSG00000175197.10	DDIT3	0.106403	0.102193	2.80701	0.609474	0.0958896	0.160917	0.0937861	0.123028	0.233098	0.080448	0.187835	0.0848689	0.164917	0.155451	0.154996
ENSG00000139915.18	MDGA2	0.405904	0.0074882	0.00434835	0.329303	0.00569137	0.507668	0.00638168	0.786306	1.6826	0.246703	0.0201557	0.0057866	0.0169023	0.64268	0.816929
ENSG00000072786.12	STK10	0.099805	0.0926713	2.07983	0.0861117	0.0758141	0.155171	0.0846067	0.100738	0.204086	0.500385	0.169881	1.14333	0.146125	0.144455	0.134324
ENSG00000054793.13	ATP9A	0.421836	0.658433	0.0171558	1.20351	0.0219446	1.23322	0.785737	0.290324	0.542116	0.0193661	0.0702014	0.0207591	0.0553231	0.0508123	0.0485264
ENSG00000198408.13	MGEA5	0.325819	0.875528	0.0137154	0.713267	0.469383	0.0658844	0.0191101	0.0274323	0.0839559	1.68851	0.0557719	0.771334	0.136275	0.040856	0.16358
ENSG00000147403.16	RPL10	0.316613	0.0318626	0.762407	0.0301442	0.0275975	0.06942	0.0290718	0.0453028	0.961013	1.38898	0.906834	0.664085	0.0696797	0.0628525	0.0567803
ENSG00000113580.14	NR3C1	0.212707	0.1746	0.0456101	0.632382	0.0588709	0.200007	0.679145	0.214897	0.634553	0.161674	1.38637	0.117131	0.270125	0.572093	0.138607
ENSG00000198892.6	SHISA4	0.895493	0.830151	1.17644	0.020681	0.553548	0.0455835	0.0188569	0.789048	0.0813092	0.427496	0.0538088	0.414527	0.0518785	0.0537991	0.0386751
ENSG00000177917.10	ARL6IP6	0.301991	1.03003	0.164843	1.09912	0.283039	0.0188518	0.948573	0.805802	0.170604	0.00608104	0.0743309	0.00717083	0.539463	0.0159714	0.0159347
ENSG00000072756.16	TRNT1	0.0240763	0.370331	0.0110681	0.0181923	0.37783	0.0402203	1.59311	0.0219634	0.0742091	0.236792	0.0496335	1.08039	0.040099	0.913659	0.606505
ENSG00000143748.17	NVL	0.0382425	1.61826	0.0231188	0.898044	0.0274338	0.0751627	0.908608	0.0398888	1.43589	0.0265091	0.0940453	0.0304007	0.0722214	0.0640795	0.0629711
ENSG00000058404.19	CAMK2B	0.0823487	1.30988	0.0501195	0.0748271	0.0753673	0.138806	0.0742028	0.0896274	0.195908	0.0619095	0.149556	2.01047	0.130832	0.707916	0.119933
ENSG00000185909.14	KLHDC8B	0.0205509	0.834079	0.0117648	0.0172552	0.0193905	1.21522	1.84755	0.734459	0.0796397	0.490272	0.0540077	0.01563	0.0407572	0.0370859	0.03695
ENSG00000173432.10	SAA1	0.0652932	0.925476	1.12995	0.0527948	0.484577	1.85187	0.0502166	0.0673264	0.163159	0.0462223	0.116963	0.0450478	0.104068	0.142982	0.10669
ENSG00000112062.10	MAPK14	5.28686	0.00454817	0.0026337	0.00410868	0.030862	0.0101727	0.00392664	0.00567579	0.0904569	0.0033665	0.0139782	0.00339593	0.011196	0.0092109	0.00894717
ENSG00000241258.6	CRCP	0.533099	0.0364333	1.38522	0.981713	0.732454	1.15817	0.0333725	0.0485209	0.125473	0.0284001	0.102729	0.0340316	0.0757058	0.0716287	0.0646917
ENSG00000149485.16	FADS1	0.0208263	0.0194168	0.0113986	0.0159217	0.520553	0.99904	0.0160154	0.410899	0.0661424	1.60362	0.6255	0.440646	0.642121	0.0364521	0.0341302
ENSG00000125459.14	MSTO1	0.272691	0.0173033	1.12868	0.891343	0.686373	0.0358832	0.0143508	0.0207819	0.795403	0.0121665	0.0434134	0.642196	0.0377191	0.0350595	0.82914
ENSG00000164466.12	SFXN1	0.342546	0.045351	0.0272024	0.0394361	0.0361335	0.0889354	2.07721	0.784964	0.127947	0.0348494	0.0947004	0.0316113	0.342258	0.716107	0.608861
ENSG00000277075.2	HIST1H2AE	0.630157	0.0183903	1.94759	0.0178317	0.0158501	0.0386523	1.19822	0.0234587	0.0701952	0.0137241	0.0488966	0.675073	0.689877	0.0382205	0.034668
ENSG00000163754.17	GYG1	0.058132	0.0557429	0.0337346	0.0603244	0.0424351	1.18387	0.0484457	0.0604726	1.41456	0.0499672	0.42642	0.047002	0.105657	0.979669	0.791644
ENSG00000128059.8	PPAT	0.507105	0.0194484	0.0114937	0.0172783	0.0160226	0.0416395	1.68649	0.889814	0.0743791	1.00994	0.050001	0.0141634	0.0419458	1.04107	0.0360442
ENSG00000176170.13	SPHK1	0.0299088	0.0309085	1.68733	0.029944	0.0225774	0.0607457	0.994192	0.0331694	0.107569	0.0226089	1.15208	0.473952	0.0607834	0.0583	0.66903
ENSG00000183943.5	PRKX	2.25627	0.0933547	0.0622045	0.0866321	0.0786729	0.150539	1.38025	0.107466	0.205821	0.0728232	0.168205	0.0762849	0.152215	0.169418	0.142709
ENSG00000149633.11	KIAA1755	0.0795854	0.0745611	0.0380812	0.0629186	0.0572464	0.110321	0.0562533	0.06764	0.167249	2.52308	0.124627	1.12184	0.12062	0.104217	0.630435
ENSG00000241839.9	PLEKHO2	0.379822	0.121602	0.858711	0.131399	0.111739	0.171465	0.104235	0.709519	0.227867	1.50744	0.191843	0.0927694	0.175334	0.165555	0.159827
ENSG00000115884.10	SDC1	0.0735582	0.0612628	0.0410399	0.0596027	0.272386	0.5159	1.5328	1.32891	0.158732	0.579619	0.123596	0.244393	0.125384	0.126978	0.0972571
ENSG00000115524.15	SF3B1	0.103514	0.844788	0.0696417	0.0925391	0.103695	0.151457	0.10102	0.110443	0.932581	0.0760923	0.173934	1.99562	0.155248	0.144121	0.142786
ENSG00000104419.14	NDRG1	0.835355	1.01756	0.770884	0.685805	0.701115	0.0177403	0.0623769	0.00981729	0.0354163	0.773672	0.0220621	0.500968	0.0183715	0.0167193	0.0149685
ENSG00000135821.16	GLUL	0.324253	0.00757939	0.115711	0.00678252	0.00545439	1.00755	0.00623314	0.00838035	0.0333032	0.00507182	0.0204492	0.00605628	0.0157628	3.80053	0.121128
ENSG00000109390.11	NDUFC1	0.389893	0.00204456	0.326877	0.00195585	1.05317	0.00463904	0.00180462	0.436841	0.540873	0.543735	0.00621541	0.288117	0.00503209	1.22988	0.664601
ENSG00000100151.15	PICK1	0.279608	0.208473	0.112944	0.193573	0.140101	0.68365	0.719525	0.763021	0.697654	0.0954833	0.622394	0.336536	0.287588	0.213163	0.141216
ENSG00000066044.13	ELAVL1	0.0873651	0.077463	0.0484008	0.0745687	1.85536	0.126567	0.854576	0.104124	0.195716	0.0706544	0.154856	1.23057	0.140431	0.13522	0.127481
ENSG00000114948.12	ADAM23	0.190919	0.691447	0.854611	1.36468	0.121175	0.0200522	0.330345	0.0205714	0.0392767	0.125219	0.723698	0.00746734	0.0210703	0.61743	0.351995
ENSG00000137310.11	TCF19	0.0688992	0.0645254	1.86708	0.0686801	0.911606	0.113878	0.0539709	0.0739616	0.164056	0.0503089	0.49875	0.071096	1.13629	0.0973329	0.101355
ENSG00000179776.17	CDH5	0.0420562	0.0377583	0.021951	0.0334241	0.0299235	0.0714916	0.298674	0.0452451	0.130103	0.0273803	0.0868913	4.37778	0.0721684	0.0671313	0.064358
ENSG00000119912.15	IDE	0.0920103	0.0917589	0.0590346	0.103842	0.313072	0.140742	0.079314	0.0899742	1.49551	0.088245	0.177596	0.0717629	0.137559	2.18776	0.130026
ENSG00000143457.10	GOLPH3L	0.0550209	0.0597338	0.0386488	0.682234	0.97993	0.0976835	1.69704	0.206058	0.156863	0.0433362	0.115207	0.625626	0.100862	0.103015	0.400196
ENSG00000122417.15	ODF2L	0.448584	1.86447	0.0428552	0.0571275	1.82267	0.126893	0.0614153	0.0783454	0.224129	0.0513733	0.130834	0.0484066	0.114254	0.137851	0.118578
ENSG00000171067.10	C11orf24	0.0454361	0.0448074	0.0262413	0.0335791	0.0268121	0.0707275	0.0272225	0.404161	2.60836	0.0228528	1.35507	0.263929	0.0628358	0.060934	0.371179
ENSG00000039068.18	CDH1	0.0325175	0.84219	0.0183368	0.397967	0.0904855	0.0608235	1.67279	0.0351462	0.110364	0.0209593	0.0740765	0.519079	0.059142	0.0549836	1.44302
ENSG00000177868.11	SVBP	0.614913	0.157044	0.128298	0.143398	0.931954	0.216604	0.139264	0.174452	0.252633	1.02434	0.227593	0.131083	0.22411	0.212755	0.204138
ENSG00000046604.12	DSG2	0.370574	0.454138	0.651743	0.0361554	0.590862	0.0471962	0.717369	0.0276144	0.0809117	0.0177459	1.31057	1.00812	0.0489097	0.0463797	0.0418775
ENSG00000174607.10	UGT8	0.140364	0.743896	0.0547447	0.0717117	0.0652701	0.135252	0.078797	2.76211	0.188811	0.167205	0.1531	0.0651684	0.14765	0.150825	0.343456
ENSG00000166181.12	API5	0.0830529	0.0753372	0.0490447	3.09612	0.0709039	0.128316	0.0689786	0.0880635	0.943829	0.0639465	0.151146	0.0595913	0.142319	0.122086	0.127159
ENSG00000105662.15	CRTC1	0.514034	0.945952	0.928086	0.0166688	0.0144456	1.34306	0.674762	0.171822	0.0687832	0.0132248	0.0477725	0.0158351	0.636378	0.0336515	0.0356731
ENSG00000146904.8	EPHA1	0.0410143	0.039323	1.56346	0.0351957	0.830559	0.0768851	0.0334507	0.0453277	1.26731	0.0285698	0.0838143	0.515269	0.711542	0.0683662	0.0696915
ENSG00000156531.16	PHF6	0.0535574	0.0521464	0.0339193	0.696141	0.0420341	2.56751	0.054455	0.0572735	0.145877	0.0386745	1.31912	0.0474591	0.092475	0.0841588	0.0842711
ENSG00000107159.12	CA9	0.0454417	0.777852	1.32967	0.0393079	0.564671	0.0959533	0.0398607	0.0581532	0.133389	0.0326146	0.111832	1.40362	0.608193	0.0794737	0.0740481
ENSG00000133704.9	IPO8	2.83185	0.124842	0.0992234	0.11289	0.110365	0.180054	0.127613	0.139502	0.244207	0.176843	0.198551	0.100929	0.181922	0.213578	0.194985
ENSG00000183770.5	FOXL2	0.0305507	0.0251851	0.597427	0.0232683	0.0210784	0.0547229	0.0229205	0.0316173	0.0906066	1.48089	0.0699168	0.423076	0.48339	1.83087	0.25472
ENSG00000187109.13	NAP1L1	0.106947	1.88251	0.0700331	0.0984859	0.0849123	0.167339	1.57178	0.116693	0.213018	0.0801732	0.203188	0.0858595	0.171984	0.15373	0.150911
ENSG00000099940.11	SNAP29	0.37694	0.4151	0.392928	0.588601	0.41432	0.28223	1.1974	0.00308781	0.0114243	0.0017614	0.529209	0.407719	0.240388	0.421904	0.211821
ENSG00000166333.13	ILK	0.0285978	0.0240841	2.13961	0.023972	0.721367	0.839339	0.0238499	0.031145	0.0899719	0.0192692	0.0631743	1.20974	0.0583511	0.12083	0.0487305
ENSG00000167291.15	TBC1D16	0.292943	0.0100241	1.0681	0.194783	0.00844163	0.69855	0.6686	0.0128735	0.513754	0.00718705	0.0286688	0.360662	0.374477	0.740494	0.499069
ENSG00000168685.14	IL7R	0.0224812	0.0199837	0.0122066	1.30249	0.015586	0.0432037	0.0174344	0.628377	1.62296	0.638346	0.0497607	0.0146174	0.0436371	0.0434698	0.98103
ENSG00000100092.20	SH3BP1	0.105511	0.966099	0.0651185	1.01035	0.0954761	0.158359	0.0868176	0.109923	0.924102	0.0713114	0.185446	0.0789258	0.153951	0.143794	1.05041
ENSG00000173020.10	ADRBK1	0.166606	0.157973	0.126129	0.157197	0.168521	0.215856	0.15272	0.192463	0.253245	1.28744	0.235155	1.00273	0.223559	0.209974	0.205718
ENSG00000106829.18	TLE4	2.19432	0.0504169	0.0353806	0.690859	0.0408827	0.645927	0.0545071	0.0604974	0.144855	1.03115	0.112586	0.0425574	0.0940105	0.0858122	0.0892212
ENSG00000151131.9	C12orf45	0.0285294	1.4978	0.0171051	0.0247805	1.36566	0.0562829	0.0245013	0.187711	0.0981599	0.0185971	0.0700928	0.972604	0.980945	0.0481171	0.0491173
ENSG00000163521.15	GLB1L	0.0277467	0.0284052	0.0154721	0.0254646	0.0193956	0.194854	1.46377	0.0291608	0.76646	0.99695	0.0656441	0.709221	0.0578888	0.995555	0.0458161
ENSG00000172086.7	KRCC1	0.15775	0.1235	0.0987339	1.05615	0.173144	0.186592	0.330515	0.140102	0.86507	0.111242	0.21453	0.106788	0.207767	1.05166	0.199643
ENSG00000181035.13	SLC25A42	0.0377144	0.798515	1.43388	0.0286159	0.0260593	0.0630868	1.22146	0.0370087	0.107379	0.0223647	1.45646	0.0233132	0.0621252	0.0553765	0.0560927
ENSG00000150776.17	C11orf57	0.107611	0.119379	1.43899	0.588809	0.087036	0.162275	1.42915	0.127694	0.222043	0.0938366	0.187075	0.0921077	0.17214	0.157429	0.167406
ENSG00000029639.10	TFB1M	0.0217797	0.867973	0.562697	0.205153	0.402195	0.963751	0.260475	0.927423	0.0749926	0.0133969	0.0479957	0.608835	0.0400752	0.424535	0.0380746
ENSG00000183779.6	ZNF703	0.0788551	0.0778092	0.0511638	0.070148	0.0655561	1.23349	1.50663	0.48235	0.189491	0.0598459	0.153167	0.952784	0.130133	0.121421	0.118681
ENSG00000196932.11	TMEM26	0.0525153	0.638515	0.0222261	0.0314891	1.05297	0.0741915	1.23491	0.0426008	0.118846	0.0276037	0.0863894	0.319096	0.85394	0.800444	0.0604695
ENSG00000143375.14	CGN	0.140461	2.2593	0.126314	0.131831	0.764719	0.181225	0.120851	0.139335	0.228066	0.106169	0.212037	0.100783	0.183464	0.177791	0.171253
ENSG00000221909.2	FAM200A	0.138172	0.152651	0.0981086	2.25887	0.594616	0.190757	0.133536	0.148089	0.234149	0.113312	0.20801	0.114575	0.19326	0.203489	0.194695
ENSG00000100906.10	NFKBIA	0.617483	0.131594	0.0874647	2.05595	0.102198	0.184766	0.12691	0.135816	0.225093	0.0917597	0.198874	0.10086	0.192105	0.653225	0.168299
ENSG00000075856.11	SART3	1.35702	0.00305336	0.291997	0.00282362	0.328681	0.34455	0.00274203	0.161292	1.81493	0.00218325	0.00894925	0.00234514	0.00694011	0.668636	0.497431
ENSG00000116266.10	STXBP3	0.0422034	0.0533866	0.0247373	0.0541207	1.89481	0.0791172	0.0381358	1.01347	0.123024	0.029409	0.0926805	1.307	0.0739249	0.0730088	0.511432
ENSG00000113648.16	H2AFY	0.0227208	0.0188336	0.92329	0.017419	1.19082	0.68698	0.0162671	0.149448	0.0688915	0.0132889	0.0470716	0.78969	1.44453	0.0360709	0.033677
ENSG00000137726.16	FXYD6	0.453216	1.55641	0.7905	0.506621	0.00505276	0.0145925	0.636841	0.00790276	0.0293987	0.28859	0.0176547	0.898505	0.0142609	0.0129929	0.253701
ENSG00000100417.11	PMM1	0.00240999	0.638319	0.991134	0.873262	0.0550708	0.0406252	0.290324	0.00258983	0.403268	0.637601	0.00631693	0.320304	1.05224	0.00445621	0.177597
ENSG00000151773.12	CCDC122	0.419564	0.0239951	0.0151979	1.01235	0.715719	0.0504235	0.0230356	0.759689	0.0951771	0.416729	0.0601355	0.357376	0.0518376	1.39759	0.0441436
ENSG00000170340.10	B3GNT2	0.166838	0.13524	0.107735	0.124663	2.0741	0.198618	0.134238	0.137611	0.231015	0.152468	0.201606	0.110495	0.927683	0.17385	0.178255
ENSG00000165724.5	ZMYND19	0.129537	2.35982	0.0792616	0.106255	0.0976812	0.227546	0.105563	0.127416	0.229738	0.0961254	0.190437	0.0989758	0.179931	0.894127	0.171175
ENSG00000145817.16	YIPF5	0.0596216	0.0464806	0.0293057	1.59409	1.01279	0.0875849	1.62547	0.0500284	0.137622	0.365093	0.102873	0.0356122	0.0839543	0.0831148	0.0773918
ENSG00000162378.12	ZYG11B	0.507867	0.0143907	0.00911249	0.351816	0.01204	0.272611	0.683909	0.191429	2.09191	0.374083	0.0401144	0.170014	0.234805	0.485826	0.0284713
ENSG00000114784.3	EIF1B	0.023224	0.0214499	0.99662	0.0204603	0.322042	0.0457691	0.0222026	0.0273141	1.33103	1.38961	0.0582758	1.06494	0.046512	0.0463461	0.0365199
ENSG00000158234.12	FAIM	0.17043	0.115483	0.00310723	0.362327	0.593679	0.895398	0.459061	0.33163	0.756777	0.375554	0.85793	0.150953	0.353861	0.0521207	0.0104346
ENSG00000172201.10	ID4	0.211824	0.0138944	0.00845911	0.0128272	0.328704	0.918896	0.0122431	0.946811	0.055918	0.0114998	1.54782	0.0118458	0.916276	0.238622	0.23329
ENSG00000166349.9	RAG1	0.715148	0.00679569	0.00402891	0.576041	1.52199	0.0150392	0.23698	0.307846	0.918764	0.0486809	0.0210429	0.0057845	0.0157585	0.943268	0.147737
ENSG00000132386.10	SERPINF1	0.158226	1.89	0.115628	0.144343	0.558794	0.21755	0.180953	0.172869	0.259066	0.129153	0.225553	0.129951	0.22173	0.201921	0.22372
ENSG00000179532.12	DNHD1	0.100424	1.55763	0.0638835	0.093875	0.0762681	0.15046	0.726834	0.101463	0.211137	0.0797497	0.174283	0.0739296	1.52621	0.139892	0.137926
ENSG00000204428.12	LY6G5C	0.16767	0.147093	0.108529	1.23746	1.20894	0.247305	0.137002	0.164936	0.264863	0.123925	0.224173	0.135147	0.209304	0.210937	0.216352
ENSG00000145632.14	PLK2	0.0669304	3.97999	0.0400365	0.058545	0.0519735	0.112462	0.061433	0.214969	0.166918	0.0504437	0.133664	0.0524404	0.116625	0.110326	0.105507
ENSG00000003147.17	ICA1	0.559358	0.0403145	0.02352	0.931215	0.0327152	1.0848	0.0304952	1.25803	0.113839	0.0275982	0.0794964	0.480383	0.066302	0.626945	0.0645557
ENSG00000167186.10	COQ7	0.13819	0.114287	3.07717	0.106907	0.11429	0.176502	0.101371	0.125653	0.227766	0.107609	0.191123	0.0959842	0.171612	0.178643	0.175486
ENSG00000107815.7	C10orf2	0.0819594	0.0800198	1.84867	0.0685686	0.0688837	0.137195	0.0674195	0.0950727	2.14238	0.0618311	0.156846	0.0607743	0.140412	0.128545	0.141687
ENSG00000175203.15	DCTN2	0.524942	0.0906414	1.11268	0.095822	0.0793234	1.83869	0.0879708	0.105464	0.211276	0.0743291	0.177291	0.325573	0.185558	0.148196	0.151066
ENSG00000148200.16	NR6A1	0.214956	0.68566	0.314024	0.00913157	0.243299	0.0214815	0.00844724	0.45762	0.041141	0.882141	1.27049	0.77889	0.0214386	0.232756	0.297754
ENSG00000181450.17	ZNF678	0.125714	0.228725	1.90741	0.119894	0.0976145	0.181698	0.121634	0.138131	0.49086	0.113746	0.201485	0.827095	0.181993	0.170258	0.183521
ENSG00000139364.10	TMEM132B	0.1013	0.0782789	3.28175	0.0833695	0.525435	0.13521	0.078523	0.0950589	0.197733	0.0650715	0.153072	0.0768342	0.134549	0.124728	0.129745
ENSG00000005059.15	CCDC109B	0.038272	0.419147	1.11569	1.65369	0.0229418	0.0586823	0.943129	0.0326285	0.101485	0.0209555	0.0679865	0.798753	0.0597045	0.0519159	0.0496241
ENSG00000032742.17	IFT88	0.0340369	0.952257	0.683218	0.0230463	0.568608	0.056242	1.75991	0.0402997	0.0910376	0.0196171	0.0672035	0.703719	0.336585	0.0470588	0.057157
ENSG00000203705.10	TATDN3	0.0641872	2.76228	1.03192	0.0509311	0.532932	0.105294	0.0558884	0.0694123	0.157185	0.0421174	0.142183	0.0430847	0.0999047	0.0988391	0.0977616
ENSG00000122862.4	SRGN	0.143868	0.0454673	1.22044	0.049215	0.438027	0.08678	0.215357	1.3963	0.13597	1.18072	0.100039	0.133366	0.0877187	0.0803207	0.0770452
ENSG00000168283.13	BMI1	0.382592	0.0134958	0.683252	0.398163	0.444664	0.028435	0.0116771	0.0165118	1.47433	0.00999955	0.0390395	0.489928	0.0322764	0.0252525	1.4209
ENSG00000138190.16	EXOC6	1.59666	0.0266907	0.0159544	0.0242249	0.0227187	0.0539745	0.943298	0.859671	0.0963986	0.922486	0.0645163	0.214086	0.0536012	0.496761	0.0468737
ENSG00000135929.8	CYP27A1	0.089603	1.15497	0.0572798	0.679811	0.0699465	0.145795	2.03323	0.100235	0.202303	0.0707206	0.158561	0.0691234	0.140536	0.133834	0.13153
ENSG00000109065.11	NAT9	0.0455865	0.0370385	1.35705	0.0340231	1.85848	0.0735518	1.46349	0.0499004	0.12133	0.0292954	0.0882044	0.0352073	0.0789052	0.0673799	0.0673043
ENSG00000164603.11	C7orf60	2.02988	0.0652006	0.523787	0.0667402	0.0608608	0.315048	0.768143	0.740225	0.168753	0.0479174	0.137915	0.0581939	0.11614	0.113677	0.111424
ENSG00000115652.14	UXS1	0.586679	0.0689971	0.0424135	0.0623022	0.0546078	0.129837	0.0597211	0.0760967	0.180442	2.39372	0.134669	1.16315	0.122636	0.135253	0.105624
ENSG00000197872.11	FAM49A	0.0345861	0.0337308	0.0214517	1.1014	0.680318	1.83939	0.0291943	0.0532494	0.109702	0.0295536	0.0746657	0.490382	0.0668218	0.79984	0.0616224
ENSG00000113593.11	PPWD1	0.0225617	0.0177723	0.724236	0.0165609	0.945448	0.719047	0.790055	0.0222718	0.774562	0.0135316	0.0480897	0.0135854	0.0375996	1.27805	0.0364044
ENSG00000196418.12	ZNF124	0.129292	0.0736366	0.0426481	0.842891	0.0555533	0.116421	0.903312	1.15115	0.178469	0.0505398	0.143983	1.30806	0.113548	0.106706	0.10262
ENSG00000132481.6	TRIM47	0.140465	0.12545	2.02502	0.112963	0.939869	0.187995	0.119357	0.171543	0.234319	0.102893	0.203982	0.101039	0.191824	0.194403	0.182508
ENSG00000162614.18	NEXN	0.702689	0.769379	0.876269	0.0136927	1.11238	0.0321147	0.0128625	1.63363	0.0572569	0.123634	0.0366371	0.0104547	0.0313664	0.0287771	0.0274648
ENSG00000196503.2	ARL9	1.01357	0.0327063	0.0206973	1.34087	1.55662	0.064317	0.030266	0.0440718	0.112439	0.0267317	0.0855038	0.025014	0.0629895	0.0620709	0.945125
ENSG00000145362.17	ANK2	0.694811	0.116953	2.50945	0.107244	0.105599	0.180523	0.106834	0.140001	0.223794	0.0932108	0.203806	0.0936222	0.181239	0.164112	0.179569
ENSG00000166169.16	POLL	0.0123972	0.196598	1.13576	0.00820469	0.646556	0.0202592	1.16634	0.522253	0.270183	0.546332	0.0249912	0.284826	0.60734	0.0196728	0.0183601
ENSG00000141337.12	ARSG	1.77675	0.0956479	0.0711725	0.0894979	0.0927068	0.155598	0.0914084	0.106646	0.216685	1.75198	0.176889	0.0928786	0.17388	0.15012	0.153839
ENSG00000187535.13	IFT140	0.0712281	0.0688545	0.0428722	1.22724	0.0809666	0.122991	0.0617467	1.23706	0.177244	0.0512711	0.131938	1.23133	0.119512	0.520267	0.169979
ENSG00000185917.13	SETD4	0.158302	0.129492	0.609567	0.140803	1.87638	0.198555	0.129652	0.150087	0.237093	0.469379	0.208747	0.109922	0.19472	0.18934	0.180623
ENSG00000061676.14	NCKAP1	0.672262	0.0600471	0.747372	0.0571111	0.0476706	0.102747	0.159691	0.0650763	0.159198	2.38428	0.122838	0.467231	0.111841	0.0960996	0.0938529
ENSG00000166669.13	ATF7IP2	0.593284	0.144487	0.824372	0.00944358	0.606761	0.0219253	0.239876	0.974394	0.0413386	1.3253	0.0271775	0.606705	0.0228513	0.021431	0.0190641
ENSG00000182379.9	NXPH4	0.150333	0.135619	0.106149	0.139006	0.169326	0.204608	0.126898	0.186344	0.247231	2.47632	0.214711	0.116078	0.220501	0.233961	0.191532
ENSG00000135916.15	ITM2C	0.0748609	0.0692231	0.0458911	0.0819953	0.0599998	0.128659	0.0655016	0.0850791	0.17517	0.0588382	0.152739	0.0592675	0.130798	2.90969	1.19956
ENSG00000120899.17	PTK2B	0.383345	0.0214287	0.303146	0.292376	1.71809	0.334037	0.611816	0.53084	0.0139706	0.52033	0.264018	0.139192	0.349461	0.00613554	0.00575226
ENSG00000156858.11	PRR14	0.726071	0.522819	1.14731	1.30943	0.0484788	0.110081	0.0651599	0.0658901	0.164226	0.0449048	0.131254	0.0481592	0.110233	0.0979703	0.749398
ENSG00000172159.15	FRMD3	0.0237421	0.0217818	0.0130482	0.221035	0.3487	0.0443354	0.713931	0.0255693	0.0808012	0.0157633	1.67232	0.432461	0.684186	1.11542	0.0383959
ENSG00000111224.13	PARP11	1.61292	0.0644689	0.0367704	0.0521409	0.705497	0.110056	0.0528593	0.0696645	0.166726	1.40117	0.138437	0.629285	0.104811	0.0978991	0.100463
ENSG00000188186.10	LAMTOR4	0.0539838	0.0460967	0.919801	0.0461998	0.0350136	0.0986073	0.0424457	0.0506681	0.134782	0.0378343	3.03525	0.0389485	0.0965299	0.673453	0.0762427
ENSG00000160563.13	MED27	0.225631	0.539777	0.121081	0.474863	0.401846	0.644016	0.21147	0.703955	0.221818	0.0694132	1.04605	0.0868028	0.137369	0.335181	0.276147
ENSG00000004897.11	CDC27	0.023328	0.411246	1.17945	1.46304	0.0164968	0.0445733	0.0195925	0.0260452	0.675707	0.777774	0.0559188	0.0170113	0.665322	0.0385756	0.0381957
ENSG00000108840.15	HDAC5	0.278904	0.028186	0.0154065	0.503396	1.23932	0.0511839	0.0217606	0.0310668	0.0867883	0.0180167	0.0612891	1.81508	0.0511279	1.19465	0.0477435
ENSG00000151929.9	BAG3	0.448428	0.0249901	0.0148044	0.761284	0.511001	0.0548034	0.470352	0.642176	0.0904481	0.297813	0.16399	0.666856	0.24998	0.412544	0.635835
ENSG00000069998.12	CECR5	0.112296	0.00575307	0.003618	0.00544773	0.157745	0.279001	0.0780396	0.00768808	4.26115	0.00453361	0.0178988	0.0439462	0.184913	0.312715	0.012284
ENSG00000185920.15	PTCH1	0.0987005	0.0197359	0.692777	1.42752	0.0159719	0.80324	1.17755	0.600424	0.0745969	0.0140121	0.0525852	0.0158394	0.0432901	0.0352893	0.386271
ENSG00000132382.14	MYBBP1A	0.465182	0.0464356	0.029689	1.18595	0.0406422	0.100297	0.0426318	0.0563866	0.140505	2.60061	0.105416	0.285999	0.0910305	0.10772	0.0794589
ENSG00000169783.12	LINGO1	0.0233511	0.0196528	0.859356	0.0187291	0.0161488	1.78986	0.316399	0.024654	0.0728165	0.743559	0.363555	0.241748	0.0401657	0.756974	0.169203
ENSG00000205336.11	ADGRG1	0.0206437	0.017405	0.755105	2.3724	0.014038	0.0431224	0.0158296	0.021681	0.112582	1.19136	0.757099	0.014316	0.0427478	0.0468782	0.0339935
ENSG00000197818.11	SLC9A8	0.213397	0.761053	1.20349	0.463524	0.0629762	0.171387	0.496245	0.322667	0.163707	0.98675	0.00660437	0.00172218	0.375949	0.00465314	0.260934
ENSG00000111737.11	RAB35	0.0624801	1.33335	0.0427816	0.0622098	0.0489919	0.106464	0.0745302	0.0713513	0.805907	1.84371	0.120826	0.0485081	0.102475	0.508159	0.123447
ENSG00000152404.15	CWF19L2	0.442158	0.472115	1.67264	0.019268	0.0165406	0.0463164	0.0187536	0.028187	0.0788432	0.0155851	0.0536143	0.803878	0.042904	1.59229	0.150405
ENSG00000100129.17	EIF3L	0.0340127	0.0378021	1.2798	0.0297467	0.699454	0.0674056	1.55983	0.0450168	0.113601	0.620123	0.075036	0.393766	0.0753289	0.0572621	0.337561
ENSG00000139291.13	TMEM19	1.19299	0.0576942	0.036826	0.0650397	0.0603996	0.141031	0.777909	0.462871	0.177283	0.0432655	0.133055	0.0454464	1.93615	0.103308	0.107204
ENSG00000141034.9	GID4	0.321154	1.0012	0.013211	0.837592	1.08048	0.0471845	0.0196945	0.0322051	0.08013	0.0166464	0.0537	1.81749	0.0449821	0.046399	0.0385952
ENSG00000118960.12	HS1BP3	0.153959	0.144507	2.39133	0.141948	0.126771	0.217049	0.145993	0.167362	0.24573	0.120906	0.259763	0.132683	0.210958	0.199123	0.196093
ENSG00000120725.12	SIL1	0.576281	0.0978774	0.880959	0.0889691	0.0975692	0.155096	0.090205	1.26451	0.215319	0.0838165	0.175556	0.0783994	0.15405	1.07929	0.144458
ENSG00000182628.12	SKA2	0.0247272	0.022317	1.40279	0.0212295	0.347582	0.0450693	0.0186404	0.857298	0.0868888	0.0172715	0.717954	0.0184762	0.0472749	1.11265	0.710549
ENSG00000101003.9	GINS1	0.0088578	0.826548	0.166152	1.19903	0.600606	0.0175893	0.503496	0.0104941	0.0368748	0.00605794	0.0215112	1.0049	0.98005	0.0157445	0.0847537
ENSG00000175471.19	MCTP1	0.039159	0.0370908	0.0221368	0.933465	0.0277677	0.0708934	1.71381	0.0417296	0.115855	0.0263029	0.0849667	1.72472	0.0690737	0.0640663	0.440919
ENSG00000183605.16	SFXN4	0.027277	0.0284504	0.01615	0.0258249	0.0204434	0.590767	0.0239328	0.0304625	0.0937729	0.0210675	0.499103	0.367708	2.23032	0.0471721	1.41769
ENSG00000169919.16	GUSB	0.741623	0.0697121	0.0699301	1.76174	0.0679916	1.62158	0.0801381	0.0806784	0.154815	0.135723	0.12522	0.0772533	0.100879	0.163422	0.110065
ENSG00000130876.11	SLC7A10	0.320288	0.0189411	0.540408	0.017092	0.0900081	0.0421798	0.884414	0.0255126	0.0768194	1.63192	0.245507	0.936766	0.0437634	0.0372508	0.545471
ENSG00000123119.11	NECAB1	0.0443795	0.0393324	0.0237639	0.0382518	0.0338298	0.0767421	0.0343561	4.58604	0.13084	0.0297352	0.103513	0.0350795	0.0777883	0.0716043	0.0690613
ENSG00000198736.11	MSRB1	0.0558851	0.0505295	0.0343158	0.0505123	1.66486	0.110137	0.0506174	0.0706611	0.150856	0.040319	1.39189	1.42497	0.0963164	0.090635	0.0842904
ENSG00000104904.12	OAZ1	0.913849	0.610683	1.75077	0.0387816	0.0349135	0.0754884	0.0348126	0.0513415	0.121693	0.029547	0.0915311	0.0310088	0.255888	1.28378	0.0822601
ENSG00000157985.18	AGAP1	0.399427	0.401449	0.283398	0.38846	0.315116	0.227915	0.468661	0.0965126	0.574973	0.0522529	0.795022	0.331247	0.527355	0.498324	0.137036
ENSG00000115239.21	ASB3	0.0991803	2.30611	0.957184	0.460338	0.0122079	0.031667	0.0138787	0.0202689	0.0606196	0.718958	0.0411477	0.491418	0.192709	0.0323468	0.0280532
ENSG00000069943.9	PIGB	0.0353298	0.120108	0.0181224	1.37324	0.840579	0.0614257	0.0266462	0.966129	0.102406	0.0230242	0.115355	0.669488	0.059171	0.963787	0.0549244
ENSG00000134504.12	KCTD1	0.0745223	1.54488	0.0427911	0.0596216	0.641852	0.125185	0.0577486	0.0782249	0.168234	0.05019	1.76172	0.372378	0.119195	0.109683	0.110585
ENSG00000138400.12	MDH1B	0.067322	0.0608654	1.49434	0.0582426	1.26043	0.111794	0.0520041	0.0731193	0.166277	0.0462031	0.148201	1.47672	0.107402	0.117022	0.0977818
ENSG00000083097.14	DOPEY1	0.140981	0.131971	2.76898	0.124626	0.115341	0.18778	0.129284	0.150742	0.234061	0.110482	0.208586	0.106965	0.204246	0.221209	0.174947
ENSG00000135124.14	P2RX4	0.494664	0.0723586	0.0533375	0.0699021	0.818406	0.124988	1.76442	0.0933464	0.177101	0.0868859	0.147614	0.0618559	0.299672	0.117093	0.926844
ENSG00000122390.17	NAA60	0.97445	0.0664664	0.0435128	0.0623671	0.0609467	0.121092	0.0916353	1.05452	0.175742	0.0536358	0.911729	1.33058	0.138218	0.121943	0.105107
ENSG00000161904.11	LEMD2	0.0351992	0.104036	2.18139	0.0250228	0.0232947	0.0568542	0.0242357	0.0324271	0.096965	1.34466	1.34095	0.0220779	0.0579294	0.0473405	0.0465878
ENSG00000155034.18	FBXL18	0.764073	0.745522	2.31636	0.0361154	0.0313155	0.0702535	0.0312913	0.831489	0.119834	0.0269757	0.0871332	0.135723	0.0782639	0.0709158	0.0686481
ENSG00000124659.6	TBCC	0.161637	1.60004	0.750165	0.931116	0.106362	0.180183	0.110514	0.129298	0.228915	0.0924405	0.19792	0.105427	0.17657	0.168784	0.163807
ENSG00000049860.13	HEXB	0.0212626	0.0214514	0.011667	0.267855	0.0145893	0.811443	0.347027	0.0220167	1.97733	0.0134476	0.0483805	0.0153992	1.22244	0.0372874	0.628745
ENSG00000159714.10	ZDHHC1	0.705116	0.0116686	0.658907	0.0105039	0.00947151	0.486904	0.480057	0.606128	0.051176	0.00835824	0.990337	0.350874	0.273959	0.663026	0.168655
ENSG00000198663.16	C6orf89	0.788391	0.396922	1.35256	0.12293	0.111794	0.191425	0.759645	0.13559	0.232894	0.0992537	0.19819	0.105696	0.190089	0.17613	0.173261
ENSG00000124532.14	MRS2	0.241112	0.0214576	2.06707	0.207926	1.4681	0.0453591	0.763412	0.0256818	0.080651	0.0155053	0.0546316	0.333334	0.0466209	0.0410762	0.0393757
ENSG00000140939.14	NOL3	0.0325457	0.344067	0.0179586	0.896872	0.735767	0.0570956	1.23369	0.291457	0.109723	0.0218375	0.0703193	0.0252973	1.48613	0.0582174	0.0508116
ENSG00000108639.7	SYNGR2	0.480536	0.0409673	0.0290911	0.37882	0.722631	0.0816269	0.0354462	0.0472849	0.131578	0.0318579	0.103175	0.0529947	0.0862476	3.0994	0.0728924
ENSG00000104325.6	DECR1	2.07831	0.0558775	0.545121	0.0522094	0.0469302	0.1071	0.0476116	0.684393	0.150519	0.0402021	0.113855	0.465407	0.106098	0.104456	0.763838
ENSG00000171587.14	DSCAM	0.162634	0.765881	0.00578163	0.394943	0.675018	0.402233	0.680388	1.06134	0.0447877	0.243967	0.420861	0.559759	0.0220972	0.0194185	0.019373
ENSG00000118762.7	PKD2	0.0388322	0.457135	1.81651	0.0316991	0.0288299	0.0670937	0.0302111	0.039857	0.769497	1.84119	0.0850781	0.0287761	0.0669274	0.0593745	0.0586447
ENSG00000112029.9	FBXO5	0.970697	0.0274721	1.45761	0.0245573	0.834324	0.056555	1.34221	0.35561	0.0969499	0.0212074	0.0655968	0.0225517	0.0557606	0.0504529	0.0534917
ENSG00000148541.12	FAM13C	0.266723	1.20997	0.0448905	2.21046	0.0452765	0.101495	0.0506812	0.0680457	0.154242	0.0425525	0.117249	0.7455	0.106855	0.0935365	0.0926951
ENSG00000101901.10	ALG13	0.061788	1.54262	0.759528	0.071811	0.821803	0.108044	0.0569276	0.0689149	0.16776	0.0503642	0.980512	0.0463647	0.113196	0.393013	0.101066
ENSG00000145723.16	GIN1	0.337979	0.0299968	1.18358	0.0305849	0.432988	1.08267	0.027659	0.895468	0.105146	0.762181	0.078688	0.273824	0.0660406	0.0618008	0.0581197
ENSG00000170296.9	GABARAP	0.689604	0.0765978	0.0474783	0.495808	0.0841997	0.401721	0.0673601	0.174176	0.184654	0.0615504	2.23951	0.38565	0.130941	0.124396	0.119653
ENSG00000163479.13	SSR2	1.67623	0.101162	0.0663014	1.31088	0.440017	0.155361	0.0937894	0.12675	0.209729	0.0790085	0.201637	0.206321	0.170608	0.184406	0.150824
ENSG00000115677.16	HDLBP	0.195579	0.00558123	0.344054	1.01481	0.00452451	0.0127885	0.76983	0.605735	0.241618	0.737	0.0160523	0.356592	0.0124727	0.860855	0.310699
ENSG00000149212.11	SESN3	0.703318	0.00813447	0.556831	0.413874	0.253313	0.0175539	0.439486	0.0102471	0.49183	0.464293	0.567725	0.233237	0.0179171	0.690967	0.613745
ENSG00000114450.9	GNB4	0.0196807	0.017119	0.0110447	0.0168213	1.24552	0.0423006	0.0147934	1.93202	0.0803794	1.0976	0.0476791	0.0162404	0.854271	0.0345899	0.0323806
ENSG00000065615.13	CYB5R4	0.229831	0.0123107	1.4897	0.762541	0.0101097	0.441294	0.412249	0.0154987	0.0519208	0.758086	0.0345294	0.607132	0.205188	0.417579	0.024625
ENSG00000138640.14	FAM13A	0.0805872	0.0687013	0.053905	0.0593477	1.81034	0.122143	0.881683	0.0886679	0.182347	0.549855	0.137405	0.935352	0.128535	0.116163	0.106747
ENSG00000125931.10	CITED1	0.0432562	0.0407469	0.0252267	0.0392441	0.613128	0.0790766	0.0358126	0.0499838	0.125444	0.843128	0.0951393	0.0342595	0.145254	3.15899	0.0698542
ENSG00000165275.9	TRMT10B	0.0119708	0.703916	0.00635376	0.698863	0.00883612	0.951117	0.00957931	0.14732	0.0447446	0.591806	1.57135	0.202623	0.0245902	0.0207311	0.482297
ENSG00000176771.15	NCKAP5	0.0762961	0.0912149	0.0477574	0.0759811	0.0663283	0.124056	0.743408	0.0873875	0.179602	0.0589948	0.14698	0.068023	3.18741	0.127605	0.213214
ENSG00000206190.11	ATP10A	0.108925	0.837917	0.075814	0.100793	0.663232	0.169943	0.092292	0.692221	0.229607	0.0884498	0.18069	1.43143	0.165772	0.157618	0.151255
ENSG00000107099.15	DOCK8	1.23526	1.05634	0.528723	0.14446	0.12418	0.202621	0.130605	0.152329	0.242324	0.120108	0.223693	0.143312	0.209962	0.214542	0.18784
ENSG00000144036.15	EXOC6B	0.102708	1.67115	1.00819	0.0882676	0.0913589	0.162118	0.0975916	0.133439	0.220021	0.0939606	0.952476	0.080524	0.160938	0.175101	0.15021
ENSG00000147894.14	C9orf72	0.0381375	1.70475	0.0218821	0.0359263	0.924009	0.0671227	0.0305381	0.0474377	0.11649	1.04427	0.0828503	0.539957	0.0722202	0.0638026	0.624728
ENSG00000187118.12	CMC1	0.102158	0.0972095	0.772452	0.0862719	1.19314	0.15615	1.07386	0.107306	0.200635	0.0754743	0.181182	0.0860462	0.808217	0.149719	0.139578
ENSG00000103175.10	WFDC1	0.481748	0.00997823	0.00589652	0.916701	0.00803511	0.0228339	0.618944	0.437921	1.65302	0.368993	0.0275446	0.455384	0.0234232	0.021583	0.426182
ENSG00000196196.2	HRCT1	0.139078	0.131617	2.65512	0.141647	0.120097	0.197854	0.127048	0.193109	0.237929	0.122367	0.211405	0.111451	0.202282	0.185168	0.190007
ENSG00000151743.10	AMN1	0.78911	0.104755	0.0738467	0.117281	0.104956	0.173462	0.10166	0.129241	0.221545	1.42191	0.699494	0.646581	0.172639	0.159035	0.20881
ENSG00000229833.9	PET100	0.276514	0.081074	2.21589	0.0712311	0.0628542	1.1057	0.552417	0.0820031	0.180919	0.0534455	0.158897	0.0588185	0.133616	0.151824	0.110713
ENSG00000127472.10	PLA2G5	0.475556	0.184554	0.46467	0.483851	0.158897	0.498445	0.337113	0.402574	0.014442	0.502114	1.13949	0.220134	0.438662	0.00765934	0.165314
ENSG00000119559.15	C19orf25	0.656509	0.00889434	0.00513524	0.00788879	0.370728	0.649953	0.931217	1.25138	0.0357372	0.83455	0.025883	0.100466	0.534856	0.0169426	0.0515986
ENSG00000136279.18	DBNL	1.21134	0.0304819	0.0183515	0.0284973	0.0263204	0.0629901	0.420554	2.54085	0.100173	0.0215386	0.0750925	0.723499	0.0599667	0.0551944	0.0535049
ENSG00000169057.19	MECP2	0.0239213	0.0206007	1.05004	0.0198987	1.01057	2.23222	0.425073	0.0260834	0.0795478	0.0153095	0.0555323	0.373945	0.0440306	0.0375943	0.0392622
ENSG00000070495.14	JMJD6	0.25683	1.37068	0.0107021	0.194153	0.244905	0.0376635	0.0155337	0.39453	0.0688995	0.670341	0.0456752	0.0144218	0.03791	1.6076	0.491628
ENSG00000187713.6	TMEM203	0.371873	0.0177724	0.0111484	0.611465	0.0155018	0.0377061	0.0159793	0.547628	0.0706343	0.718806	0.676726	0.505791	0.0365634	1.79072	0.0324926
ENSG00000149100.12	EIF3M	0.269199	0.0229048	0.0133237	0.0189923	0.0176492	0.0431249	1.29094	1.48868	0.0792654	0.0163511	0.0532753	0.821486	0.0465689	0.0413532	1.22897
ENSG00000179761.11	PIPOX	0.444841	0.689985	0.708606	0.393962	0.00603008	0.866885	0.218498	0.00980256	0.232293	0.8097	0.679209	0.0819298	0.0166905	0.0155015	0.310377
ENSG00000153214.9	TMEM87B	0.0135786	0.0130633	0.706771	0.0123163	0.275086	1.62486	0.492215	1.49294	0.0544487	0.291798	0.217223	0.199707	0.0289078	0.0254564	0.023853
ENSG00000108829.9	LRRC59	0.0672864	0.0673941	1.16108	0.425015	0.0520873	0.11625	0.0709597	0.0769371	0.177077	0.0520228	0.146416	0.913321	0.1169	0.112281	1.76728
ENSG00000224051.6	CPTP	0.640945	0.36261	1.49267	0.394195	0.109555	0.0254689	1.4843	0.0150377	0.0505163	0.0359901	0.633923	0.00976556	0.171498	0.0247216	0.0226233
ENSG00000163219.11	ARHGAP25	0.0657298	2.81188	0.0355361	0.0533055	0.846477	0.103237	0.0499932	0.0702918	0.155714	0.0439764	0.135104	0.674701	0.109868	0.0950495	0.0996919
ENSG00000163618.17	CADPS	0.152571	0.142262	2.64904	0.127312	0.118242	0.197231	0.129169	0.157148	0.243858	0.119922	0.210417	0.141534	0.197312	0.189459	0.190434
ENSG00000140543.13	DET1	0.0717079	0.414311	0.0356769	0.0548218	0.457885	0.109629	1.43461	0.0722516	1.73452	0.0436755	0.130007	0.377116	0.199232	0.11025	0.100197
ENSG00000156697.12	UTP14A	0.843234	0.12659	0.0909275	0.641243	0.127563	1.54426	0.117727	0.209717	0.242452	0.145883	0.2407	0.107506	0.209397	0.194125	0.181885
ENSG00000213694.3	S1PR3	0.27124	0.0399146	0.0244719	0.432395	0.0377325	0.076427	0.0366126	0.672429	0.127357	2.05838	0.0927435	0.434171	0.076058	0.955051	0.0676357
ENSG00000104524.13	PYCRL	1.28214	2.61306	0.0155494	0.0249166	0.0197352	0.0551265	1.06078	0.031012	0.0897156	0.0191268	0.0617121	0.0204789	0.0515635	0.0509821	0.0442892
ENSG00000157617.16	C2CD2	0.46132	0.0670708	0.0492356	0.406999	0.0569506	1.04823	0.085113	0.0790704	0.179206	0.0520311	0.133536	0.0519268	1.13897	1.40152	0.117252
ENSG00000107290.13	SETX	0.256237	0.0962218	0.0742468	0.13949	1.46185	0.157132	0.896608	0.111114	0.231547	0.0926566	0.173185	0.0833425	0.154904	1.08464	0.16174
ENSG00000042445.13	RETSAT	0.0353386	0.0280628	2.33756	0.027805	1.51916	0.0616122	0.557528	0.0354122	0.0989799	0.462836	0.0726204	0.0240369	0.0594941	0.0530818	0.0576974
ENSG00000232388.4	LINC00493	0.223173	0.723563	0.39251	0.0221345	1.13829	0.050246	0.0223522	0.82169	0.086663	0.0201037	0.0597448	0.0170389	0.459768	0.208942	1.20319
ENSG00000184445.11	KNTC1	0.00579425	0.205202	0.444333	0.456759	0.153435	0.470703	0.463722	0.452252	0.3435	0.00367714	1.16063	0.146738	0.0120315	0.973191	0.197041
ENSG00000170525.18	PFKFB3	0.808337	0.0570349	0.0397642	0.0614425	0.192009	0.102334	1.3881	0.0821312	0.166782	0.0434936	0.124754	1.1693	0.10475	0.916808	0.0915608
ENSG00000100266.18	PACSIN2	0.573895	0.0130237	1.43242	0.0110114	0.690241	1.38594	0.0108956	0.692612	0.0607935	0.00888054	0.0343866	0.00951324	0.499896	0.0258749	0.0240295
ENSG00000132906.17	CASP9	0.618233	0.824901	1.39537	0.014766	0.0128819	0.880394	0.580564	0.0182827	0.0627964	0.0117946	0.0432659	0.569143	0.0365016	0.0308599	0.365099
ENSG00000018869.16	ZNF582	0.107702	1.53887	0.0737441	0.0962368	0.0945927	0.173915	0.0989496	0.136605	1.00131	0.0957611	0.177908	0.0831057	0.169353	1.15488	0.151437
ENSG00000111052.7	LIN7A	0.0687147	0.066243	0.0454719	0.0664101	0.0670393	0.114974	0.060672	0.0744055	0.177056	1.86356	0.137903	0.0542353	1.7349	0.489223	0.301647
ENSG00000162695.11	SLC30A7	0.273537	0.0364711	0.0226407	0.0350267	0.0301331	0.0719436	0.78142	0.0442659	0.118612	1.19556	0.0835269	0.528901	0.0754902	0.0667018	2.04743
ENSG00000147677.10	EIF3H	0.0362998	0.0278161	1.07264	0.0250149	0.438358	0.0580902	0.921004	0.187807	0.096077	0.0241291	0.0673786	0.468924	0.0590132	1.89897	0.0543995
ENSG00000106415.12	GLCCI1	0.599064	0.371975	0.515914	0.447721	0.404233	0.0178788	1.10362	1.24743	0.0355502	0.0058068	0.0237036	0.372905	0.0178902	0.303411	0.015608
ENSG00000133985.2	TTC9	0.0468253	1.37202	0.0332751	1.11374	0.0365305	0.0862396	0.0418344	0.0602273	0.14345	0.62476	0.107804	0.0367125	1.515	0.081569	0.0851635
ENSG00000204469.12	PRRC2A	0.90987	0.0809496	1.59156	0.06717	0.0608533	0.138782	0.0703057	1.04595	0.184182	0.0584014	0.149792	0.573017	0.126414	0.118178	0.113942
ENSG00000070214.15	SLC44A1	0.337188	0.794089	0.398202	1.08711	0.565288	0.100714	0.00917199	0.0127314	0.0419918	0.321296	0.859163	0.354497	0.553103	0.0241849	0.0194946
ENSG00000124356.15	STAMBP	0.142169	0.00909299	0.54308	0.266456	0.454517	0.0200405	0.00815847	0.863651	0.199064	1.09298	0.0280017	0.451609	0.913394	0.0804183	0.407513
ENSG00000117020.16	AKT3	0.0201923	0.82494	0.0113753	0.0176833	0.164758	0.041532	0.0168456	1.18646	0.0734654	0.972075	1.50103	0.0153982	0.0401435	0.539852	0.0331899
ENSG00000133627.17	ACTR3B	0.258125	0.288785	1.23399	0.0342066	1.15936	0.0693102	0.0299071	0.0463245	0.118953	0.0273211	0.0833968	0.812881	0.0736946	1.10701	0.0716388
ENSG00000153113.23	CAST	0.231638	0.874578	0.0254841	0.800583	0.572854	0.0798192	1.42395	0.0483938	0.129159	0.0299494	0.0992455	0.0338628	0.0806379	0.085007	0.887416
ENSG00000146938.14	NLGN4X	0.707235	0.893293	0.132701	0.0118967	1.00007	0.397067	0.013204	1.17798	0.0543221	0.00963514	0.0377956	0.298813	0.0289085	0.682244	0.0262704
ENSG00000204954.9	C12orf73	0.420883	0.475818	0.0079032	0.535313	0.458783	0.0293338	0.0114773	0.0164866	0.0530785	1.32049	0.0346088	0.986108	0.029012	0.0250628	1.06689
ENSG00000135378.3	PRRG4	0.581392	0.0297946	0.0174522	0.0278864	0.022521	1.23589	0.0259692	0.034013	0.104849	0.0209849	1.33576	0.0233253	0.0874452	0.060932	1.82612
ENSG00000148334.14	PTGES2	0.10834	1.73301	0.775083	0.614495	0.473563	0.159689	0.0992469	0.11636	0.21007	0.0778393	0.201021	0.0956714	0.161557	0.156666	0.177705
ENSG00000175110.11	MRPS22	0.0147752	0.0140129	0.575617	0.92943	0.0111195	1.05076	0.729266	0.100034	0.0569722	0.0096406	1.40438	0.0112485	0.0282745	0.028637	0.50651
ENSG00000100336.17	APOL4	0.0257836	0.0230946	0.014199	1.06848	0.738123	0.542221	2.05197	0.0308923	0.0843086	0.0186002	0.0583144	0.38061	0.0556842	0.0418053	0.314111
ENSG00000111325.16	OGFOD2	0.0272293	0.0240662	0.559488	0.020326	0.863466	1.40586	0.0188671	0.0276122	0.0866499	0.0165113	0.0606483	0.0169581	0.339669	0.0464876	1.93544
ENSG00000187268.11	FAM9C	0.286601	0.073752	0.0463462	0.0904513	0.0599325	0.128364	0.0802387	0.0921979	1.79463	0.0612787	0.146047	0.0858129	0.144744	0.11519	2.09146
ENSG00000115694.14	STK25	0.0550014	0.0535152	0.0365767	0.0449168	0.653697	0.113681	1.2096	0.0593101	0.159116	0.0431498	0.117286	0.0387606	0.10189	1.33957	1.34648
ENSG00000221994.10	ZNF630	0.377807	0.127725	0.00540861	0.522314	0.00728374	1.78221	0.73104	0.812737	0.0391043	0.472721	0.0257531	0.160226	0.0210521	0.211689	0.183338
ENSG00000127585.11	FBXL16	1.02179	0.138198	0.717389	0.144459	0.131127	0.214416	1.01232	0.163675	0.247401	0.120134	0.220649	0.133297	0.205859	0.214892	0.200568
ENSG00000169905.12	TOR1AIP2	0.0696851	0.0787739	2.06101	0.0671193	0.0560762	0.11883	0.0627045	0.0746342	0.182389	0.0488899	0.136792	0.0542291	2.07996	0.109846	0.118157
ENSG00000196497.15	IPO4	0.49783	0.495293	0.210572	0.0100373	0.00774044	0.416949	0.00836727	0.832701	0.0403728	1.04935	0.0251047	0.443944	1.27441	0.0197644	0.147043
ENSG00000104522.15	TSTA3	0.369858	0.389155	0.477347	0.0426188	0.033858	0.0777158	1.81564	1.66417	0.131722	0.0299321	0.0982422	0.0316054	0.0846327	0.0823904	0.0710792
ENSG00000141101.12	NOB1	0.121131	0.538124	0.700382	0.927067	0.0160652	0.0442659	1.30206	0.120485	0.289883	0.0144689	0.0539532	0.288783	0.960686	0.0402706	0.0378474
ENSG00000182809.10	CRIP2	0.37444	0.0627343	3.41364	0.0591587	0.0510179	0.107857	0.0573566	0.510055	0.164756	0.0479957	0.126804	0.0462342	0.114535	0.104976	0.09741
ENSG00000185442.12	FAM174B	0.432192	0.119448	0.255494	0.99585	0.542526	0.0107717	0.92885	0.00591707	0.342194	0.612242	0.0202134	0.276126	0.243658	0.214042	0.490445
ENSG00000103269.13	RHBDL1	0.0608478	0.058505	0.0377857	0.0562202	0.0454435	0.105206	0.0520999	0.0755064	2.97753	0.0492225	0.145973	0.0476232	1.41783	0.118359	0.0955868
ENSG00000151116.16	UEVLD	0.12109	0.11862	0.10165	0.107365	0.110946	0.179083	2.43582	0.215861	0.222938	0.0996071	0.187686	0.100804	0.179003	0.246401	0.671873
ENSG00000125148.6	MT2A	0.325043	1.6358	0.0755706	0.858283	0.0274652	1.31137	0.0248035	0.0531537	0.109318	0.0284841	0.0728117	0.477732	0.0604051	0.0607449	0.311048
ENSG00000255529.7	POLR2M	0.22572	0.0640488	0.00609943	4.2e-05	0.0181818	3.21757	0.420201	0.0457773	0.15579	0.159997	0.412862	0.24282	0.233361	0.0696269	0.22781
ENSG00000136274.8	NACAD	0.0348772	0.537352	1.47229	0.0204576	0.0194529	0.0485131	0.0198765	0.994586	0.0842857	0.815618	0.0574323	0.0178767	0.339365	0.0487543	0.938978
ENSG00000186638.15	KIF24	1.27583	0.0687052	0.0439477	0.0598839	0.0593599	0.117469	0.0596397	0.89014	0.173031	2.02731	0.131495	0.0517974	0.114851	0.128736	0.112216
ENSG00000205356.9	TECPR1	0.12477	0.11768	0.085609	0.608797	0.764956	0.181385	0.115558	0.138088	0.235923	0.0983399	0.196233	1.53921	0.177576	0.1678	0.520016
ENSG00000150753.11	CCT5	0.0435345	0.0378199	1.18762	0.704507	1.08521	0.0779074	0.0328244	0.0435371	0.119947	0.436533	0.0862973	0.0295092	0.0723066	0.0859119	1.36836
ENSG00000031003.10	FAM13B	0.264395	1.08481	0.587414	0.641708	0.0049365	0.013457	0.584997	0.00778801	0.0266728	0.515408	0.383835	0.801402	0.145155	0.148232	0.276941
ENSG00000101040.19	ZMYND8	0.0612369	0.0506653	0.894867	0.299985	1.95661	0.0941162	0.429839	0.0578542	0.139057	0.0361081	0.106719	0.0381909	0.0892007	1.03316	0.0899977
ENSG00000158796.16	DEDD	0.0145857	0.0141286	0.00859159	0.931092	0.0110352	1.94646	1.75904	0.387109	0.057257	0.0100085	0.0374584	0.00997467	0.029015	0.22964	0.0253695
ENSG00000109118.13	PHF12	0.0238244	0.0196628	0.0119178	0.82706	0.418289	0.757359	0.737802	0.0280469	0.0782216	0.90232	1.1221	0.408445	0.0428636	0.0387304	0.0389311
ENSG00000152642.10	GPD1L	0.594059	0.883868	0.725771	1.30818	0.0301937	0.0646709	0.0277387	0.507535	0.111008	0.0243335	0.0766913	0.026537	0.0644419	0.0674759	0.90992
ENSG00000131386.17	GALNT15	0.0514939	0.055069	1.30188	0.0417218	0.0667022	0.0939956	0.0428491	0.055928	0.140771	0.0358253	0.102861	1.15787	1.82095	0.331093	0.0830239
ENSG00000196812.4	ZSCAN16	2.15927	0.0493421	0.0453453	0.0473501	2.19532	0.102108	0.046991	0.0603427	0.19286	0.0387498	0.115876	0.0397164	0.0937077	0.0894296	0.0882887
ENSG00000110844.13	PRPF40B	0.127576	0.14258	1.25018	0.115781	1.02921	0.181443	0.11033	0.833177	0.262327	0.109288	0.213356	0.103359	0.204888	0.173379	0.181289
ENSG00000182952.4	HMGN4	0.0709036	0.0619679	2.16324	0.0631121	1.22795	0.113771	0.0537464	0.0764096	0.168816	0.0531901	0.206385	0.0596113	0.112288	0.10661	0.784083
ENSG00000116690.12	PRG4	0.0872123	0.966677	0.0664136	0.0745098	0.0670767	0.149814	0.208659	0.101682	0.200349	0.0688379	0.155726	0.0877148	0.182495	0.665568	2.19169
ENSG00000161981.10	SNRNP25	0.127545	0.119034	0.0908446	1.59421	0.123407	0.187307	0.11984	0.171329	0.228034	1.43471	0.206774	0.106493	0.190263	0.18238	0.173022
ENSG00000054392.12	HHAT	0.0570713	0.20402	0.509258	0.313604	0.325557	0.0336041	1.20774	0.018992	0.0650937	0.0109487	1.54019	0.554135	0.282043	0.0299254	0.314029
ENSG00000154059.9	IMPACT	0.389287	0.131044	0.091276	0.118596	0.125351	0.191325	2.62908	0.140334	0.232313	0.104749	0.213584	0.104433	0.189584	0.195989	0.173844
ENSG00000105643.9	ARRDC2	0.028763	0.0139129	0.900365	0.0128195	0.303956	1.46783	0.0122027	0.0164365	1.86295	0.329347	0.0376139	0.404941	0.0287051	0.0252363	0.0260371
ENSG00000100592.15	DAAM1	0.0959681	0.0853517	0.0568109	0.076151	1.4863	0.136962	0.0746231	0.10006	0.191074	1.79738	0.15482	0.614376	0.137189	0.129924	0.122591
ENSG00000173540.12	GMPPB	0.765298	0.246335	0.012948	0.0199357	0.635975	0.044194	0.0184309	0.0273801	0.342692	1.21978	0.0571968	0.690213	1.28264	0.0416169	0.046542
ENSG00000145194.17	ECE2	1.18108	0.0332708	0.0219108	1.6987	0.0290958	0.0675397	0.0272976	0.506364	0.113559	0.0246828	0.0762014	0.528301	0.065405	0.986279	0.0669287
ENSG00000197497.10	ZNF665	0.263987	0.0909578	2.14361	0.0809493	0.0705584	0.145493	0.0863778	0.0970739	0.195734	0.0660596	0.156451	0.658417	0.145052	0.130419	0.912588
ENSG00000158805.11	ZNF276	0.864542	0.171807	0.102898	0.132444	1.73169	0.201782	0.134307	0.159414	0.243111	0.172808	0.228866	0.122412	0.227371	0.207518	0.203606
ENSG00000102271.13	KLHL4	0.0486135	0.722714	0.027139	1.02259	0.759597	0.0815344	0.0386818	0.0518766	0.131467	0.0341327	0.108018	0.0376916	0.0860347	2.16731	0.0762793
ENSG00000215012.8	C22orf29	0.0118741	1.23965	0.739319	0.0101238	0.00866298	1.14235	1.79499	0.0129073	0.0465864	0.36176	0.0301943	0.00897057	0.0255589	0.0226967	0.0200689
ENSG00000107789.15	MINPP1	1.80109	2.12355	0.0535133	0.0741565	0.0644039	0.13493	0.0705644	0.0916451	0.185949	0.0599504	0.161871	0.0654742	0.131521	0.125742	0.120594
ENSG00000120727.12	PAIP2	0.868034	0.0676041	0.0570135	0.0746597	1.05944	0.107732	0.0565957	0.0642287	0.229359	0.0548132	0.128599	0.0458352	0.121372	1.05298	1.3627
ENSG00000138587.5	MNS1	0.300701	0.00871748	0.495223	0.00836188	0.308546	0.0190955	0.383385	0.245828	1.11251	0.725694	0.84949	0.237545	0.0196369	0.0275624	0.739453
ENSG00000074695.5	LMAN1	0.439237	0.0262504	0.0161097	0.0237518	0.860113	0.0569973	0.0252526	0.0328944	0.0958164	0.0194086	0.0695098	3.58286	0.0546967	0.0859634	0.0474119
ENSG00000166986.12	MARS	0.798778	0.0121633	0.842488	0.2712	0.22507	0.0272738	0.182904	0.616082	0.050292	0.312411	0.0320471	0.570912	0.0275654	1.47753	0.0262237
ENSG00000072134.15	EPN2	0.998652	0.022872	1.64833	0.0214421	0.0212003	0.130104	0.0198456	0.344242	0.0824282	0.569452	0.0583309	1.02401	0.0483414	0.416885	0.0424708
ENSG00000147162.13	OGT	0.00379402	0.991102	1.2102	0.502874	0.00278041	0.129464	0.96491	0.00427834	0.0164079	0.670369	0.347283	0.00275956	0.632125	0.00729741	0.00685613
ENSG00000106344.8	RBM28	0.0393609	0.031771	0.957662	0.0328167	0.512753	0.484978	1.89377	0.0382194	0.109104	0.0241447	0.0767918	1.03522	0.0682463	0.0621063	0.0560275
ENSG00000091622.15	PITPNM3	0.040288	1.71466	0.0233068	1.22333	0.898829	0.084065	0.0362512	0.0441931	0.128333	0.0283854	0.0939403	0.0330042	0.0713076	0.0663469	0.926826
ENSG00000141564.13	RPTOR	0.147121	0.143039	2.50503	0.150537	0.127933	0.203791	0.141772	0.177604	0.245016	0.122304	0.227832	0.135819	0.200451	0.192417	0.195371
ENSG00000125841.12	NRSN2	0.0545057	0.0512765	1.31017	0.214094	0.0440719	0.0938471	0.0456734	0.0666621	0.144171	0.0418599	0.11222	0.504276	0.0935889	2.50485	0.0884858
ENSG00000172667.10	ZMAT3	0.83083	0.0302159	1.82696	0.610637	1.02235	0.0604505	0.606826	0.0397865	0.108664	0.0224392	0.0720434	0.0231861	0.062517	0.0553339	0.0578553
ENSG00000170632.13	ARMC10	0.0155683	0.0115216	2.1581	0.189642	0.298633	1.07214	0.00966408	0.539018	0.0488517	0.643901	0.0335322	0.182884	0.0257259	0.223551	0.0223466
ENSG00000105248.15	CCDC94	0.360468	1.47595	0.432943	0.850701	0.760071	0.0569139	0.026729	0.185623	0.0945351	0.02092	0.0857153	0.0221039	0.0646123	0.951043	0.0492506
ENSG00000183978.7	COA3	0.933261	0.0370596	0.982253	0.034498	0.0308225	0.0842565	0.0383188	0.0435302	0.116644	0.0293437	1.75446	0.0357899	1.15396	0.0681701	0.0695764
ENSG00000105507.2	CABP5	0.133432	0.384074	0.142462	0.549529	0.00361935	0.00982204	0.651159	0.819932	0.0202574	0.410637	0.921206	0.00345728	1.23613	0.0808497	0.124198
ENSG00000130822.15	PNCK	0.134624	1.36836	0.105372	0.129068	0.560982	0.206262	0.118964	0.142681	1.16817	0.137116	0.210383	0.107084	0.18727	0.231771	0.19224
ENSG00000101104.12	PABPC1L	0.617574	0.123581	0.0963951	2.43933	0.109731	0.183561	0.119568	0.155059	0.24414	0.102285	0.195358	0.114057	0.18554	0.193792	0.168702
ENSG00000137673.8	MMP7	1.3941	0.0891501	0.669897	0.0827863	1.60944	0.155725	0.0810139	0.112023	0.206893	0.0716117	0.171008	0.123301	0.150716	0.148844	0.139975
ENSG00000141741.11	MIEN1	3.31273	0.0920165	0.062524	0.0820682	0.0761165	0.147377	0.0931567	0.109892	0.20632	0.328154	0.169301	0.098719	0.162477	0.139387	0.136031
ENSG00000066739.11	ATG2B	0.381305	0.00797544	0.0543496	0.268119	0.719538	0.0174446	0.921117	0.642816	0.0325005	0.0058511	0.762654	0.469662	0.018736	0.0213631	1.15976
ENSG00000157216.15	SSBP3	0.405704	0.0659466	0.0529238	2.09633	0.0561571	0.123059	0.0635619	0.0743781	0.171312	0.0533918	0.139618	0.704918	0.433754	0.106408	0.772946
ENSG00000099840.13	IZUMO4	0.80358	0.0248757	0.0155838	0.680304	0.422302	0.0511319	0.0214515	0.903683	1.84565	0.0183487	0.0863557	0.022148	0.445172	0.0557018	0.0459888
ENSG00000147872.9	PLIN2	0.107186	0.10384	0.0767124	0.101604	2.10814	0.163774	0.0941184	0.120573	0.207226	1.09295	0.179046	0.083249	0.153611	0.167454	0.419436
ENSG00000183722.7	LHFP	1.18452	0.017396	0.979171	0.444776	0.0146349	0.0366487	0.0167675	0.0214976	0.0764528	0.012458	1.1791	0.0156615	0.0410335	0.0353323	1.38533
ENSG00000213380.13	COG8	0.00927883	0.0198448	0.407261	0.306107	1.74179	0.256703	0.767615	1.06237	0.124821	0.553824	0.0229124	0.161386	0.0183986	0.0155636	0.015247
ENSG00000103051.18	COG4	0.0192561	0.0194576	0.181214	0.83617	0.0157362	0.0380742	2.03366	0.024907	1.9043	0.0135987	0.0496326	0.0145504	0.0404609	0.0346429	0.233314
ENSG00000069188.16	SDK2	0.452843	0.0243205	0.667874	0.405646	0.0228919	0.0510867	0.504237	1.37076	0.0895008	0.018302	0.947107	0.737912	0.0508608	0.0486418	0.0520707
ENSG00000176595.3	KBTBD11	0.147964	0.145091	0.110042	0.1413	0.148313	0.201226	0.139031	0.965715	0.24207	0.188654	0.214785	1.64233	0.228737	0.191925	0.193301
ENSG00000113790.10	EHHADH	0.0413199	2.01491	0.472959	0.0391628	0.527203	0.0737036	0.965563	0.0431217	0.119249	0.0281777	0.0952217	0.0411361	0.0695993	0.819114	0.0646976
ENSG00000128833.12	MYO5C	0.179135	0.14075	0.842119	0.13182	1.78798	0.201332	0.137079	0.16183	0.247381	0.119407	0.217955	0.125938	0.232057	0.199964	0.196096
ENSG00000135317.12	SNX14	0.0763742	0.0757036	0.0490437	0.0657706	0.0637766	0.131527	0.0711201	0.0919043	0.179166	3.90934	0.141256	0.0689178	0.133646	0.11688	0.113945
ENSG00000270188.1	MTRNR2L11	0.594843	0.0268099	0.0157616	1.25815	1.07899	0.050504	0.270246	0.613974	0.0935722	0.0197529	0.062544	1.21248	0.0507008	0.0517881	0.0434568
ENSG00000106399.11	RPA3	1.54682	0.13729	0.107139	0.131076	0.190917	0.206391	0.126438	1.11433	0.245454	0.121341	0.217335	0.120114	0.200429	0.195812	0.223357
ENSG00000221916.3	C19orf73	0.220737	0.00845112	0.386284	0.0081172	0.00805312	0.0195845	1.27357	0.35328	0.0372228	0.00611672	1.1283	1.67828	0.0189979	0.0181358	0.315862
ENSG00000120925.13	RNF170	0.0658057	0.0579401	0.0388785	1.30074	0.612128	0.10089	0.0560881	0.0659985	0.162018	0.0434927	1.27869	0.125746	0.102874	0.0970832	1.24292
ENSG00000130590.13	SAMD10	0.0581877	0.0559026	3.53156	0.0512124	0.0520027	0.0988386	0.0483362	0.599623	0.157734	0.233062	0.122601	0.0447193	0.113207	0.092644	0.0960622
ENSG00000133639.4	BTG1	0.179313	2.59901	0.0972087	0.136316	0.141928	0.196874	0.145205	0.151181	0.245996	0.120757	0.213639	0.114314	0.199717	0.1998	0.190824
ENSG00000164303.10	ENPP6	0.46532	0.0294536	0.272749	0.230996	0.00238422	0.174281	0.426334	0.136297	1.61218	0.163014	0.266089	0.23653	0.278872	0.914343	0.284939
ENSG00000158552.12	ZFAND2B	0.0952727	0.106613	1.36055	0.0909204	0.0758277	0.146997	0.0853909	2.29803	0.209047	0.072254	0.165364	0.075067	0.151825	0.140815	0.137846
ENSG00000077044.9	DGKD	0.767243	0.781455	0.0161461	1.20368	0.484729	0.0544925	1.37632	0.402931	0.0921279	0.0215528	0.0636421	0.0211268	0.0523212	0.0589693	0.0459515
ENSG00000099800.7	TIMM13	0.0455637	2.74983	0.0252167	0.0408435	0.756189	0.0781292	0.0377157	0.0443282	0.13187	0.0304799	0.0908499	0.0301391	0.0857108	0.0873685	1.17013
ENSG00000135930.13	EIF4E2	0.189871	0.781088	0.286239	0.352104	0.0834019	0.282384	1.16984	0.0052638	0.0548626	0.543529	1.25638	0.00272303	0.00767179	0.165693	0.311715
ENSG00000149806.10	FAU	0.0189792	1.3096	0.00947972	1.03666	0.0129051	0.0346237	0.904323	0.563921	0.0645799	0.459234	0.051495	0.386265	0.0719125	0.506398	0.0336482
ENSG00000141698.16	NT5C3B	0.239576	0.148572	0.128297	0.305539	0.219973	0.143076	0.756342	0.321913	0.598209	0.154001	1.22695	0.206812	0.263405	0.632725	0.153218
ENSG00000075303.12	SLC25A40	0.239652	0.583662	0.901901	0.0111962	0.00990278	0.0267868	0.736063	0.909375	0.0488772	0.436467	0.931012	0.00989996	0.581138	0.0231904	0.0246917
ENSG00000172172.7	MRPL13	0.461369	0.0477353	0.725622	0.043272	0.587712	0.0884369	0.814542	0.342213	0.138865	1.73492	0.107367	0.0378352	0.08611	0.0850925	0.0792253
ENSG00000187815.9	ZFP69	0.0891916	1.32265	0.298601	0.00963685	0.237772	0.022319	0.890447	0.0166424	0.0433781	0.00735789	1.96497	0.228446	0.0226541	0.0208172	0.303133
ENSG00000188994.12	ZNF292	1.31232	0.0644498	0.043072	0.0668364	0.0560234	0.159643	1.98799	0.0731371	0.175804	0.0507793	0.137116	0.820063	0.117238	0.112085	0.143314
ENSG00000198612.10	COPS8	0.56453	0.433177	0.0150128	0.0223901	0.0203412	1.20519	0.0217911	0.639363	0.0917237	1.881	0.382925	0.019307	0.0494361	0.0485191	0.0479714
ENSG00000130723.17	PRRC2B	0.010773	0.00917739	0.87672	0.00855413	0.544283	0.662582	0.00785722	0.675909	0.470784	0.00628082	0.0254866	0.999774	0.0198823	0.266051	0.897197
ENSG00000183742.12	MACC1	0.0130393	0.548902	0.956288	0.661137	0.727965	1.05476	0.0103521	0.0137952	0.0532315	0.00827376	0.0309014	0.00919231	0.153144	1.21242	0.0216921
ENSG00000079335.18	CDC14A	0.149743	0.150933	1.55957	0.148555	0.125231	0.21574	0.135409	0.167885	0.245642	0.132389	0.22541	1.00619	0.214196	0.201832	0.206573
ENSG00000166548.15	TK2	0.160071	0.158237	0.116	0.137841	1.6886	0.209759	0.142639	0.164913	0.257814	0.122559	0.219125	0.133518	0.849485	0.204346	0.279895
ENSG00000181409.11	AATK	0.282752	0.0258904	0.015852	0.631639	0.85414	0.0529175	0.023591	0.504397	0.0985367	0.633744	0.0673354	0.904629	0.512066	0.0507415	0.782208
ENSG00000095397.13	DFNB31	0.133451	0.157845	1.31955	0.120085	0.110893	0.186824	0.120063	0.144857	0.237496	0.507573	0.200844	0.11493	1.31583	0.176251	0.178554
ENSG00000058668.14	ATP2B4	0.066891	0.0961791	0.0409056	0.0584721	1.65503	0.115849	0.321863	0.0696373	0.165735	0.0525908	0.129989	1.4713	0.117969	0.87187	0.103539
ENSG00000111371.15	SLC38A1	0.961512	0.0136473	0.00840544	0.658938	0.25634	0.0306737	0.0122811	1.05449	0.67249	0.010275	0.03878	0.0106066	0.96291	0.0254757	0.752869
ENSG00000185359.12	HGS	0.0256083	0.0239537	0.0146964	1.94133	0.148366	0.0523696	0.0204422	0.0271026	0.082987	0.0166074	0.891543	0.41648	0.0478774	1.69594	0.0416092
ENSG00000178202.12	KDELC2	0.621255	0.0221612	0.383953	1.14956	0.0175407	0.0442169	0.0198282	0.723487	0.0772108	0.0148489	0.0562442	0.342316	1.11569	0.564461	0.302814
ENSG00000116954.7	RRAGC	1.45983	0.0340782	0.656531	0.0326738	0.0348323	1.35814	0.0323657	0.0416679	0.110256	0.0253216	0.0835242	1.35374	0.073033	0.068016	0.0570377
ENSG00000033030.13	ZCCHC8	0.025903	0.850987	1.35507	0.0202325	0.635007	0.0464719	0.0197387	0.0276937	0.0855919	0.0167265	0.0560411	0.0173587	0.698077	1.42314	0.172366
ENSG00000157510.13	AFAP1L1	0.301383	0.0329216	0.019658	0.517039	0.0399616	0.0759319	0.0297105	1.31912	0.114049	0.0243388	1.77735	0.600071	0.0728903	0.4326	0.0624703
ENSG00000197951.8	ZNF71	0.591913	0.0524054	0.0395262	0.0482872	0.0483908	1.00098	1.14989	0.0818103	1.85929	0.0457727	0.116232	0.0423907	0.099295	0.0951804	0.0903205
ENSG00000160145.15	KALRN	0.109596	0.0966354	0.0654151	1.52996	0.180026	0.153456	0.0858341	0.108327	0.233707	0.0840683	0.173187	0.0815664	0.885672	1.26995	0.144033
ENSG00000137831.14	UACA	0.0379454	0.0353899	0.684764	0.0311731	0.0275112	0.0666894	1.39826	0.0394583	0.111714	0.780368	0.0866405	0.0267014	0.0628748	0.66656	1.3649
ENSG00000185985.8	SLITRK2	0.0683707	1.51368	0.03373	0.0476092	0.0492068	0.103481	0.0475043	1.55121	0.151531	0.0414831	0.115749	1.35212	0.105517	0.0904621	0.0860482
ENSG00000138685.12	FGF2	0.0141216	0.0371229	0.644769	1.5371	0.0866375	0.0275523	0.0120328	1.11153	0.05273	0.334183	0.0344248	0.0101884	1.51826	0.0248751	0.0252559
ENSG00000173531.15	MST1	0.496118	0.0267545	1.55744	0.0237575	0.805964	0.0496942	0.494837	0.031357	0.0895348	1.2799	0.0608132	0.380128	0.0493937	0.0491734	0.0485731
ENSG00000185010.13	F8	0.155558	0.147655	2.56658	0.133259	0.138655	0.201437	0.129484	0.159407	0.244427	0.119362	0.21487	0.116429	0.199683	0.191602	0.193319
ENSG00000074319.12	TSG101	0.0922683	0.0856113	1.26002	0.0801606	2.45215	0.148992	0.0826946	0.11326	0.194569	0.0684727	0.159534	0.0903795	0.147794	0.132962	0.128213
ENSG00000139112.10	GABARAPL1	0.395757	0.0125598	0.563697	0.77874	0.25405	0.0308618	0.912488	0.448247	0.0521881	0.00927891	0.664253	0.630276	0.0282718	0.668359	0.0237892
ENSG00000198604.10	BAZ1A	0.633021	0.326229	0.0140244	0.0214503	0.835333	0.0427066	0.896685	0.332094	0.576931	0.01517	0.0532359	0.0229713	0.535735	0.0432939	1.10474
ENSG00000134716.9	CYP2J2	0.254473	0.808467	0.012578	1.04809	0.0175645	0.0445244	0.972555	0.0279433	0.592076	0.845667	0.0608937	0.237186	0.0452054	0.0379801	0.44777
ENSG00000074071.13	MRPS34	0.068525	0.0630432	0.043353	0.0702376	0.0559414	0.112442	0.0582814	1.90429	0.176052	1.50379	0.137442	0.280717	0.117354	0.106218	0.6229
ENSG00000115380.19	EFEMP1	0.010156	0.420819	0.447826	0.76556	0.0073101	0.916397	1.57344	0.0104026	0.0377142	0.195681	0.456903	0.137189	0.331522	0.0173237	0.153611
ENSG00000063587.13	ZNF275	2.52864	0.143759	0.00952349	0.0149535	2.0036	0.0350904	0.0141911	0.0196365	0.0626806	0.0115731	0.0459807	0.0167855	0.0352025	0.487611	0.032732
ENSG00000141314.12	RHBDL3	0.0512292	0.0537435	1.04785	0.0483499	0.0485303	0.0963428	0.0437044	0.804125	0.146974	1.29911	0.109535	0.826321	0.103404	0.6122	0.081731
ENSG00000113716.12	HMGXB3	0.143125	0.151551	0.106082	0.136064	0.744796	0.199449	1.87769	0.16617	0.23814	0.290317	0.211299	0.123747	0.196371	0.187623	0.185023
ENSG00000132613.14	MTSS1L	0.0209939	1.13039	0.00971005	0.0148836	0.0128499	1.40595	0.842456	0.284632	0.821127	0.0120374	0.303369	0.0122507	0.0324592	0.039875	0.522363
ENSG00000112210.11	RAB23	0.0098444	0.573161	1.40695	0.600643	0.359568	0.0208704	0.450531	0.149265	0.726964	0.531317	0.0256456	0.0072613	0.583051	0.0179397	0.0172907
ENSG00000113272.13	THG1L	0.924954	0.0846082	0.0613646	0.0897893	0.326508	0.111129	1.69063	0.0722583	0.180025	0.0473968	0.127342	0.743983	0.108015	0.432957	0.339118
ENSG00000079841.18	RIMS1	0.220658	0.10624	0.0722782	0.10242	0.0882831	0.16425	1.34495	0.493789	0.21395	0.0843299	0.186522	1.60058	0.172714	0.14925	0.166446
ENSG00000186222.4	BLOC1S4	0.100081	0.0912788	0.0592478	0.620719	0.693591	0.156319	0.0793469	0.371238	0.222344	0.0711286	1.78806	0.0877156	0.154698	0.589297	0.136839
ENSG00000088356.5	PDRG1	0.830911	0.0294463	0.0195518	0.804068	0.837019	0.0606642	0.893465	0.704457	0.571549	0.0211417	0.0794821	0.023944	0.0581976	0.437104	0.0618822
ENSG00000165914.14	TTC7B	0.271585	0.0511894	2.54014	0.518591	1.16959	0.0920772	0.0496866	0.0613204	0.146456	0.0387413	0.113072	0.044698	0.0933415	0.0963327	0.0828497
ENSG00000154723.12	ATP5J	0.0349634	0.033301	0.0205733	0.808683	0.532874	0.061738	0.0290576	1.09919	0.109058	0.0229755	0.0739745	1.13285	0.723573	0.0635665	0.680835
ENSG00000135763.9	URB2	0.226733	0.122755	0.00179261	0.319991	0.0920268	0.482945	0.659727	0.926749	0.0142631	0.324507	0.948257	0.207704	0.591366	0.27058	0.30412
ENSG00000130703.15	OSBPL2	0.124267	0.118545	2.73504	0.10756	0.0984303	0.189862	0.109859	0.131876	0.223289	0.0937007	0.195041	0.0937577	0.296084	0.408656	0.172573
ENSG00000244187.7	TMEM141	0.0364858	0.035355	2.12552	0.0341235	0.926315	0.695625	0.0322016	0.0440005	0.112505	0.025295	0.0856055	0.02663	0.0661382	0.0739075	1.10161
ENSG00000103197.16	TSC2	0.770913	0.0412136	1.26006	1.10662	0.804929	0.054432	0.0224491	0.0331805	0.0907859	0.0190249	0.069145	0.392686	0.0541924	0.0466631	0.676403
ENSG00000178935.5	ZNF552	0.0462923	0.0467334	0.0268191	0.803846	0.270393	0.697477	0.774883	0.0514189	0.133727	2.163	0.112134	0.0332946	0.0827516	0.0790621	0.0742636
ENSG00000169981.10	ZNF35	0.118377	0.118146	0.0944462	0.477068	0.786126	0.640013	1.6525	0.142638	0.221164	0.0975147	0.192589	0.0900671	0.166252	0.16026	0.1714
ENSG00000155099.7	TMEM55A	0.180983	0.164239	0.111185	1.02761	0.757979	0.204424	0.140011	0.159185	0.253455	0.134692	0.218717	0.132699	0.982361	0.196174	0.201375
ENSG00000137965.10	IFI44	0.877047	1.17744	0.0156789	0.648218	0.0206511	0.0621353	0.0224012	1.26359	0.0912394	0.0185931	0.0718001	0.0217837	0.870891	0.0496096	0.229934
ENSG00000197961.11	ZNF121	0.644863	1.95853	0.0304708	1.48129	0.506957	0.0883185	0.0403293	0.0531231	0.143674	0.0362053	0.103058	0.0453052	0.0922514	0.0819979	0.0782802
ENSG00000115661.13	STK16	0.0478724	0.0434855	1.8514	1.20184	0.0409044	0.0904006	0.298001	0.181088	0.129815	0.0352191	0.102389	0.0381875	0.0930754	0.0840065	1.15578
ENSG00000204186.7	ZDBF2	0.040138	0.0294236	0.0191912	1.04266	1.215	0.0610363	0.956682	0.0397084	0.11074	0.0232826	0.0757697	0.0283295	0.622051	0.0553437	1.11119
ENSG00000198925.10	ATG9A	0.840598	0.0671709	0.0415397	0.0683764	0.06165	0.125896	2.77013	0.0767496	0.172186	0.0492673	0.134966	0.0511558	0.118627	0.108535	0.633378
ENSG00000166233.12	ARIH1	0.0466627	0.0372744	1.34782	0.0330898	0.0318627	1.87592	0.0331924	0.760068	0.124852	0.0299299	0.0944608	0.029255	0.0718845	0.824598	0.067242
ENSG00000135677.10	GNS	0.232342	0.513552	0.0123053	0.207068	0.819938	0.110892	1.46784	0.0226289	0.0751979	0.0137072	0.0479819	0.0145196	1.84594	0.0397426	0.0341053
ENSG00000096872.15	IFT74	0.283888	0.015276	0.00928042	0.507927	0.56308	0.0339633	0.192026	0.90858	0.0594691	0.989969	0.0383726	0.841558	0.0344969	0.611003	0.377163
ENSG00000273899.4	NOL12	0.737305	1.68746	0.0557247	0.0774934	0.0655122	0.867477	0.0752045	0.0926283	0.203718	0.0636014	0.166028	0.742226	0.168883	0.127175	0.124244
ENSG00000125901.5	MRPS26	0.75424	0.0304846	0.4586	0.0269899	0.0257756	0.984893	0.0256915	0.72036	0.104816	1.29145	0.0722093	0.763123	0.0596888	0.0584296	0.0540537
ENSG00000007341.18	ST7L	0.190051	1.01707	0.586851	0.707617	0.00435902	0.0123081	0.00464459	0.499793	0.0230254	0.00379504	1.90523	0.117938	0.223963	0.0110696	0.181049
ENSG00000117408.10	IPO13	0.475128	0.0324989	0.0201727	0.968114	0.0250392	0.0616769	0.436687	0.0379793	0.1101	1.43313	0.0769592	0.642972	0.0659412	0.0993585	0.941832
ENSG00000257365.7	FNTB	0.035919	0.0281992	0.0180362	1.06343	1.41989	1.60261	0.520019	0.0349325	0.422916	0.0227717	0.07049	0.022401	0.0585368	0.0570379	0.0560209
ENSG00000177946.5	CENPBD1	1.38793	0.0354868	0.596561	0.0382381	0.420455	0.069855	0.0365661	0.570597	0.115091	0.0256257	0.093205	0.0414533	1.84692	0.0663037	0.0676892
ENSG00000143156.13	NME7	0.0972655	0.105168	0.0639473	0.893262	0.980905	0.176078	0.0845608	0.112184	0.213261	0.0864197	0.171508	1.77979	0.174225	0.138835	0.142926
ENSG00000132463.13	GRSF1	0.338948	0.481655	0.0135011	0.635015	0.694103	0.0513217	1.58936	0.0267505	1.28778	0.0165314	0.057179	0.122698	0.0476848	0.0453087	0.0402852
ENSG00000006282.20	SPATA20	0.19405	0.651933	0.00706019	0.60925	0.42835	0.844904	0.793992	0.235568	0.0482127	0.630508	0.032316	0.37719	0.0255746	0.572913	0.0224011
ENSG00000119383.19	PPP2R4	0.0466232	0.0418473	0.688998	0.0389657	2.38615	0.0820931	0.0384635	0.470631	0.141587	0.0323454	1.15361	0.0327163	0.0831527	0.0798182	0.0748829
ENSG00000176463.13	SLCO3A1	0.502321	0.746464	0.577805	0.585447	0.0108733	0.681658	0.656762	0.483589	0.050992	0.00930381	0.0348616	0.746664	0.0270067	0.334703	0.024426
ENSG00000180979.9	LRRC57	0.125538	0.121693	0.0829878	1.83378	0.0997688	0.178508	0.112586	0.130813	0.226966	0.0940481	0.22007	0.727626	0.198592	0.17281	0.731443
ENSG00000157873.17	TNFRSF14	0.0537949	0.0477455	0.936541	0.649124	1.04002	0.0940575	0.841384	0.0672223	0.139952	0.0362762	0.104523	0.043359	0.0918598	1.14667	0.0881758
ENSG00000187735.12	TCEA1	0.0575734	0.0518856	0.0338122	0.308324	1.06052	0.0971936	0.0443629	0.0595305	0.155643	0.0390092	0.108958	1.0504	0.0973776	0.444228	1.76426
ENSG00000136867.10	SLC31A2	0.00806496	1.01944	0.220048	0.00684725	0.444887	0.0163201	0.00656442	0.00949637	0.0326445	0.562163	1.42146	0.734811	0.0163799	0.967031	0.0179321
ENSG00000118407.14	FILIP1	1.02434	0.155907	0.108722	0.286582	0.127704	0.210719	1.49356	0.167999	0.242021	0.117989	0.220883	0.149289	0.210173	0.195988	0.210987
ENSG00000163406.10	SLC15A2	0.107525	0.101804	0.0723903	0.0978034	0.0897093	0.161593	1.79361	0.114785	0.215108	0.0862257	0.185291	1.64767	0.17183	0.156212	0.154565
ENSG00000182899.14	RPL35A	0.0232108	0.0208705	0.841951	0.0190109	0.0187144	0.0475036	0.0187754	2.0071	0.0845559	1.13694	0.0545679	0.0165335	0.0477673	0.0403098	1.07263
ENSG00000087299.11	L2HGDH	0.246286	0.314122	0.021072	0.450021	0.150033	0.183813	1.03617	0.257327	0.471966	0.196835	0.992387	0.186459	0.126487	0.702348	0.1633
ENSG00000176222.8	ZNF404	0.184434	0.0779342	0.0560175	0.078494	0.0753991	0.138227	1.78206	0.36339	0.184633	0.0630029	0.14612	1.03966	0.136684	0.146758	0.803817
ENSG00000118298.10	CA14	0.757306	1.20639	0.0685607	0.0947142	0.085479	0.154843	0.0835909	0.117744	0.218503	1.61309	0.173843	0.0844471	0.158963	0.227929	0.147575
ENSG00000134086.7	VHL	0.0796449	1.05346	0.050478	1.62623	0.0622999	0.13365	0.0686689	0.0871531	0.191222	0.0614571	0.163521	1.31086	0.142787	0.12408	0.119399
ENSG00000119661.14	DNAL1	0.0543405	1.62826	1.6131	0.0533915	0.409396	0.0965891	0.0475029	0.0585913	0.148951	0.0387757	0.112419	0.825541	0.0967064	0.0934933	0.0914632
ENSG00000156853.11	ZNF689	1.28481	0.0287106	1.09094	0.0295706	0.0238364	0.0601623	0.606028	0.0354982	0.0993959	0.840985	0.0685678	0.021319	0.0590325	1.12465	0.0595559
ENSG00000116096.5	SPR	0.657417	0.0898932	1.6545	0.0858146	0.0709348	0.139802	0.0714379	0.0991081	0.19444	1.57201	0.153965	0.0630052	0.15732	0.124039	0.131472
ENSG00000116675.15	DNAJC6	0.0881957	1.09735	1.67891	0.0819275	0.079259	0.138524	0.0743744	1.05945	0.218134	0.0748729	0.160683	0.079908	0.143075	0.134003	0.13228
ENSG00000111727.11	HCFC2	0.485299	0.0398618	0.0263946	1.38908	0.666893	0.081607	0.848972	0.0468696	0.125919	0.770794	0.0896804	0.0326111	0.0800952	0.595404	0.125834
ENSG00000163564.14	PYHIN1	0.0273791	1.19716	0.0119952	0.0190581	0.0168992	0.689528	0.0175592	0.868875	0.532359	0.701602	0.0567262	0.399038	0.0442007	0.807002	0.066357
ENSG00000065308.4	TRAM2	0.126247	0.133047	0.0956049	0.153006	0.817034	0.192231	0.122356	0.196036	0.227321	0.119087	1.19315	0.0981395	1.21364	0.18333	0.176078
ENSG00000186111.8	PIP5K1C	0.513161	0.0739322	1.58774	0.0678503	0.0558584	0.136496	0.0629249	0.0785321	0.178972	0.052724	0.148288	2.01376	0.119517	0.110728	0.110506
ENSG00000150275.17	PCDH15	0.0486301	0.0460917	0.0298188	1.04558	0.0375339	0.0837551	0.264586	0.0546706	0.141012	1.95075	0.104138	1.13376	0.0898503	0.264954	0.0892813
ENSG00000142185.16	TRPM2	0.0289987	0.0277063	1.41715	1.81299	0.0310711	0.0574346	1.17417	0.0463617	0.515757	0.0203579	0.112526	0.0206666	0.0612375	0.0560874	0.0534586
ENSG00000122376.11	FAM35A	0.165763	0.161124	1.37636	0.160829	0.147343	0.225197	0.150884	0.926475	0.258427	0.14027	0.234484	0.154796	0.229523	0.211598	0.207138
ENSG00000101871.14	MID1	0.104949	0.477932	2.99945	0.0920387	0.0863131	0.161029	0.0914543	0.122581	0.212895	0.0773535	0.175265	0.113533	0.158009	0.152616	0.149691
ENSG00000255112.2	CHMP1B	0.447762	0.0551693	0.0325146	0.049566	0.553045	0.10483	0.0505175	0.062447	0.163254	2.20148	0.119071	1.22713	0.112261	0.0946205	0.087924
ENSG00000185278.14	ZBTB37	0.550739	0.765709	0.00849717	0.180552	0.0745335	0.0321147	0.0127723	0.0168838	1.95299	0.882582	0.0367341	0.468257	0.0329146	0.0330084	0.420284
ENSG00000179388.8	EGR3	0.0967875	0.0888385	0.0611937	0.0877706	0.0805313	0.147454	0.0820437	0.110229	0.2005	1.8462	0.169217	0.796324	0.152463	0.142221	1.15552
ENSG00000134686.16	PHC2	0.86171	0.00632409	0.00392327	0.115322	0.00556094	0.417944	0.00596444	0.122523	3.30352	0.398976	0.0197036	0.00511741	0.0147729	0.0128024	0.191682
ENSG00000143469.16	SYT14	1.32899	0.00782608	1.26957	0.0069873	0.00644631	0.0179597	1.51526	0.00912445	0.0399206	0.428325	0.0227657	0.73601	0.0172744	0.018432	0.0585389
ENSG00000078304.19	PPP2R5C	0.137321	0.131237	0.108781	1.01737	0.117815	0.200198	0.134046	0.681343	0.234233	0.120183	0.20492	0.106711	0.195086	0.996656	0.616442
ENSG00000119844.15	AFTPH	0.185962	0.672973	0.00390579	0.381363	0.152844	0.0157886	0.00598933	0.485976	0.0287419	0.711511	0.018142	0.579265	1.42835	0.620402	0.195011
ENSG00000100410.7	PHF5A	0.0428108	0.182995	0.0238323	0.0340166	1.87574	1.71861	0.0341619	0.041916	0.118852	0.0302613	0.0939132	0.483831	0.0812663	0.581002	0.0682343
ENSG00000198589.10	LRBA	0.259582	0.0218394	0.0138795	1.5505	0.606508	1.04915	1.5891	0.0266334	0.0838495	0.0163614	0.0871518	0.0174085	0.0444572	0.0423461	0.0421671
ENSG00000197043.13	ANXA6	0.530898	1.94606	0.345885	0.050734	0.779799	0.0967228	0.0477616	0.0631309	0.160221	0.0390622	0.114192	0.909478	0.10085	0.0893968	0.0900068
ENSG00000100302.6	RASD2	0.641001	1.11162	0.0101259	1.07846	0.5556	0.0361056	0.0149412	0.0240075	0.0686552	0.649552	1.15246	0.0136214	0.0363968	0.0369992	0.0317539
ENSG00000123815.11	ADCK4	0.977229	0.14244	0.102816	0.134472	0.152808	0.201037	1.7088	0.175823	0.244596	0.125501	0.223752	0.119705	0.199019	0.21164	0.200235
ENSG00000056998.18	GYG2	0.423971	0.585919	0.0241189	0.031374	0.31956	0.0783111	1.12948	0.83507	0.121068	0.0277292	0.0859708	0.549787	0.0720723	0.0627216	1.06711
ENSG00000090861.15	AARS	0.374303	0.0721677	0.0470807	0.0704447	0.480001	0.121703	0.0639139	1.35218	0.184556	1.35882	0.146478	0.670991	0.132143	0.113713	0.11656
ENSG00000143153.12	ATP1B1	0.0162263	0.0134646	1.34419	0.523718	0.377825	0.028469	0.796956	0.0155918	0.0556775	0.00964013	1.31607	0.0112421	0.588494	0.34792	0.0252298
ENSG00000025039.14	RRAGD	0.0147638	0.357158	0.980378	0.0128824	0.459884	0.0287858	2.36864	0.015761	0.176778	0.685813	0.0356953	0.2456	0.030598	0.0313474	0.0266872
ENSG00000007520.3	TSR3	0.0216956	0.0205878	0.0194078	0.0209393	0.0176743	1.62097	0.0324172	1.11166	0.0772107	0.0161582	0.0511798	0.5297	0.0411361	1.22888	0.645312
ENSG00000174945.13	AMZ1	0.392675	0.618362	0.800253	0.0952137	0.00683498	0.647598	0.6835	0.0102816	0.0368047	0.838722	0.597596	0.414356	0.0191264	0.0174274	0.302717
ENSG00000168028.13	RPSA	0.580808	0.135476	0.0931209	0.12458	0.110559	0.1921	0.141529	0.166216	0.243006	1.05949	1.46608	0.109541	0.199847	0.184373	0.180355
ENSG00000181852.17	RNF41	0.25597	0.66063	0.218109	0.638147	0.156834	0.0258698	0.862999	0.0730765	0.0201289	0.252375	1.17963	0.261806	0.699327	0.0608635	0.13206
ENSG00000101198.14	NKAIN4	0.0417361	2.37194	0.0232179	0.0380776	0.0292242	0.0738921	0.915457	0.0492496	0.123435	0.0297082	0.795307	0.026541	0.0816933	0.366122	0.451021
ENSG00000058063.15	ATP11B	0.00682128	1.22273	0.00443681	2.52455	0.00523372	0.0139114	0.00555745	0.00813394	0.0281506	0.503282	0.0173349	0.00490043	1.11565	0.0131601	0.012453
ENSG00000138079.13	SLC3A1	0.0825296	0.0751321	1.81591	0.0776554	0.09949	0.135467	0.0678486	0.367066	0.186957	0.0625361	0.149691	1.13409	0.133471	0.72788	0.175906
ENSG00000183691.4	NOG	1.31431	0.0922241	0.0524071	0.0901022	0.0633403	0.125933	2.61843	0.0915606	0.186449	0.0601098	0.146232	0.0619209	0.129187	0.134472	0.117859
ENSG00000148082.9	SHC3	0.155812	0.153041	0.117227	0.146616	0.140143	0.209074	0.136574	0.204048	0.254718	2.339	0.220027	0.158679	0.205875	0.19839	0.199684
ENSG00000161204.11	ABCF3	0.0350902	0.906505	0.0207858	0.0320203	0.0266696	0.0702955	0.909171	0.0443791	0.111276	2.33488	0.0839694	0.66012	0.0664379	0.059777	0.0576252
ENSG00000185112.5	FAM43A	0.049417	3.11522	0.0250628	0.863381	0.677803	0.0746544	0.0358516	0.0462827	0.124041	0.0288786	0.108961	0.0339945	0.079905	0.069167	0.0699503
ENSG00000175182.13	FAM131A	0.0453849	0.0418118	0.0310275	0.0596899	0.0314405	0.0969885	0.0358146	0.0459503	0.139521	2.29437	0.103504	0.0355177	0.0824685	0.897571	1.46031
ENSG00000160255.16	ITGB2	0.544595	0.0218065	0.0133262	0.0187845	0.0165211	0.0458968	1.257	0.627618	0.0838556	0.847915	0.843817	0.0166429	0.0430564	0.509299	0.563366
ENSG00000136156.12	ITM2B	0.121815	0.12062	0.0813678	0.166759	0.908486	0.174482	0.106485	0.132107	0.242638	0.0953056	0.196387	0.114479	0.246599	0.167802	2.21083
ENSG00000130997.16	POLN	1.41595	0.175844	0.179122	0.118717	0.573445	0.159766	0.207597	0.889366	0.00813583	0.499819	0.00505598	0.269597	0.33828	0.312647	0.343043
ENSG00000196387.9	ZNF140	0.112338	0.116527	0.834815	0.105311	0.0945989	0.164724	0.0982095	1.32147	0.218079	0.0917762	0.184898	1.28603	0.177961	0.165067	0.158133
ENSG00000165156.14	ZHX1	0.332842	0.0688304	0.0467939	0.0675221	0.0551644	0.130901	1.42086	0.0816048	0.18901	0.0532671	1.58265	0.870425	0.171339	0.116966	0.118427
ENSG00000082515.16	MRPL22	0.141054	1.15545	1.35561	0.53817	0.477629	0.835179	0.0171298	0.023382	0.0730558	0.014996	0.0505515	0.0145051	0.679945	0.0445939	0.0360745
ENSG00000132334.16	PTPRE	0.661204	0.0139651	0.00804723	0.722658	0.0106431	0.0296781	1.25957	0.751754	0.053387	0.0101587	0.0370312	1.0095	0.0313113	0.469614	0.402232
ENSG00000143977.13	SNRPG	0.343409	0.0129948	0.579933	0.0117365	0.0102588	0.962888	0.922994	1.08721	1.41204	0.00917373	0.0344126	0.00918894	0.029534	0.0244432	0.0228003
ENSG00000104976.11	SNAPC2	0.229293	0.0516952	0.158215	0.320081	0.196479	0.208107	0.925003	0.430791	0.254384	0.0580149	1.63651	0.687595	0.00442154	0.0041082	0.33134
ENSG00000179627.9	ZBTB42	0.933806	0.0458165	0.0304187	1.95367	0.0500198	0.091369	0.0430965	0.694261	0.141896	0.0393435	0.104924	0.0377475	0.0958602	1.03357	0.0837419
ENSG00000163739.4	CXCL1	0.13293	0.0949264	2.11746	0.0909224	0.0747014	0.181149	0.0930567	0.100712	0.198905	0.068865	0.165985	0.494911	0.146636	1.13257	0.144411
ENSG00000197841.14	ZNF181	1.82068	0.0587526	0.0374872	0.0504252	0.0462055	0.106199	0.0494678	0.0718954	2.59232	0.044509	0.119814	0.0435189	0.104512	0.104815	0.0940483
ENSG00000102910.13	LONP2	1.59974	0.0504175	0.0248069	0.0359055	0.0388851	0.0829571	2.4194	0.630781	0.134352	0.0283808	0.0985291	0.0290195	0.0770089	0.0864687	0.0694881
ENSG00000130706.12	ADRM1	0.0238156	0.0205353	1.29462	0.019085	1.45389	0.0451551	0.703568	0.348534	0.869101	0.0154521	0.522107	0.0158183	0.0443808	0.0405827	0.0373016
ENSG00000213420.7	GPC2	0.347839	0.640657	0.00622002	0.543288	0.00844712	0.801983	1.45738	0.570885	0.0446595	0.007433	0.0278787	0.297229	0.0390188	0.236475	0.449049
ENSG00000153201.15	RANBP2	0.0611509	0.462833	0.0386682	3.8238	0.0462162	0.105519	0.0522031	0.0651306	0.166161	0.0434684	0.124178	0.0533911	0.105481	0.0974011	0.0941307
ENSG00000162999.12	DUSP19	0.787821	0.0315399	2.1212	0.0306881	0.030106	0.0652992	0.0290678	0.888357	0.110797	0.0242049	0.0750361	0.0275276	1.07842	0.0645461	0.0588867
ENSG00000178057.14	NDUFAF3	0.0414011	0.040177	0.0223366	1.30411	0.0281606	0.390028	0.0344078	2.27591	0.118753	0.790156	0.120488	0.0298202	0.0896032	0.0644071	0.0627273
ENSG00000103148.15	NPRL3	0.00693106	1.1485	0.00310616	0.664718	0.493714	1.31638	0.00480568	0.006981	0.0246188	0.00384581	0.717924	0.273859	0.0134861	0.250386	0.559412
ENSG00000139974.15	SLC38A6	0.491941	2.26534	0.0194084	0.0285283	0.027727	0.0800588	0.914209	0.0383983	0.107629	0.0245329	0.0780587	0.02763	1.18691	0.0590102	0.0743076
ENSG00000141682.11	PMAIP1	0.0799945	0.0826809	0.0552783	0.0772096	1.77105	1.04353	0.0826155	0.374805	0.187409	0.061434	0.158755	0.907432	0.135617	0.130152	0.131564
ENSG00000113758.13	DBN1	0.167874	0.153772	0.117923	0.155769	0.138977	0.23235	2.28998	0.167536	0.253561	0.139379	0.23412	0.13216	0.210248	0.203918	0.203131
ENSG00000075568.16	TMEM131	0.018723	0.667246	1.17191	1.22949	0.555838	0.517342	0.240655	0.845359	0.0606804	0.0108169	0.0394662	0.0117493	0.0361497	0.0307095	0.030491
ENSG00000078237.6	TIGAR	0.331922	0.01834	1.33243	0.537511	0.948044	0.0393551	0.466135	0.194699	0.0720796	0.48137	0.0523379	0.0148638	0.755714	0.171453	0.0419308
ENSG00000185298.12	CCDC137	1.01867	0.0426958	0.649976	0.0401585	0.0340754	0.0755568	0.034718	2.4956	0.131879	0.028791	0.0942659	0.535019	0.0807934	0.0706964	0.0692397
ENSG00000168938.5	PPIC	0.736694	0.0178355	0.930253	0.0160825	0.0134463	0.040827	0.491452	0.0196416	0.0700201	0.0122756	2.87711	0.133134	0.0348646	0.0354154	0.0333448
ENSG00000188243.12	COMMD6	0.03751	2.47491	0.0253309	0.0269268	0.135501	0.0653842	0.0284458	0.0364881	0.108563	0.024513	0.0729589	0.0263331	1.34345	0.0546461	0.96739
ENSG00000039560.13	RAI14	0.582175	0.18949	0.456312	0.392784	0.118533	0.104988	1.14601	0.25823	0.0192286	0.581342	1.08297	0.00322641	0.281979	0.00907269	0.265137
ENSG00000175073.7	VCPIP1	0.893483	0.0751972	0.0504558	1.18191	0.0597481	0.122151	0.0746413	1.00573	0.179002	0.0551436	0.148403	1.09343	0.13166	0.113316	0.116062
ENSG00000117697.14	NSL1	0.433403	1.33535	2.61853	0.0491391	0.0413569	0.0935865	0.0437058	0.0604181	0.146068	0.104073	0.108403	0.0409019	0.0992027	0.103864	0.0930788
ENSG00000104231.10	ZFAND1	0.0113325	0.00904079	0.292757	0.902163	0.502967	0.613964	0.343379	0.0116816	0.0388915	0.326189	1.10475	0.176866	0.289529	0.301751	0.555349
ENSG00000165271.16	NOL6	1.5335	0.0625972	2.02286	0.065523	0.0544042	0.117741	0.058417	0.0713338	0.169853	0.048512	0.719211	0.0529156	0.129752	0.111365	0.107371
ENSG00000106554.11	CHCHD3	0.477799	2.56671	0.0384939	1.20936	0.0487579	0.108203	0.163506	0.0676639	0.158141	0.0441517	0.122462	0.0463465	0.105358	0.0964862	0.0938104
ENSG00000240184.6	PCDHGC3	0.0118683	0.0108534	0.871808	0.00987778	0.170925	0.0248272	0.904279	0.0128794	0.0457121	0.124546	0.74257	0.831802	0.0253977	0.956238	0.733329
ENSG00000120071.12	KANSL1	0.0342362	0.0344823	0.0211934	1.45706	0.118274	0.0662099	2.55948	0.0377852	0.111494	0.0251468	0.0811592	0.425109	0.0665587	0.058433	0.323339
ENSG00000141837.18	CACNA1A	0.311154	0.0266391	0.0167006	0.46578	0.650707	0.0512573	0.962973	0.031616	0.0941775	1.31354	0.0699785	0.508932	0.0554234	0.836448	0.045995
ENSG00000167566.16	NCKAP5L	0.0657206	0.0676447	1.00745	0.0662628	0.449017	0.11074	1.27861	0.069596	0.168998	0.047547	0.125106	0.0537657	1.59858	0.100039	0.130608
ENSG00000162377.5	COA7	1.04866	0.0936409	0.0692637	0.105475	0.0871881	0.19598	0.0825795	0.106751	0.230503	2.44435	0.167387	0.0831278	0.157788	0.161025	0.165464
ENSG00000188732.10	FAM221A	1.47825	0.0440999	1.84642	1.00391	0.0330905	0.079741	0.0378734	0.0468442	0.126802	0.0295478	0.101388	0.341922	0.076417	0.083163	0.0729653
ENSG00000143842.14	SOX13	0.0246351	0.0249763	0.0158762	0.0242514	0.14033	0.0496123	0.0222351	0.0297424	0.959572	1.60638	1.72127	0.678848	0.0509332	0.054543	0.0423785
ENSG00000119953.12	SMNDC1	0.0684744	1.74271	1.12147	0.0387018	0.0516728	0.0845703	0.0366767	0.0510382	0.141836	0.0342371	0.091563	0.0367279	1.10775	0.0760633	0.715539
ENSG00000155093.17	PTPRN2	0.0453789	0.039197	0.603657	0.0452476	1.24401	0.0713944	0.0323288	0.0445582	1.30523	0.0284312	0.0985917	0.657356	0.653917	0.475625	0.0633741
ENSG00000133135.13	RNF128	0.0353099	0.504163	0.0126083	0.674567	0.0182491	0.0432434	0.934911	0.942941	0.078546	1.40021	0.0561475	0.630101	0.0457962	0.0401543	0.0374856
ENSG00000147650.11	LRP12	0.724247	0.0186426	0.0112422	0.826847	0.0163191	1.34003	0.0172102	0.0225119	2.06947	0.013806	0.0490725	0.238039	0.0382204	0.0381921	0.0353273
ENSG00000029993.14	HMGB3	0.314285	0.0466155	0.0299157	0.393974	0.0385671	0.0809312	0.928789	0.0499857	0.129189	0.0339089	0.0947476	0.0349446	2.78122	0.0743179	0.361512
ENSG00000255302.3	EID1	0.0145245	0.394109	0.187792	0.0130697	0.0124577	0.0291564	0.0119674	0.0179825	0.635669	0.241404	0.0388717	2.41913	1.4059	0.0247802	0.0245335
ENSG00000146842.16	TMEM209	0.284619	0.319798	0.391639	0.697061	0.389558	0.730207	0.590958	0.350635	0.118368	0.334237	0.558926	0.237835	0.337111	0.00390308	0.151293
ENSG00000158882.12	TOMM40L	0.0337265	0.0256249	1.5813	0.604517	0.697926	0.159332	0.856512	0.0344159	0.0900803	0.0193237	0.0628029	0.645844	0.0550773	0.0498088	0.524068
ENSG00000152558.14	TMEM123	1.16453	0.0671733	0.054394	0.558214	0.0580053	0.550784	1.39373	0.083659	0.174697	0.0539996	0.138072	0.371043	0.423487	0.114229	0.106108
ENSG00000132768.13	DPH2	1.90025	0.388207	0.394601	0.155587	0.587757	1.1326	0.00525525	0.325569	0.252673	0.00436572	0.0176504	0.283484	0.0146357	0.0130999	0.0112925
ENSG00000153815.16	CMIP	0.0752859	0.0561667	2.41878	0.0548255	0.0598931	0.112567	1.33691	0.0711531	0.156424	0.0486493	0.128432	0.0460829	0.101409	0.101196	0.580303
ENSG00000005801.16	ZNF195	0.95994	0.394442	1.34637	0.0181231	0.216194	0.932941	0.0169016	0.0231059	0.074855	0.957047	0.385295	0.0150675	0.0396377	0.0428125	0.0344971
ENSG00000103544.14	C16orf62	0.0573934	1.70512	0.0309534	1.5414	1.25686	0.0986911	0.0470904	0.0569999	0.141327	0.0362156	0.115685	0.0378777	0.0895174	0.087026	0.0806184
ENSG00000181045.14	SLC26A11	0.22975	0.0244997	1.19398	0.0218241	0.320433	1.11319	0.0231773	0.027807	0.0842546	0.0179636	0.0686835	0.223756	0.552634	0.0440333	1.49908
ENSG00000134575.9	ACP2	0.0644804	0.061485	2.36225	0.0597285	0.0567097	0.108619	0.05884	1.4925	0.166785	0.0454098	0.124646	0.426165	0.110233	0.100896	0.103805
ENSG00000121653.11	MAPK8IP1	1.41058	0.027563	1.68004	0.0249497	0.61375	0.0572434	0.206387	0.0355949	0.0968484	0.630787	0.0690211	0.0208217	0.0569537	0.455469	0.0502469
ENSG00000115457.9	IGFBP2	0.0224739	0.0202546	1.52155	0.408663	0.534344	0.0403143	0.0171301	0.180731	0.0752687	0.0150104	0.049504	0.0157696	1.75443	0.0431556	0.756399
ENSG00000164252.12	AGGF1	0.451499	0.153184	0.329873	0.484213	0.00063394	0.679612	0.405677	0.622524	0.0118191	0.37343	0.25276	0.389519	0.0908983	0.938275	0.314366
ENSG00000182685.7	BRICD5	0.424592	0.537789	0.0123538	0.786564	1.15942	0.0436018	1.70538	0.0246915	0.079083	0.0149625	0.0529407	0.016587	0.517792	0.0393381	0.0387192
ENSG00000230989.6	HSBP1	0.7789	1.69055	0.0802158	0.102344	0.121692	0.171935	0.103292	0.13067	0.21789	0.0865686	0.18453	0.966051	0.168689	0.158214	0.167435
ENSG00000046651.14	OFD1	0.242906	0.317265	0.303393	0.781465	0.159361	0.00638602	0.766997	0.00336179	0.25955	0.126764	0.826358	0.129443	0.72371	0.442739	0.404529
ENSG00000109667.11	SLC2A9	1.12636	0.0649358	2.35623	0.0614106	0.0580443	0.122589	0.0553154	0.0740884	0.170463	0.0490587	0.153558	0.705796	0.119472	0.107694	0.102421
ENSG00000164342.12	TLR3	0.0334501	0.42076	0.0195112	0.334065	0.94103	0.589896	0.0275135	0.330762	0.104785	1.1891	0.632573	0.629238	0.061793	0.0579004	0.0564627
ENSG00000174943.9	KCTD13	1.58016	0.15883	0.0842292	0.110845	0.104437	0.187146	0.110376	0.649263	0.230378	0.0950423	0.212016	1.00936	0.183014	0.180296	0.168935
ENSG00000152804.10	HHEX	0.0658641	0.0569512	2.2222	0.0569548	0.0508159	0.263212	1.81448	0.0642699	0.154331	0.0451113	0.123103	0.0461375	0.179547	0.101742	0.107031
ENSG00000133321.10	RARRES3	0.135602	0.149552	0.153785	0.135884	0.112115	0.19881	0.125778	0.144645	0.236724	2.09838	0.201981	0.109891	0.849199	0.18953	0.179469
ENSG00000100360.14	IFT27	0.567061	0.00962793	0.00506564	0.0084697	0.673529	0.0204376	0.00758139	0.0150126	0.0393168	0.00648616	0.182287	0.00681744	0.0209026	0.0188086	3.89872
ENSG00000177025.3	C19orf18	0.306923	0.0376896	0.0221639	0.491546	0.509163	0.0716528	1.52592	0.0445819	0.125198	0.89878	0.0891841	1.092	0.0771245	0.0606878	0.0641534
ENSG00000117593.9	DARS2	0.12963	0.135183	0.102694	0.115145	1.59512	0.188289	0.112752	0.150302	0.230371	1.41923	0.197337	0.0993951	0.186007	0.186553	0.190508
ENSG00000204052.4	LRRC73	0.260967	0.0529425	0.0350982	0.0481483	0.0437955	0.0985995	0.0466963	1.94799	0.154107	0.0452732	0.11188	1.76974	0.0934201	0.563365	0.0968696
ENSG00000198003.11	CCDC151	0.7911	0.113163	0.0805541	0.109954	0.0989338	0.200862	2.46735	0.126777	0.236789	0.0863001	0.191929	0.114189	0.170277	0.175083	0.16044
ENSG00000166455.13	C16orf46	0.1417	0.137246	0.0928132	0.46429	0.909013	0.192006	0.125885	1.0079	0.251274	0.104363	0.234358	0.745731	0.188635	0.18507	0.205906
ENSG00000058091.16	CDK14	0.127378	2.13313	0.109174	0.115611	0.117686	0.194548	0.135014	0.964881	0.228441	0.117845	0.206021	0.10277	0.176646	0.175419	0.165729
ENSG00000137947.11	GTF2B	0.258661	0.0100764	1.33819	0.00913765	0.857394	0.137123	0.00887955	0.0129582	0.0419468	1.5612	0.0273056	0.813135	0.361265	0.0209638	0.0194477
ENSG00000080371.5	RAB21	0.0195869	0.0760223	0.70977	0.933367	0.773646	0.0363219	0.0151956	0.744588	0.542835	0.449131	0.50803	0.508126	0.0436924	0.0686535	0.0330417
ENSG00000107672.14	NSMCE4A	0.356767	0.0124777	0.546616	0.0126686	0.0103962	0.0273371	1.16165	0.568488	0.0519792	0.752692	0.0336498	0.249436	0.238953	1.42501	0.0244404
ENSG00000171928.13	TVP23B	0.0392154	0.0322627	0.0219086	1.8085	0.0286161	0.0691109	0.945081	0.0402555	0.88361	0.757054	0.56986	0.0354133	0.070898	0.0581883	0.0598641
ENSG00000100865.14	CINP	0.0644416	0.057692	0.0368886	0.0461179	0.0418104	0.0957519	0.0447674	0.0578179	0.147899	1.22727	0.114157	0.442403	0.0923425	0.768567	2.13388
ENSG00000257103.8	LSM14A	0.0234659	2.01324	0.0125486	0.0190593	1.07412	0.0490706	0.713018	0.0265925	0.0786291	0.0167937	0.967281	0.0165563	0.0454685	0.0394719	0.358989
ENSG00000161542.16	PRPSAP1	0.0110108	0.0100108	0.920608	0.691628	0.583369	0.02216	0.710789	0.455668	0.0422101	0.00717875	0.0279045	0.671213	0.022508	1.28318	0.0191357
ENSG00000153714.5	LURAP1L	0.0453846	0.538207	0.926958	0.0317433	0.0328133	0.0664756	1.06178	0.0407712	0.107975	0.0240055	0.0801385	0.693345	0.0679632	0.21155	1.49222
ENSG00000112562.18	SMOC2	0.132038	1.89491	0.0767994	0.11201	0.106087	0.176431	0.0984377	0.142736	1.07206	0.561662	0.189109	0.0895481	0.170637	0.159023	0.159356
ENSG00000077264.14	PAK3	0.0989593	0.0889999	0.0598628	0.0904572	0.08125	0.157403	0.0822105	0.104731	0.209944	0.878334	0.172141	0.0737086	0.147181	1.40122	1.56701
ENSG00000117477.12	CCDC181	1.27826	0.0808594	0.0583565	2.1638	0.0706169	0.133653	0.074758	0.0881549	0.192587	0.0644319	0.152367	0.515587	0.137599	0.126021	0.125171
ENSG00000161091.12	MFSD12	0.043046	0.0404644	0.0248529	0.0362183	0.0326468	1.79751	1.25335	0.0466924	0.124644	0.0293825	0.927822	0.0344073	0.867069	0.070661	0.0705697
ENSG00000166823.5	MESP1	0.921308	0.0235956	1.88192	0.861078	0.0210355	0.101485	0.0970042	0.335701	0.252933	0.0188585	0.0720486	0.0182262	0.0534108	0.0468172	0.741069
ENSG00000170293.8	CMTM8	0.217286	1.55912	0.0252451	0.729788	0.0382846	0.0877787	0.0384193	1.83975	0.133496	0.033593	0.104512	0.342851	0.0853717	0.0812144	0.076047
ENSG00000186834.3	HEXIM1	0.110832	0.104803	2.64854	0.0928209	0.0911052	0.162814	0.0941765	0.120751	0.225708	0.0879214	0.176601	0.0814782	0.16933	0.842093	0.153857
ENSG00000162298.16	SYVN1	0.0210291	0.688759	0.0101626	0.86403	1.03859	0.038797	0.0154902	0.704169	0.0676571	1.02959	0.0470899	0.396869	0.055947	0.452458	0.0322279
ENSG00000173041.11	ZNF680	0.906938	0.041395	1.44969	0.0378336	0.0373773	0.0770688	0.0329561	0.049811	0.130872	1.48047	0.0969664	0.232937	0.076235	0.116409	0.638024
ENSG00000101680.13	LAMA1	0.0471741	1.10734	1.33144	0.0410371	0.0443127	0.0803101	0.0375691	0.0522681	0.129099	0.031951	0.098557	1.15091	1.09258	0.0769483	0.0753858
ENSG00000137814.9	HAUS2	0.591052	0.0439389	1.0483	0.0488492	0.503395	0.0895002	0.859318	0.0502279	0.133988	1.61323	0.103827	0.0423371	0.0923966	0.0797115	0.0924403
ENSG00000115966.16	ATF2	0.126418	0.0380961	2.3408	0.806635	0.0299807	0.0637953	0.0315488	0.0409024	0.112577	0.597453	0.0768233	0.0268424	0.0692389	0.626532	0.432388
ENSG00000049449.8	RCN1	0.0284198	0.0273254	1.0379	0.025105	0.909912	0.0516866	0.0223822	1.06001	1.30061	0.0191957	0.0629296	0.74381	0.054076	0.0475941	0.0491739
ENSG00000155962.12	CLIC2	0.693871	0.418039	1.24847	0.102301	0.26469	0.885312	0.00468737	0.00644627	0.0240859	0.00378658	0.907051	0.00406626	0.0116403	0.361553	0.552831
ENSG00000130741.10	EIF2S3	0.0943717	0.0902761	1.64954	0.0948396	0.486681	0.153741	0.0842174	1.61584	0.2203	0.0702464	0.161553	0.0722785	0.14816	0.134892	0.150933
ENSG00000009780.15	FAM76A	0.139025	0.0113552	0.544997	0.0113888	0.371279	0.564822	0.010593	0.0140685	1.9961	0.518137	0.0332002	0.0103916	0.384577	0.843268	0.022318
ENSG00000176108.9	CHMP6	0.0551706	1.12419	0.0281326	0.0406822	0.0458681	0.592708	1.01088	0.814008	0.137921	0.033858	0.101605	0.0366653	0.0871112	1.19557	0.0824546
ENSG00000121310.16	ECHDC2	0.439085	0.037455	0.0265111	0.635166	0.0290309	1.19033	0.0358349	0.0511955	0.118407	0.0287261	0.0858395	0.0296431	0.479209	0.0642065	2.1627
ENSG00000111731.12	C2CD5	0.0419656	0.0465463	1.22542	0.0362471	0.715	0.0776837	0.0354432	1.23765	0.128226	0.0325516	0.0981668	0.878292	0.0808955	0.0773814	0.691618
ENSG00000091490.10	SEL1L3	1.44805	0.0802461	2.11648	0.491684	0.0624921	0.130759	0.0630697	0.0841513	0.18989	0.0567671	0.14712	0.067965	0.125237	0.118453	0.112729
ENSG00000159208.15	CIART	1.39046	0.409961	0.0351929	0.0495169	0.0488752	0.0961881	1.86883	0.817212	0.150845	0.0411313	0.117103	0.0444537	0.102639	0.0925745	0.0907943
ENSG00000187796.13	CARD9	0.634898	0.0918748	0.0488275	0.0749769	0.533372	0.138622	0.0668289	0.08919	1.81279	0.0593475	0.157918	0.0667613	0.138818	1.2271	0.124251
ENSG00000144747.14	TMF1	1.19529	0.632919	0.155409	0.166888	0.131925	0.2063	0.144179	0.652206	0.251253	0.125273	0.22207	0.368846	0.20731	0.198301	0.196854
ENSG00000183208.12	GDPGP1	0.0254467	0.759668	1.48099	0.0187447	0.0175053	0.0459222	0.0181851	0.0269003	0.0774353	0.0151944	1.0399	0.312621	0.0447702	1.31044	0.258783
ENSG00000136383.6	ALPK3	0.837406	0.0975433	0.0609123	0.094083	0.445812	0.145646	0.0799819	0.130898	0.759008	1.29533	0.184693	0.0706006	0.159782	0.155683	0.694576
ENSG00000113240.12	CLK4	0.107983	0.101323	0.0736627	0.0931422	1.89512	1.54591	0.112285	0.116357	0.21802	0.0790929	0.237529	0.0944295	0.178702	0.158784	0.156086
ENSG00000172803.17	SNX32	0.0259723	0.772205	0.0141483	0.0207037	0.53793	0.33263	0.913482	0.0305496	2.14118	0.0160143	0.0573827	0.25813	0.221748	0.0405377	0.0691583
ENSG00000113721.13	PDGFRB	0.895307	0.110016	0.0753548	0.103622	0.75372	0.172725	0.632361	0.13279	0.229482	0.0907348	0.188431	1.21128	0.187998	0.167459	0.159946
ENSG00000143643.12	TTC13	0.584732	0.0551561	1.48778	0.0481721	0.0464631	0.105947	0.672232	1.69568	0.15652	0.044564	0.128714	0.0419277	0.099168	0.101879	0.0913417
ENSG00000160551.9	TAOK1	0.0562217	0.0475794	0.0312476	0.802969	0.0395566	1.83643	0.766278	0.631202	0.141582	0.0361185	0.10597	0.225366	0.0877807	0.489043	0.0823529
ENSG00000143164.15	DCAF6	0.702408	0.296816	0.472266	0.307143	0.322952	0.018429	0.0073041	0.301331	0.342292	1.315	0.0235986	0.876527	0.0191569	0.280575	0.196114
ENSG00000113319.11	RASGRF2	1.01411	0.0261233	1.49969	0.0242705	0.0219305	0.0531368	0.0220596	0.0299294	0.092741	1.22709	0.0607048	0.0208556	0.635154	0.0474845	0.666642
ENSG00000131941.7	RHPN2	1.45317	0.101362	0.0693012	0.098923	0.0925644	0.17246	0.0950039	0.116234	0.213257	1.96636	0.18722	0.0866004	0.165665	0.159162	0.157906
ENSG00000081189.13	MEF2C	0.0398711	0.0399147	0.0199025	0.0426298	0.967145	0.0718294	0.0283012	1.56721	0.113533	2.22948	0.0845459	0.033985	0.0709386	0.0586526	0.0578683
ENSG00000213995.11	CARKD	0.0175371	0.649954	0.475568	0.0177044	0.554704	0.0358836	0.722374	0.0200314	0.0636888	0.839788	0.0409019	0.0133543	1.52329	0.0306272	0.458907
ENSG00000177576.11	C18orf32	0.0427747	0.0342155	0.0199568	0.645737	1.10968	1.07048	1.11608	0.0408037	0.107571	0.024325	0.0839576	0.0263692	0.0653329	0.0610026	0.97675
ENSG00000066322.12	ELOVL1	0.366023	1.70025	1.13974	0.0833871	0.0232274	0.0544194	1.32882	0.0336765	0.0918897	0.019081	0.0683289	0.179573	0.054004	0.0494797	0.248735
ENSG00000182871.14	COL18A1	0.0166498	0.0139401	0.00842511	0.0134921	0.0126268	0.78325	0.97611	0.443106	1.16123	0.0102214	0.037083	0.0121291	1.08393	0.0249978	0.873604
ENSG00000164329.13	PAPD4	0.0762394	0.512566	0.0186316	0.0293012	1.09233	0.062609	0.0261671	0.0367965	0.731316	1.87283	0.0784217	0.0233512	0.156694	0.0639867	0.65034
ENSG00000143387.12	CTSK	1.31155	0.0424341	1.86759	0.0396407	0.0365528	0.0817003	0.0358145	0.0546516	0.877312	0.450179	0.0974851	0.0418182	0.301216	0.0896887	0.0730344
ENSG00000185215.8	TNFAIP2	0.1393	0.137044	0.101872	0.405045	0.121932	0.188372	0.1249	1.25053	0.240207	1.30986	0.220578	0.115987	0.211765	0.193689	0.218258
ENSG00000244038.9	DDOST	4.03828	0.0320348	0.018983	0.0340685	0.0237205	0.0607024	0.0242138	0.453382	0.103175	0.021818	0.0885596	0.359481	0.0628426	0.0545927	0.0548553
ENSG00000087263.16	OGFOD1	0.407211	1.59403	0.184443	0.41549	0.255429	0.0255386	0.675124	0.343943	0.0493191	0.00851573	0.0323635	0.347622	0.0252281	0.824563	0.286198
ENSG00000173418.11	NAA20	0.210157	0.0200729	0.959578	0.0219579	0.0163681	1.70205	0.0172674	0.0232622	0.0731066	0.0151409	1.58815	0.420084	0.0430651	0.0366991	0.309004
ENSG00000163346.16	PBXIP1	0.75212	1.42335	0.00792317	0.0129207	0.226111	0.030189	0.801176	0.0183662	0.0529698	0.00969031	0.890326	0.761703	0.029706	0.430663	0.0238678
ENSG00000147119.3	CHST7	0.11172	0.00986952	0.00581195	0.00797376	1.26933	1.24797	0.00818777	1.54087	0.854954	0.00664058	0.0249543	0.00741452	0.350681	0.0170124	0.0172066
ENSG00000142494.13	SLC47A1	0.0233723	0.0201105	1.62478	0.0187739	0.0160502	0.043874	0.0175036	1.27999	0.0871053	0.617595	1.56635	0.0157025	0.0427617	0.0454837	0.0357315
ENSG00000186767.5	SPIN4	0.0863732	0.0771125	0.0512147	0.300186	1.12939	0.135848	1.43078	0.0889501	0.215464	0.0618653	0.147258	0.0666013	0.144199	0.125809	1.22572
ENSG00000121742.15	GJB6	0.419885	0.089052	1.19428	0.0914139	0.0671473	0.142055	0.0662372	0.0834823	1.24627	0.0599344	0.149158	0.784294	0.160159	0.609192	0.124891
ENSG00000177556.11	ATOX1	0.106493	0.0894572	2.44863	0.0950912	0.0758747	0.157478	0.809449	0.101904	0.205801	0.0781477	0.188084	0.0928842	0.156004	0.468243	0.139764
ENSG00000107281.9	NPDC1	0.469863	0.368557	0.00209078	0.00325156	0.347132	0.230843	1.14998	0.586624	0.524719	0.231877	1.22938	0.188326	0.145256	0.00758735	0.00707607
ENSG00000175416.12	CLTB	0.00989319	1.41689	0.00528765	0.930442	0.602684	0.0194247	1.39868	0.326911	0.0372522	0.155475	0.378283	0.144389	0.0208018	0.0175292	0.0168349
ENSG00000009413.15	REV3L	0.426527	0.200868	0.781474	0.45069	0.453265	0.0218809	1.25523	0.288163	0.041176	0.908501	0.0300841	0.00788035	0.378411	0.0186296	0.216612
ENSG00000177034.14	MTX3	0.028255	0.0222612	0.81883	1.44587	0.793185	0.0443641	0.0190302	0.0255188	0.0823803	0.0157043	0.0565678	0.0209985	1.64671	0.386923	0.0433979
ENSG00000088256.8	GNA11	0.470259	0.0387247	0.900672	1.04352	0.490285	0.0722654	1.09903	0.0436005	0.114494	0.028242	0.0845534	0.0358986	0.841235	0.0868276	0.064502
ENSG00000070785.16	EIF2B3	0.51638	0.0142945	0.889933	0.777964	0.0129873	0.0312721	1.27695	0.0177961	0.0566838	0.978242	0.0371115	0.511233	0.0312837	0.289974	0.0267841
ENSG00000029534.19	ANK1	0.340444	3.19076	1.15519	0.0258237	0.213247	0.0599519	0.0239237	0.0341394	0.111654	0.0200356	0.071293	0.0231005	0.0595815	0.0599436	0.0477557
ENSG00000241973.10	PI4KA	0.210575	0.117432	0.0723695	0.104946	0.0980516	0.967305	0.109014	1.45673	0.24244	0.185017	0.205669	0.409548	0.16411	0.623738	0.165494
ENSG00000088538.12	DOCK3	0.0581799	0.0516004	1.65763	0.0452177	1.05357	0.0950153	1.4515	0.357557	0.141178	0.0374772	0.110847	0.0378881	0.0930197	0.103191	0.08219
ENSG00000144619.14	CNTN4	0.193703	0.136693	0.0921515	0.126744	0.113473	0.192376	0.118942	0.999951	1.09692	0.124483	0.203207	0.982815	0.187586	0.250947	0.180233
ENSG00000182732.16	RGS6	0.127566	0.129983	0.0969411	1.10875	0.40002	0.184082	1.27886	0.154272	0.236098	0.113703	0.202546	0.101269	0.180149	0.558294	0.175382
ENSG00000072135.12	PTPN18	0.159889	0.577914	0.00681365	0.289007	0.141449	1.27608	0.605812	0.0178841	0.0488483	1.31933	0.0345513	0.00927374	0.614632	0.350886	0.0221378
ENSG00000156011.16	PSD3	0.444938	0.0306563	0.0194519	0.0312871	0.026378	0.0625495	1.51633	0.0425151	0.119947	1.21817	0.0742634	0.0277522	0.0613742	0.0582874	1.69427
ENSG00000136451.8	VEZF1	0.930423	0.0517908	0.0169718	0.670397	0.0230399	0.0600285	0.0229381	0.173778	0.0929333	2.13527	0.0661763	1.04103	0.0535468	0.0507133	0.0480163
ENSG00000105672.14	ETV2	0.506248	0.993767	1.07601	0.014755	0.320112	0.0323483	0.0125493	0.505189	0.0608361	0.221465	0.0409248	0.390353	0.409816	0.472051	0.411693
ENSG00000146223.14	RPL7L1	0.166209	0.163195	0.113156	0.203812	0.143908	0.223526	2.22249	0.171631	0.248496	0.16031	0.22807	0.128564	0.212371	0.208471	0.205745
ENSG00000196767.6	POU3F4	0.0103864	0.146797	0.666277	0.921786	0.543601	0.0188519	0.921627	0.0102194	0.0365642	0.00619809	0.980536	0.159005	0.608196	0.433956	0.0174885
ENSG00000137955.15	RABGGTB	0.0674304	0.125925	0.0399549	1.36905	1.14072	0.107481	0.052896	0.0741487	0.164338	1.71904	0.125629	0.052063	0.105697	0.104696	0.0946108
ENSG00000102738.7	MRPS31	0.0189494	0.0168591	1.15273	0.469612	0.405683	0.51554	0.0142057	0.02169	0.601039	1.20322	0.0454774	0.0135198	0.0377759	0.916454	0.0306057
ENSG00000186298.11	PPP1CC	0.147551	0.578123	1.04527	0.0392412	0.0373148	0.0776343	0.0375078	0.0471566	0.129057	1.09825	0.0913053	0.751098	0.0818576	0.0758282	1.16439
ENSG00000169499.14	PLEKHA2	0.00768814	0.00695158	1.17987	0.00648243	0.296884	0.0154345	0.00605347	0.371938	0.0317084	0.725176	0.349622	1.04083	0.753257	0.270147	0.423224
ENSG00000177839.6	PCDHB9	0.0119556	0.485683	0.909891	0.880227	0.00950172	0.0876621	0.00942917	0.366583	0.0443779	0.00826758	0.0289481	0.00817063	2.16302	0.0224307	0.440663
ENSG00000126804.13	ZBTB1	0.669759	0.0349866	0.0201184	0.509883	0.0323623	2.27121	0.0308951	0.041108	0.110611	1.39127	0.089516	0.0273383	0.0682856	0.0649596	0.0570235
ENSG00000129038.15	LOXL1	0.537546	0.907192	0.270857	1.08159	0.0273392	0.0617992	0.0271138	0.290012	0.420033	0.0228927	0.0741764	0.0256493	0.494848	1.13286	0.0534039
ENSG00000185345.18	PARK2	0.122949	1.12148	1.28956	0.105869	0.972484	0.165733	0.111289	0.123948	0.215556	0.0897123	0.255217	0.0989124	0.178554	0.15775	0.154439
ENSG00000128011.4	LRFN1	0.0974535	0.106198	3.50448	0.0868787	0.085299	0.160032	0.0905846	0.106517	0.202297	0.0766243	0.16725	0.0749369	0.15115	0.151892	0.149326
ENSG00000169193.11	CCDC126	0.0767192	1.9696	0.0478392	0.0776347	0.112945	0.122951	0.0782815	0.0846094	0.178025	0.0531677	0.153758	0.856231	1.22244	0.120366	0.144046
ENSG00000128039.10	SRD5A3	0.109266	0.100292	1.41758	0.100786	0.0849336	0.165593	2.03078	0.114823	0.224356	0.0767871	0.182649	0.101898	0.165698	0.151261	0.147667
ENSG00000075415.12	SLC25A3	0.150136	0.0394336	0.0247792	0.0415971	0.032813	0.0934917	0.0655667	0.0479986	0.138412	0.22236	1.09089	1.02359	0.0769886	2.28088	0.0699825
ENSG00000173480.10	ZNF417	0.299515	0.308496	0.474382	0.476662	0.0384789	0.242915	0.713504	0.670498	0.0115452	0.533014	0.829843	0.13727	0.52015	0.00545222	0.232889
ENSG00000143952.19	VPS54	0.121659	0.145928	0.0738691	0.0972837	2.2717	0.166404	0.0930676	0.118034	0.223282	0.0811174	0.17983	1.09247	0.166841	0.162111	0.158012
ENSG00000121871.3	SLITRK3	0.574147	0.0753845	2.00144	0.0695789	1.46045	0.128024	0.0679336	0.0832865	0.179791	0.0549165	0.147972	0.0586344	0.128065	0.147043	0.11729
ENSG00000159314.11	ARHGAP27	0.0369034	0.0334094	0.0197944	0.031281	0.548477	1.6997	0.0310814	1.3432	0.107449	1.18433	0.0778367	0.0241282	0.0676672	0.0595504	0.158121
ENSG00000167635.11	ZNF146	0.486166	0.103669	1.26084	0.100834	0.0896306	0.172536	0.101621	0.118507	0.216448	0.089566	0.194337	0.119173	1.76248	0.164244	0.168135
ENSG00000078596.10	ITM2A	0.265775	0.200397	0.00608096	0.00961354	0.109293	0.0233869	0.482832	0.0134393	1.17571	0.819963	0.526081	0.497067	0.0227246	0.296351	1.02928
ENSG00000203877.8	RIPPLY2	0.485955	0.111545	0.0781672	0.104755	0.529346	0.178186	1.06075	0.123362	0.222823	0.0926236	0.189486	0.572775	1.04672	0.161629	0.157984
ENSG00000078902.15	TOLLIP	0.154235	0.151441	1.7201	0.154706	0.136496	0.205371	0.13534	0.161999	0.245865	0.824138	0.220247	0.143189	0.210311	0.199137	0.207274
ENSG00000081148.11	IMPG2	0.764155	0.0187208	1.68224	0.0178118	0.451456	0.0411411	0.0162481	0.492428	0.0771567	1.07215	0.235732	0.290327	0.0391181	0.0383743	0.221962
ENSG00000160055.19	TMEM234	0.121863	0.113193	0.0906045	0.112905	0.0997516	0.183503	2.24326	0.990217	0.225459	0.095461	0.203867	0.093202	0.177624	0.16576	0.175388
ENSG00000153975.9	ZUFSP	1.02237	1.90799	0.0405153	0.0534264	1.3355	0.122544	0.0544045	0.082602	0.165025	0.049686	0.130077	0.0466708	0.125879	0.102986	0.0990373
ENSG00000112297.14	AIM1	0.276542	0.111013	0.0802185	0.104741	0.095108	0.172367	0.104776	0.123813	0.231633	1.42819	0.199598	1.01976	0.173371	0.833264	0.157635
ENSG00000158528.11	PPP1R9A	0.572194	0.110914	0.0611963	0.0863446	0.943611	0.155353	1.86273	0.100645	0.203209	0.0700625	0.170748	0.423031	0.164671	0.144566	0.143643
ENSG00000143578.15	CREB3L4	0.544911	0.0345232	0.802274	0.029965	0.0279952	0.0690135	0.0290795	2.18778	0.110503	0.455323	0.0842224	0.425917	0.508382	0.058013	0.0563372
ENSG00000204568.11	MRPS18B	0.365715	0.107103	0.0842625	0.110758	0.0939805	0.17265	0.0949236	0.129459	0.225564	1.11075	0.178341	0.562045	0.161467	0.169093	1.58971
ENSG00000175544.13	CABP4	0.35475	0.00757544	0.432286	0.471415	0.00646839	0.600861	1.04303	0.293004	0.0316557	0.101259	0.022925	0.00624058	1.34318	0.652722	0.116699
ENSG00000164692.17	COL1A2	0.804837	0.0811309	0.0594544	0.0721337	0.0664747	0.130377	0.0733661	0.0972038	0.191065	0.517122	0.162856	0.0604753	0.135602	0.128205	2.68572
ENSG00000173621.8	LRFN4	0.552082	0.0625189	0.978932	0.05879	0.531708	0.117078	0.0560017	0.0772507	0.16633	0.0520061	1.37522	0.0549172	1.01445	0.11857	0.110898
ENSG00000165124.17	SVEP1	0.0526539	0.21419	0.0320655	1.95286	0.454604	0.10267	0.0422501	0.0526304	0.150326	0.0411384	0.103748	0.0382742	0.439879	0.0899192	1.61606
ENSG00000109805.9	NCAPG	0.152165	0.154151	0.107589	0.973808	0.131907	0.207029	0.137369	0.168312	0.243592	1.54632	0.217538	0.130409	0.284172	0.211845	0.204255
ENSG00000005007.12	UPF1	0.0440086	0.0389132	0.0240868	0.0367416	0.0318856	0.0783965	0.0347214	0.0464185	0.12766	0.0285704	0.0923448	4.58645	0.0797991	0.0737894	0.0699938
ENSG00000067596.10	DHX8	0.627152	0.0483584	0.0180585	0.0281968	0.655383	0.0584653	1.52642	0.0328216	1.01583	0.0210401	0.0677786	0.748171	0.488578	0.0531499	0.049623
ENSG00000174238.14	PITPNA	0.661253	0.331743	0.0206714	0.628532	0.0261039	0.865184	0.0302087	0.0405797	0.112059	1.73203	0.0831752	0.26248	0.068547	0.501821	0.0563374
ENSG00000213096.9	ZNF254	0.510443	0.0191152	0.991315	0.902283	0.567915	0.0427254	0.65922	1.1235	0.0746013	0.014282	0.0500251	0.379801	0.042378	0.0418065	0.036126
ENSG00000119950.20	MXI1	1.38055	0.0438858	0.0296397	0.941197	0.0366458	0.388316	0.0383552	0.0498016	0.141148	1.90162	0.110965	0.0338225	0.126657	0.0930542	0.078314
ENSG00000198056.13	PRIM1	0.0420474	0.0277875	0.498383	0.0251921	0.593599	0.0616088	0.191031	0.0342156	0.0965303	0.0213065	0.0732913	0.0220478	1.02277	2.67272	0.0502577
ENSG00000106723.16	SPIN1	0.0624016	1.77395	0.0319967	0.0506773	0.0484368	0.110543	0.652082	0.0607945	0.150373	0.0390145	0.123871	1.66522	0.0987516	0.392597	0.103836
ENSG00000102531.16	FNDC3A	0.337043	0.481029	0.0082867	0.606153	0.468218	0.0302324	0.64722	0.0602511	0.0561065	1.19024	0.0384152	0.330801	0.605843	0.250357	0.359507
ENSG00000170231.15	FABP6	0.264737	0.319208	1.32934	0.0111691	0.011698	0.0279952	0.517195	0.0191671	0.0538006	0.882643	0.0337661	0.165166	0.0285251	1.291	0.517136
ENSG00000174444.14	RPL4	0.119884	0.117681	0.0922057	0.110296	0.0950999	0.324501	0.119527	0.136113	0.226513	0.230027	0.197216	2.81585	0.173934	0.169493	0.162956
ENSG00000100246.12	DNAL4	0.166149	0.415623	0.285201	0.56623	0.125084	0.366467	0.953458	0.00472955	0.219369	0.289904	0.800018	0.197458	0.475773	0.60747	0.0243603
ENSG00000135077.8	HAVCR2	0.60161	1.42382	1.5406	0.0591747	0.0512073	0.113269	0.0584846	0.0730334	0.174392	0.051985	0.126999	0.0547786	0.135266	0.763896	0.108533
ENSG00000184634.15	MED12	0.702005	0.12276	0.0826184	0.1331	0.096271	0.175618	0.108594	1.33368	0.234542	0.0927651	0.199294	0.644702	0.194202	0.820642	0.161816
ENSG00000143158.10	MPC2	0.0510449	0.0455362	0.0304987	0.783561	0.797467	0.0857386	1.97519	0.71846	0.139145	0.0388633	0.103297	0.365843	0.0895256	0.0815216	0.0780567
ENSG00000008300.14	CELSR3	0.778729	0.896042	0.802406	0.900949	0.589645	0.0212857	0.822791	0.34478	0.110688	0.00691062	0.0258838	0.120256	0.0208176	0.0195226	0.0189081
ENSG00000047410.13	TPR	0.150058	1.94657	0.117258	0.140242	0.128173	0.730155	0.140029	0.161716	0.255226	0.118461	0.250212	0.133807	0.206468	0.197604	0.201829
ENSG00000137135.17	ARHGEF39	0.0117211	0.196077	0.592725	0.00769877	0.386015	0.0191347	0.601551	0.536302	0.0388514	0.48926	1.16705	0.854129	0.20789	0.249034	0.124504
ENSG00000091009.7	RBM27	0.1252	0.124931	0.0828442	0.116286	0.663781	0.184032	0.113566	0.135589	0.228097	0.0958986	0.193326	2.16499	0.189792	0.475836	0.168194
ENSG00000134779.14	TPGS2	0.409669	0.0280392	0.0167847	0.47439	0.203729	0.060836	0.489685	0.620372	0.0982128	0.0209357	0.0664214	0.34136	2.17361	0.382841	0.048426
ENSG00000047932.13	GOPC	0.020264	0.899687	0.00945625	0.0148452	0.60234	0.0373678	0.669672	0.0209414	0.0632429	0.950927	0.509069	1.44358	0.0342774	0.157691	0.0301596
ENSG00000175556.16	LONRF3	0.0303337	0.0268803	1.72433	0.0254046	0.300798	0.878468	0.0241441	0.031105	0.0966048	1.32752	0.0672156	0.284284	0.0585064	0.048491	0.513865
ENSG00000125676.19	THOC2	0.149536	0.172525	1.21861	0.134687	0.132342	0.243775	0.135389	1.15604	0.261008	0.144554	0.224494	0.119625	0.399502	0.198898	0.194644
ENSG00000124383.8	MPHOSPH10	0.0176015	0.0160376	1.07157	0.917026	0.731933	0.0334687	0.0136558	0.0188131	0.0644125	0.324468	0.0450311	0.439317	0.862552	0.880316	0.0291942
ENSG00000122705.16	CLTA	0.423549	1.024	1.92746	0.020256	0.0185088	0.0458202	0.018976	0.025947	0.122868	0.014829	0.222045	0.0180747	0.0426151	0.958101	0.569875
ENSG00000138771.14	SHROOM3	0.187497	0.636961	0.248368	0.616301	0.00359832	0.010185	0.894523	0.728241	0.0207072	0.819098	0.335229	0.346399	0.187327	0.423428	0.0326474
ENSG00000100380.12	ST13	0.855898	1.13876	1.10532	0.0309689	0.0318476	0.0708913	0.0327778	0.0410669	0.717973	0.827109	0.0903228	0.269978	0.0750757	0.0673328	0.0639022
ENSG00000159640.15	ACE	0.225726	0.359011	0.498413	0.395307	0.492187	0.249838	0.233328	0.566186	0.812222	0.00229813	0.45022	0.25915	0.0076582	0.791989	0.149788
ENSG00000160298.17	C21orf58	0.143457	0.127556	2.90066	0.116393	0.111603	0.188747	0.112343	0.138193	0.232978	0.102712	0.197607	0.0994575	0.202436	0.192488	0.178459
ENSG00000183048.11	SLC25A10	0.0580579	0.046922	0.036034	0.043153	0.0478527	1.16297	0.0487663	0.0576258	0.147735	0.0372785	0.107887	3.04893	0.0884354	0.0784353	0.375791
ENSG00000120306.9	CYSTM1	0.12239	0.115955	0.0844209	2.35401	0.100349	0.180612	0.131594	0.131818	0.223901	0.091968	0.213317	0.113093	0.178754	0.866713	0.164675
ENSG00000160460.15	SPTBN4	1.0374	0.00781536	0.00444661	0.00691315	0.513312	0.483078	0.435173	0.771461	0.913735	0.00548494	0.0224951	0.121402	0.0162539	1.12821	0.0165327
ENSG00000272325.1	NUDT3	0.0954754	0.077109	0.0539078	0.0736154	2.13859	0.143126	0.0777312	0.100841	0.188791	0.0663345	0.160881	0.0706596	0.132908	1.74187	0.134174
ENSG00000103319.11	EEF2K	0.326695	0.010307	1.05949	0.009916	0.275593	0.0227746	0.205178	0.779158	0.044958	0.883411	0.391991	0.460284	0.747494	0.0199752	0.240668
ENSG00000100625.8	SIX4	0.0754315	0.0684083	0.041892	0.0664329	0.0581111	0.120244	0.0614465	0.0754655	0.170763	2.93502	0.164396	1.1332	0.122746	0.111365	0.110193
ENSG00000198502.5	HLA-DRB5	0.470345	0.0938203	0.0667074	1.77386	0.0781029	0.149861	0.0847746	0.121216	1.58516	0.0846702	0.182273	0.0755504	0.149682	0.145782	0.146962
ENSG00000108846.15	ABCC3	0.0768951	0.0682167	0.0437542	0.0659177	3.94617	0.120272	0.0602906	0.0855856	0.18466	0.0549298	0.155248	0.0580088	0.130409	0.118228	0.123036
ENSG00000256537.4	SMIM10L1	1.27415	0.0178487	0.723179	0.016673	0.505018	0.0403335	0.0164946	0.48089	0.068869	0.0127659	2.1766	0.0177926	0.0382296	0.0350468	0.0355955
ENSG00000105258.8	POLR2I	0.0150575	1.05567	0.00845604	0.0159906	0.421826	0.0302587	0.576447	0.0170481	0.0573052	0.532671	0.0392677	0.0127233	2.27593	0.0311039	0.379632
ENSG00000185024.16	BRF1	0.0056338	0.00500332	0.37819	0.00457358	0.521126	0.01095	1.26789	0.117053	0.0220973	0.477744	1.85537	0.293046	0.384604	0.0719178	0.0743158
ENSG00000102524.11	TNFSF13B	0.887287	0.0741228	1.19275	0.0660739	0.062825	0.138771	1.94521	0.0951975	0.178485	0.0535979	0.175322	0.0617432	0.121511	0.128113	0.116904
ENSG00000107521.18	HPS1	0.0532594	0.0473946	0.026425	0.0455343	2.05659	0.0827719	0.0399024	0.304064	0.146376	0.0362873	0.10342	0.0372036	0.0908769	0.719937	1.59601
ENSG00000177108.5	ZDHHC22	0.624843	0.0888674	0.0534879	0.346863	0.0669537	0.709049	1.91366	0.614235	0.191261	0.0667437	0.153853	0.0643081	0.131428	0.130873	0.1211
ENSG00000100416.12	TRMU	0.0683969	0.067609	1.18758	2.41457	0.0522628	0.114332	0.0611041	0.082897	0.176727	0.0510312	0.138762	0.539634	0.149913	0.106842	0.104708
ENSG00000162704.15	ARPC5	0.247464	0.0382901	0.0237761	0.809125	0.0310283	0.894039	0.0346306	1.08818	0.122226	0.0268053	0.0900425	1.79767	0.0725659	0.0692048	0.0635932
ENSG00000103811.15	CTSH	0.576221	0.52042	0.153081	1.07865	0.386325	0.518148	0.358189	0.00907588	0.0292775	0.155459	0.0199316	0.538647	0.659302	0.267282	0.215264
ENSG00000125462.16	C1orf61	0.729287	0.0620959	1.71833	0.053905	0.973122	0.109761	0.054698	0.074194	0.169278	0.903321	0.124327	0.0551483	0.106636	0.0995542	0.10482
ENSG00000139697.11	SBNO1	0.00027684	0.470689	0.307647	0.162137	0.156381	0.0662281	0.245376	2.37353	0.475792	0.33421	0.279017	0.000184124	0.56393	0.000504812	0.0635951
ENSG00000136490.8	LIMD2	0.234654	0.0342208	0.0206593	0.0304462	0.0268446	0.065537	0.658707	0.144361	0.110892	2.03015	0.619693	0.778532	0.0683276	0.543564	0.0556312
ENSG00000141543.9	EIF4A3	0.251368	0.0621867	0.0368917	2.37096	0.0471162	0.10939	0.82927	0.0649977	0.163948	0.0443133	0.12286	0.0508289	0.997701	0.0967891	0.094625
ENSG00000079482.12	OPHN1	0.169783	0.0894003	0.58922	0.359291	0.00499952	0.0142291	0.97077	0.202353	0.174497	0.00437759	2.02147	0.192453	0.306302	0.0125653	0.37517
ENSG00000168216.10	LMBRD1	0.0992079	0.0992834	0.0668409	0.0872663	0.861593	0.160729	0.0926613	0.125555	0.221805	2.2038	0.644748	0.0805587	0.153897	0.148524	0.156137
ENSG00000178691.10	SUZ12	1.2558	0.882036	0.0113496	0.0164386	0.0153911	0.0410567	0.766196	0.828866	0.07052	0.436525	0.048064	0.0142951	0.047889	0.991344	0.0337939
ENSG00000180353.10	HCLS1	0.66798	1.01466	0.0108557	0.0168296	0.533572	0.0384148	1.36836	0.0247907	0.0763675	0.260819	0.0469161	1.29011	0.0387587	0.035467	0.0360938
ENSG00000166573.5	GALR1	0.813907	0.0876861	0.0587788	0.859511	0.0837994	0.14675	1.4141	0.819697	0.193666	0.079764	0.172562	0.0705776	0.148796	0.13848	0.148291
ENSG00000117862.11	TXNDC12	0.4757	0.950707	0.0213195	0.0314079	0.0271744	1.07255	0.0305689	0.0469053	0.109052	1.35322	0.0769373	1.04453	0.0655319	0.0597653	0.0560329
ENSG00000168813.16	ZNF507	0.86206	1.32599	0.554795	0.0155463	0.013807	0.0364898	0.616625	0.246217	0.0637345	0.0124357	0.0451033	1.01754	0.58857	0.0324066	0.0325723
ENSG00000168256.17	NKIRAS2	0.365172	1.29104	0.952466	0.992414	0.090068	0.112	0.0642867	0.0745761	0.168057	0.0484173	0.130058	0.0562646	0.117508	0.751194	0.111549
ENSG00000100099.20	HPS4	0.0308283	0.378673	0.0155434	1.84312	0.728296	0.0542335	1.6638	0.0309136	0.0958856	0.019884	0.062894	0.365618	0.0559627	0.0486835	0.0464016
ENSG00000161888.11	SPC24	0.0421255	0.0380841	0.0259925	0.0342918	0.0373945	0.0753715	0.0355764	0.0457497	0.122754	1.52139	0.0859666	0.600884	0.0790348	1.39308	1.26929
ENSG00000183172.8	SMDT1	0.0303198	0.0251305	0.0156052	0.0240183	0.0206847	0.492794	0.0231282	0.0298518	0.09878	0.0185202	0.0688023	4.02433	0.0536265	0.463036	0.0479616
ENSG00000038002.8	AGA	0.290582	0.00519977	0.199999	0.857864	0.253342	0.011825	0.134233	0.48934	0.228757	0.728255	1.51469	0.284167	0.26063	0.21974	0.0103886
ENSG00000172183.14	ISG20	0.0607136	0.0490549	0.0324212	0.817163	1.46569	0.0936774	1.47936	0.240607	0.14845	0.0363301	0.111205	0.573741	0.0917741	0.0822971	0.0970803
ENSG00000028277.20	POU2F2	0.501941	0.0466832	0.80095	0.763809	0.0384318	0.0909905	0.0417731	0.0513787	0.137357	0.0378656	0.103244	0.0385784	0.0915558	2.54584	0.0932825
ENSG00000180998.11	GPR137C	0.975766	0.325626	0.0605025	1.66945	0.0722993	0.148211	0.080077	0.0981591	0.209647	0.066864	0.163162	0.0932173	0.975859	0.143149	0.141446
ENSG00000236782.6	RP11-96L14.7	0.227774	1.44493	0.0198991	1.51302	0.0259728	0.0595552	0.0267992	0.134933	1.24294	0.0246914	0.0775468	0.0252843	0.069486	0.478	0.0570124
ENSG00000148290.9	SURF1	0.800139	0.126942	0.0951663	0.109514	0.10321	0.185525	2.35513	0.131453	0.223533	0.0996045	0.202748	0.0942302	0.185131	0.189057	0.184772
ENSG00000143570.17	SLC39A1	0.219259	0.832715	0.632477	1.101	0.63746	0.0298748	0.012598	0.0167684	0.0577754	0.795653	0.0386181	0.0112213	1.03056	0.0276383	0.0264657
ENSG00000103994.16	ZNF106	0.550361	0.00969323	0.608007	0.232827	0.404347	0.0213853	0.0741787	0.0232399	0.474671	0.595189	2.03185	0.393305	0.0209464	0.0203073	0.0187454
ENSG00000198001.13	IRAK4	0.0224877	0.018246	0.817222	0.0169331	0.235946	0.773829	0.0148567	1.25208	0.06927	1.4379	0.0458344	0.0148472	0.0395818	0.0338107	0.668466
ENSG00000174652.17	ZNF266	0.100788	1.13541	2.05585	0.088712	0.079772	0.16272	0.090679	0.11442	0.210495	0.0784418	0.189977	0.078182	0.522268	0.145825	0.144088
ENSG00000111530.12	CAND1	0.0791605	0.0745513	0.454707	2.44875	1.13181	0.123601	0.0668283	0.0890412	0.185518	0.0595863	0.143676	0.0590394	0.126602	0.139991	0.114033
ENSG00000111364.15	DDX55	0.297953	0.411035	1.62317	0.0191464	0.0162698	0.539964	1.39812	0.737656	0.0757366	0.0150413	0.0507177	0.154575	0.0412895	0.0390419	0.0357356
ENSG00000119772.16	DNMT3A	0.0545634	0.0516056	0.0307515	1.50626	1.4138	0.0936986	0.0474228	0.0599317	0.149476	1.52468	0.125769	0.041464	0.0932102	0.0891568	0.0880238
ENSG00000198346.10	ZNF813	0.531627	0.657797	0.608767	0.0123091	0.0107423	0.0291051	0.398178	0.0160074	0.507893	1.10864	0.0372428	0.443396	0.0277055	0.529971	0.553049
ENSG00000155926.13	SLA	0.137142	1.80104	0.106526	0.128393	0.115387	0.189191	0.1317	0.144222	0.240811	0.112666	0.207622	0.124427	0.204928	1.15945	0.181323
ENSG00000154917.10	RAB6B	0.0924601	0.0840402	0.0640819	0.105682	1.00582	0.142618	0.0804063	0.131442	0.213807	1.91147	0.173322	0.824058	0.153735	0.130061	0.135552
ENSG00000173545.4	ZNF622	0.425144	1.07428	0.0157942	0.0254403	1.32177	0.0498001	0.0221389	1.12834	0.0937988	1.04758	0.0624964	0.021424	0.0555528	0.0468552	0.0509264
ENSG00000151846.8	PABPC3	0.753129	0.0400038	0.0243404	0.890944	0.610599	0.0828561	0.752317	0.0439324	0.135095	1.32083	0.0908214	0.425306	0.0797135	0.0844913	0.0709372
ENSG00000189067.12	LITAF	0.0280056	0.0243749	0.0143989	0.0232846	0.40817	0.0599963	1.85691	0.0275156	0.0964458	0.586835	0.0614413	1.10688	0.051344	0.652051	0.449503
ENSG00000180398.11	MCFD2	0.236224	0.282876	0.00527447	0.61379	0.40158	0.900977	0.00791357	0.011769	0.0393748	0.514808	0.0254458	0.632043	0.798676	0.576756	0.433275
ENSG00000125821.11	DTD1	0.768279	0.431532	0.666627	0.624999	0.709283	0.552819	0.476804	0.012281	0.0412794	0.00683588	0.0274921	0.0111229	0.338006	0.0189851	0.793568
ENSG00000134369.15	NAV1	0.0145906	1.80525	0.00755441	0.489272	0.537217	0.0286643	0.0117177	0.016402	0.0546095	0.623889	1.19765	0.163351	0.133698	0.363629	0.0243758
ENSG00000109046.14	WSB1	0.0163906	0.381294	1.05025	1.98139	0.268079	0.0312057	0.622231	0.0210198	0.0589169	0.0707081	0.0398724	0.251171	0.616679	0.0279889	0.0304634
ENSG00000147133.15	TAF1	0.340421	0.00759618	0.527717	0.00747119	0.579039	0.337575	0.00645389	0.193129	1.69468	0.00578627	0.0215518	0.24542	0.0193613	1.48371	0.0139599
ENSG00000084207.15	GSTP1	0.0419886	0.0355665	1.76111	0.0322989	0.760641	1.38274	0.0343692	0.448429	0.118255	0.0292103	0.0832109	0.418783	0.080116	0.0677375	0.118344
ENSG00000089157.15	RPLP0	0.254786	0.648296	0.115768	0.350247	0.426229	0.0110847	1.1394	0.385214	0.00585253	0.200829	0.87893	0.236171	0.326452	0.18663	0.331478
ENSG00000103707.9	MTFMT	0.37624	0.371173	0.000449604	0.51584	0.102452	0.379651	0.945136	0.19919	0.00379554	0.0398099	1.62759	0.147158	0.244916	0.516893	0.0283818
ENSG00000077150.17	NFKB2	1.08432	0.0641461	0.0382246	0.0446386	0.686238	0.0938523	0.0459131	1.39901	0.181834	0.0393611	0.105455	1.27655	0.143194	0.0882922	0.0893199
ENSG00000134339.8	SAA2	1.57141	0.0779881	0.0489682	1.53658	0.0641694	0.131234	0.0662425	0.113101	0.180679	0.0589329	0.148209	0.0630939	0.131414	0.955535	0.145259
ENSG00000117036.11	ETV3	4.98444	0.0122088	0.00690869	0.0104754	0.0100748	0.0250698	0.00985721	0.0147237	0.0503897	0.0084259	0.0323608	0.00855487	0.249882	0.0223738	0.0276506
ENSG00000073711.10	PPP2R3A	0.0668456	0.0673425	0.0399266	1.42932	1.17008	0.118249	0.0640129	0.0718621	0.175059	0.0487538	0.11901	0.290746	0.110284	1.47891	0.0951903
ENSG00000078070.11	MCCC1	0.105855	0.0941999	0.0649564	1.55729	1.18004	0.159746	0.087922	0.110283	0.231337	0.0755481	0.943512	0.0810595	0.16108	0.174815	0.153843
ENSG00000133983.14	COX16	0.271532	0.0224232	0.0138289	0.0228423	0.0185514	0.0488404	0.0225311	1.45208	1.66745	0.597741	0.0564169	0.0171449	0.876938	0.0427973	0.319491
ENSG00000112394.16	SLC16A10	0.275875	0.0171919	0.879757	1.01802	0.839501	0.0375607	0.0152576	0.530371	0.0647612	0.0117329	0.0461022	0.0140846	1.64598	0.0347124	0.0316288
ENSG00000119782.13	FKBP1B	0.124311	0.127148	0.0784462	0.107531	0.99509	0.184486	2.24145	0.125413	0.224894	0.0965023	0.192165	0.0930249	0.174718	0.163364	0.175727
ENSG00000138363.14	ATIC	0.078391	0.0715437	0.0399504	0.0720679	3.55952	0.130699	0.0581179	0.0769709	0.162856	0.360042	0.13636	0.270167	0.114911	0.104385	0.0978152
ENSG00000100218.11	RSPH14	0.0244206	0.310452	1.23457	1.33635	0.0173424	1.48878	0.633838	0.146038	0.0756603	0.0144699	0.0470788	0.0145129	0.0408361	0.0369286	0.03634
ENSG00000175832.12	ETV4	0.592825	0.103509	0.069756	1.18608	0.0917692	0.166485	0.0951091	0.116574	0.212523	0.0851375	0.179956	0.919963	0.165171	0.159073	1.00774
ENSG00000157240.3	FZD1	0.107338	0.0156337	1.1224	0.0142914	0.0124123	0.874432	0.568155	0.0196572	0.0588138	0.0116557	1.30729	0.0141531	1.27917	0.030532	0.0300419
ENSG00000166275.15	BORCS7	1.66124	0.439805	1.63179	0.0407272	0.0420182	0.0883151	0.0407805	0.0615246	0.137925	0.0372783	0.109588	0.837175	0.0936541	0.0806991	0.0807597
ENSG00000108556.7	CHRNE	0.707948	0.0480606	1.13627	0.0768079	0.413203	0.0891605	0.044439	1.67253	0.145284	0.0364843	0.699185	0.0406099	0.0876013	0.0971859	0.0843382
ENSG00000072274.12	TFRC	0.144873	1.72012	0.102311	0.128119	0.120906	0.218512	0.157123	0.15264	0.259676	0.113559	0.214375	0.136957	0.187936	1.15116	0.178396
ENSG00000163531.15	NFASC	0.0148561	0.316755	1.04657	0.0110369	0.154793	0.29023	0.490374	0.0149577	0.0485055	1.08585	0.0319809	0.00902265	1.28267	0.441406	0.234803
ENSG00000120158.11	RCL1	1.38181	0.0340394	0.180203	0.252961	1.12812	0.0628437	0.0299718	0.0395654	0.123501	0.0246219	0.0770819	0.026025	0.215151	1.49297	0.353242
ENSG00000120868.13	APAF1	0.138364	0.12939	0.0875563	0.39619	1.73446	0.213666	0.114574	0.153574	0.256733	0.100854	0.238855	0.349544	0.211003	0.752825	0.17432
ENSG00000180104.15	EXOC3	0.565047	0.0727916	1.25504	0.0615281	0.0557742	0.119884	0.0707936	0.0886115	0.179555	0.0595693	1.48015	0.969052	0.12053	0.109465	0.107802
ENSG00000171174.13	RBKS	0.0352656	0.0293573	0.847914	0.374277	1.42909	0.0629699	1.3842	0.0359088	0.102409	0.021722	0.915508	0.0228357	0.0626514	0.0550203	0.0532837
ENSG00000132436.11	FIGNL1	1.08121	1.47962	0.0652891	0.0898376	0.0806312	0.177842	0.100131	0.105458	0.203876	0.073481	0.940894	0.326785	0.168771	0.176974	0.138015
ENSG00000177301.13	KCNA2	0.132118	0.145814	0.0931751	1.40517	1.16438	0.183935	0.124565	0.144121	0.240707	0.115189	0.210607	0.513297	0.187339	0.184177	0.1755
ENSG00000032389.12	TSSC1	0.735006	0.055428	0.0367628	0.964319	0.0454168	0.0997296	0.0502333	1.36772	0.165219	1.38774	0.116226	0.0489899	0.102526	0.093014	0.0895738
ENSG00000196378.11	ZNF34	0.0197089	0.0170363	0.440332	0.0160418	0.442136	0.0375128	0.958516	1.22756	0.0689898	0.0121931	1.37161	0.521005	0.0348139	0.0335564	0.261711
ENSG00000100027.14	YPEL1	0.167894	0.148806	0.819867	0.146941	0.117658	0.203673	0.15749	0.161483	1.91105	0.158234	0.212142	0.121652	0.20298	0.216485	0.188621
ENSG00000091986.15	CCDC80	0.0781421	0.0716233	0.0458815	0.070134	0.058308	0.121409	0.0608708	0.0885731	0.179461	1.25468	0.141692	2.76067	0.120246	0.134753	0.111785
ENSG00000120370.12	GORAB	0.00579473	0.585829	0.147286	0.00497148	0.026865	1.10376	0.687325	1.02235	0.0235975	0.757589	0.503462	0.278668	0.320262	0.0104923	0.0104196
ENSG00000178796.12	RIIAD1	0.0751711	0.0773037	0.0495473	1.27299	1.5136	0.122058	0.0648652	0.0865448	0.17911	1.29213	0.152351	0.0582827	0.122513	0.117137	0.115625
ENSG00000123983.13	ACSL3	0.13904	0.133488	0.0985962	0.144588	0.122329	0.193207	0.125205	0.146958	0.237286	2.66685	0.215424	0.127432	0.232564	0.191695	0.201555
ENSG00000149646.12	CNBD2	0.285873	0.43075	1.16636	0.0050535	0.162688	0.194183	0.596389	0.200585	0.181993	0.979271	0.469482	0.407564	0.0126126	0.321226	0.0740981
ENSG00000111837.11	MAK	0.125754	0.112897	0.0916993	2.24601	0.120749	0.177955	0.107156	0.125525	0.223897	0.0902141	0.193075	0.977396	0.184426	0.165568	0.168507
ENSG00000168255.19	POLR2J3	0.727369	0.0951241	0.0741717	0.0990765	0.0806214	0.150198	0.0874555	2.0064	0.207473	0.0800433	0.17485	0.979357	0.158612	0.140271	0.147101
ENSG00000157881.13	PANK4	0.792716	0.487752	0.691896	0.335325	0.314971	0.374605	1.12682	0.909597	0.0291822	0.00473126	0.0189364	0.0052134	0.0152627	0.364626	0.0144534
ENSG00000189308.10	LIN54	0.0538141	0.0447837	0.0280992	0.385085	0.0378419	0.0883908	3.01309	1.1929	0.136757	0.034752	0.0986844	0.0350665	0.0859397	0.0773344	0.0759562
ENSG00000079739.15	PGM1	0.135141	0.0536448	1.34608	0.050602	0.44756	0.108996	1.48329	0.0604004	0.159769	0.0445109	0.114349	0.0459917	0.0975414	1.11952	0.0936254
ENSG00000183434.9	TFDP3	0.315764	0.0133438	0.843268	0.0119267	0.0112863	0.0277594	0.0122985	0.803238	0.0537984	0.0422169	0.0346499	0.0100588	2.85856	0.265272	0.167364
ENSG00000212123.3	PRR22	0.646571	0.558592	0.099934	0.12462	0.169197	0.193043	0.687988	0.160422	0.856972	0.147235	0.20472	0.116743	0.201724	0.634893	0.203019
ENSG00000205707.10	LYRM5	0.154483	0.77324	0.118552	0.142133	0.134555	0.202586	0.915886	0.158588	0.256255	0.125586	0.22238	0.128553	1.15626	0.201471	0.199096
ENSG00000166960.16	CCDC178	0.0178158	0.0152752	0.00854373	0.58107	0.885657	0.0318396	1.40352	1.18949	0.737187	0.300085	0.0413147	0.01137	0.0341312	0.181177	0.0289264
ENSG00000151748.14	SAV1	0.568988	0.150558	0.0928799	0.12665	0.120622	0.188264	2.41344	0.138053	0.243954	0.100771	0.235745	0.111937	0.195413	0.176711	0.172811
ENSG00000170579.14	DLGAP1	0.51787	0.0380573	0.0257097	1.42241	0.945184	0.362021	0.0341474	0.0432932	0.117879	0.0288874	0.0875163	0.0308653	0.328803	0.817791	0.609877
ENSG00000113555.5	PCDH12	0.0454616	1.25382	1.54911	0.0464679	0.0361473	0.364528	0.039651	0.0484375	0.13289	0.0337019	0.0955368	0.780619	0.0851706	0.0766188	0.80939
ENSG00000139714.12	MORN3	0.117041	0.112366	0.488709	0.101335	0.187481	0.173379	1.95164	0.117759	0.225551	0.104186	0.180203	0.888039	0.190545	0.159412	0.151435
ENSG00000120549.16	KIAA1217	0.16464	0.169154	0.130272	0.146327	0.144724	0.221942	0.14954	0.195175	0.257853	2.1187	0.236712	0.134624	0.219518	0.212696	0.246705
ENSG00000135362.13	PRR5L	0.788147	0.0622842	0.0372406	0.0536634	0.0515351	0.112101	0.0503184	0.0677918	0.16807	2.04884	0.123868	0.0464845	0.114729	1.49337	0.1264
ENSG00000106244.12	PDAP1	0.836247	0.121206	2.20829	0.113516	0.110003	0.185189	0.114065	0.137661	0.232227	0.10309	0.201078	0.105542	0.189587	0.209187	0.176887
ENSG00000061794.12	MRPS35	0.344454	0.281402	0.610863	0.329906	0.0644124	0.0116441	0.561582	0.402679	0.0231747	0.842589	1.16024	0.406892	0.0115405	0.0396187	0.398455
ENSG00000176974.17	SHMT1	0.0236931	0.406404	0.375499	0.0184869	0.428319	0.0416673	0.0175143	1.19007	0.0725689	1.52915	0.050449	1.17458	0.0456583	0.0418415	0.0409143
ENSG00000100749.7	VRK1	0.0629472	0.732704	0.937691	1.82526	0.824951	0.115019	0.0518803	0.0763599	0.161521	0.0460251	0.130421	0.0720513	0.108887	0.0982334	0.101179
ENSG00000112110.9	MRPL18	0.0826991	0.0696684	0.679462	0.366697	0.0383703	0.0877487	0.0433698	0.87192	0.149016	0.0335461	0.105047	2.60219	0.0889771	0.0836571	0.0800848
ENSG00000052723.11	SIKE1	0.0785355	0.477905	0.269695	0.67272	0.00405726	0.0114322	0.422537	0.00609911	2.10287	0.00370545	0.534453	0.329794	0.0120696	0.462632	0.100596
ENSG00000162645.12	GBP2	0.0218123	0.337561	0.680657	0.417904	0.0157061	0.0423079	0.917684	0.745931	0.0711211	0.0137594	0.836419	0.0157233	0.964707	0.340072	0.0364986
ENSG00000204219.9	TCEA3	1.22231	0.0156188	0.00949225	0.0141599	1.18627	0.0363671	0.0135573	0.0176929	0.0642584	0.0111088	0.0407016	0.149479	0.0339582	0.709803	1.94115
ENSG00000183092.15	BEGAIN	0.0774023	0.0692359	0.042027	0.0614979	1.54044	0.115661	0.0554412	1.59005	0.1844	0.624158	0.136637	0.471367	0.119361	0.116726	0.112741
ENSG00000077463.14	SIRT6	0.151654	0.0308935	0.018531	1.04962	0.025573	0.0619106	0.0264875	2.43128	0.101936	0.649275	0.075529	0.614017	0.062504	0.0573839	0.0728735
ENSG00000141985.9	SH3GL1	0.0434346	0.478724	0.0277725	0.604118	0.267769	2.68031	0.0363028	0.0454611	0.127041	0.528285	0.0883146	0.247581	0.0707644	0.0966892	0.066053
ENSG00000141497.13	ZMYND15	0.354799	0.470924	0.007611	0.0116368	0.0103388	0.0277138	1.26027	0.0152382	0.0517811	1.18641	0.0371431	0.459922	0.224288	0.436817	0.917438
ENSG00000198130.14	HIBCH	0.142442	0.136982	0.113402	0.129091	1.44127	0.208735	0.548589	0.155437	0.239505	0.125325	0.21048	0.924075	0.19587	0.187827	0.187347
ENSG00000132953.16	XPO4	0.500201	0.0212424	0.0134331	0.364494	0.719252	0.0452503	0.286575	0.0769188	1.7409	1.13749	0.0605211	0.0173808	0.048994	0.0409208	0.375379
ENSG00000152683.14	SLC30A6	0.135364	1.51794	0.0510202	0.102747	0.76953	0.141444	0.0697221	0.0867437	0.190697	1.55449	0.148193	0.1053	0.148054	0.121625	0.132712
ENSG00000155561.14	NUP205	0.0656938	0.0648969	0.0411409	0.0592929	0.0545326	0.111814	0.0530872	0.0699979	0.168648	2.97579	0.924149	0.436243	0.106033	0.100968	0.107648
ENSG00000169258.6	GPRIN1	0.0285831	0.0236893	0.906806	0.0219229	0.953132	0.0478638	1.42699	0.0263278	1.04717	0.0174023	0.0578833	0.283886	0.520211	0.0429717	0.0445384
ENSG00000166448.14	TMEM130	0.102433	0.118996	0.0681104	1.23816	0.0789947	0.860687	0.0970251	0.108058	0.207252	0.0760476	0.962406	0.0927212	0.151582	0.146464	0.883847
ENSG00000115825.9	PRKD3	0.231202	0.154058	2.17272	0.145567	0.147397	0.212303	0.143184	0.184369	0.24975	0.131193	0.22503	0.132052	0.225525	0.221982	0.204263
ENSG00000185008.17	ROBO2	0.54711	1.36772	0.0240488	0.0367202	0.0339404	0.0741302	0.0344916	0.0540385	0.121474	1.75479	0.0924703	1.05311	0.077795	0.0695124	0.0645676
ENSG00000126001.15	CEP250	0.0188373	0.0179066	1.26767	0.0165224	0.278958	0.0402714	0.469374	0.0213752	0.0705936	1.60783	0.046944	0.303326	1.23245	0.0341847	0.0333528
ENSG00000118412.12	CASP8AP2	0.149284	0.08363	0.0550368	2.50861	0.0845045	0.141403	0.0818076	0.116433	0.193054	0.0666821	0.160865	1.19746	0.146446	0.130579	0.130295
ENSG00000188486.3	H2AFX	0.0515175	0.828431	0.0279826	1.04002	0.651705	0.899963	0.0391438	0.0477271	0.130131	0.40406	1.01809	0.0324875	0.0814005	0.0763114	0.0705035
ENSG00000149196.15	C11orf73	0.0105188	0.00986125	0.00638253	0.297291	0.344244	0.539435	0.00847787	0.572802	0.0426104	0.00733061	0.0265914	2.79718	0.780544	0.0184881	0.0175791
ENSG00000081320.10	STK17B	0.00997431	0.539703	0.662973	0.881058	0.00677563	0.62792	0.0629781	0.0110897	0.0334053	0.00582696	0.914152	0.505714	0.914834	0.0160539	0.290565
ENSG00000205090.8	TMEM240	0.0476308	0.0433636	0.437626	0.0432162	2.10253	0.0872685	0.0387911	0.0532465	0.138451	0.0326775	0.0977082	1.14076	0.0831598	0.964921	0.0760962
ENSG00000171100.14	MTM1	0.148128	0.157382	0.103497	0.143264	1.99124	0.216514	0.765912	0.147857	0.252655	0.110413	0.210503	0.115412	0.203039	0.189334	0.201041
ENSG00000075711.20	DLG1	0.50316	0.0461692	0.0306644	0.0433901	0.0383901	0.0993364	1.05127	2.27777	0.144585	0.0399525	0.101537	0.750762	0.08733	0.0836896	0.0826011
ENSG00000124507.10	PACSIN1	0.288065	0.0257865	2.09207	0.0224073	0.250146	0.339786	0.023433	0.0298553	0.0896039	0.841883	0.0651112	0.487318	0.0532794	0.787752	0.0465588
ENSG00000101335.9	MYL9	0.110801	0.11114	1.60663	0.103261	0.0889629	0.178917	0.099827	0.124017	0.214245	0.0831955	1.84813	0.0867947	0.168602	0.159252	0.156295
ENSG00000157895.11	C12orf43	3.62453	0.655573	0.00633057	0.0103903	0.184964	0.0230106	0.00916382	0.013702	0.0424485	0.00738744	0.724931	0.00750469	0.0228203	0.0202051	0.124628
ENSG00000174165.7	ZDHHC24	1.02507	0.382691	0.0142544	1.13569	0.0192853	0.0496419	0.0228448	0.183786	0.0854339	0.870194	0.384684	0.0191834	1.17149	0.0428385	0.0403613
ENSG00000164105.3	SAP30	0.0225837	1.50812	0.0125795	0.0173347	0.670015	0.0423388	0.0173619	0.0251355	1.92325	0.0153442	0.0557341	0.287501	0.39778	0.0381886	0.421446
ENSG00000144426.18	NBEAL1	0.246899	0.020191	0.806291	0.229096	0.736332	0.0482118	0.0200097	0.305209	0.0781699	0.0232603	0.0619124	0.697073	1.30157	0.507417	0.37137
ENSG00000164403.14	SHROOM1	0.7912	0.0392474	0.0273307	1.17281	0.0330012	0.0775978	2.70965	0.0457942	0.127054	0.0302432	0.0930458	0.0307949	0.0781202	0.0766558	0.0690147
ENSG00000134874.17	DZIP1	1.18086	0.0567429	0.0387585	0.0507825	0.25635	0.102712	1.20714	0.0721642	0.166056	0.431942	0.121952	0.873905	0.119647	0.0961332	0.573821
ENSG00000196850.5	PPTC7	0.02653	1.06105	0.739821	1.06141	0.552834	0.0490424	0.214371	0.0290846	0.0879714	0.0174157	0.0600466	0.317948	1.14517	0.0427641	0.0410062
ENSG00000153250.17	RBMS1	0.106704	0.0535604	3.44009	0.0494451	0.848957	0.0997362	0.0466486	0.0607413	0.152077	0.0413179	0.115561	0.0472	0.102663	0.0967722	0.0984872
ENSG00000120685.19	PROSER1	0.0293134	0.022981	0.866103	0.0204229	1.07887	0.0503387	1.40587	0.0293756	0.0863194	0.0172561	0.0598436	0.605678	0.0496792	1.08091	0.0444762
ENSG00000124574.14	ABCC10	0.386199	0.0436293	0.0265097	0.0378859	0.337188	2.11926	0.0394733	0.0519396	0.13017	1.84694	0.110596	0.0359728	0.0814269	0.0734975	0.0755572
ENSG00000164164.15	OTUD4	0.0865603	0.112513	1.64625	0.0786742	0.068611	0.139476	0.076938	0.0940118	0.206183	0.0627691	0.158418	0.0641055	2.20192	0.136486	0.123262
ENSG00000010244.16	ZNF207	0.0287244	1.10641	0.01528	0.0232442	0.403117	0.287	0.0243094	0.0382563	1.85125	0.0197066	0.0625017	1.07697	0.0496603	0.414401	0.0441313
ENSG00000126062.3	TMEM115	0.408845	0.60512	1.39402	0.505936	0.752015	0.0260241	0.0103384	0.570998	0.0481032	0.175269	0.0323087	0.64106	0.0266807	0.254929	0.022509
ENSG00000256235.1	SMIM3	0.0362729	0.0328087	0.0195602	0.281672	0.0281188	0.0656771	1.09683	1.54269	0.10842	1.57016	0.0797527	0.37797	0.063648	0.0605898	0.06009
ENSG00000196636.7	SDHAF3	0.742782	0.0112854	0.571737	0.398693	0.00884451	1.20973	0.654546	0.228849	0.0464351	0.782513	0.0292593	0.159917	0.0240009	0.587241	0.020671
ENSG00000221890.2	NPTXR	0.0452081	0.047501	0.0298827	0.0399889	0.036718	0.117402	1.09614	1.8973	0.137188	0.0343549	0.107158	0.689441	0.962711	0.0747835	0.0738621
ENSG00000066827.15	ZFAT	0.431826	0.0179939	0.0111414	0.639635	0.454985	1.84713	0.732947	0.0218491	0.0673845	0.0136186	0.0470071	0.0147975	1.05669	0.0346461	0.0671243
ENSG00000142676.12	RPL11	1.04054	0.12964	0.0962327	0.127393	0.143384	0.196415	0.120225	1.91137	0.236536	0.109868	0.205195	0.107045	0.191509	0.182064	0.18284
ENSG00000117154.11	IGSF21	0.298158	0.000795677	0.117255	0.280895	0.258086	0.0147596	0.490107	0.516467	0.540987	0.191816	1.42758	0.137931	0.193811	0.87016	0.159536
ENSG00000115107.19	STEAP3	0.11033	1.03912	0.0761361	1.40749	0.109349	0.165112	0.102382	0.124627	0.222344	1.026	0.187464	0.0918314	0.165015	0.158349	0.154176
ENSG00000120896.13	SORBS3	1.39194	0.0294373	0.016893	0.0278605	1.61012	1.21499	0.0258688	0.0351575	0.104707	0.706411	0.0701602	0.0213051	0.0567652	0.0656018	0.0574326
ENSG00000154217.14	PITPNC1	0.121176	0.644393	0.762798	0.0161621	0.666849	0.0385804	1.59431	1.35337	0.0759226	0.0128497	0.047453	0.0143735	0.0415632	0.0368313	0.0332196
ENSG00000101639.18	CEP192	0.0244938	0.664856	0.0146296	0.0234518	0.906875	0.0467121	0.0190501	1.17266	0.0902766	0.0177052	0.317235	0.457517	1.20171	0.440839	0.0502576
ENSG00000205609.12	EIF3CL	0.0718329	0.0650442	0.0450623	0.0635872	0.585108	0.115764	0.0610006	0.0804027	0.175576	2.02465	0.139792	1.52621	0.124173	0.126173	0.107026
ENSG00000159884.11	CCDC107	0.116749	0.11379	0.0841406	0.11075	0.0961667	0.168941	1.14385	0.139729	0.222671	1.62221	0.19526	0.572042	0.174197	0.171699	0.18253
ENSG00000186205.12	2020-03-01	0.556094	0.534659	0.00543363	0.205925	0.226171	0.0212125	0.00833102	0.0115702	0.572154	0.00690137	0.253596	0.310699	1.84692	0.903082	0.0173372
ENSG00000008838.17	MED24	0.0771114	0.0751215	0.0493268	0.070099	2.04049	0.138046	0.980774	0.0897287	0.190155	0.0568638	0.149953	1.02132	0.124452	0.116912	0.112175
ENSG00000114698.14	PLSCR4	0.0261986	0.0243402	0.872346	1.36245	0.0216232	0.0506035	0.479229	0.028653	0.0910601	0.496305	1.04673	0.0190086	0.0521303	0.823914	0.0504123
ENSG00000182492.15	BGN	1.01736	0.0265314	0.781126	0.0265571	2.17508	0.0557512	0.0227241	0.983649	0.0933315	0.0193836	0.0608463	0.0195568	0.0519068	0.0566095	0.0497223
ENSG00000108932.11	SLC16A6	0.483246	0.0258446	0.0164619	0.025038	2.15779	0.0581334	0.0256786	0.435124	0.0912728	0.0195426	0.996871	0.0198668	0.719173	0.0643437	0.302424
ENSG00000253719.3	ATXN7L3B	3.31961	0.0639143	0.368023	0.0684736	0.450088	0.126969	0.0635843	0.0720167	0.168713	0.0549572	0.139311	0.0552107	0.116323	0.145512	0.105349
ENSG00000160959.7	LRRC14	0.573496	0.0195436	1.62255	0.916864	0.0155602	0.0400939	0.0164478	0.837772	0.0738652	0.430221	0.0579719	0.014561	0.760571	0.0423917	0.0349955
ENSG00000105402.7	NAPA	0.502472	0.0449587	0.22711	0.761606	0.037903	0.449909	0.0411189	1.24882	0.137874	0.0357027	0.10315	0.623638	0.0961984	1.00508	0.0764668
ENSG00000082512.14	TRAF5	0.335594	0.158368	0.565001	0.942241	1.02818	0.201862	0.133149	0.171939	0.244985	0.119017	0.234841	0.139066	0.203705	0.197245	0.196437
ENSG00000110921.11	MVK	0.161413	0.167665	0.119917	0.153137	0.128052	0.215381	1.73217	0.161777	0.246105	0.132512	0.223525	0.130559	0.205376	0.866294	0.206993
ENSG00000153406.13	NMRAL1	0.973742	0.0920284	0.061832	0.0873592	0.0819468	0.152844	0.0823363	0.106026	0.205261	2.59565	0.166419	0.0824643	0.154741	0.230512	0.141504
ENSG00000181649.5	PHLDA2	0.018796	0.0173469	0.0097128	0.015483	0.803378	0.635981	0.513991	0.0201399	0.0640629	0.750559	2.17185	0.178037	0.0354915	0.197221	0.0310054
ENSG00000156795.6	WDYHV1	0.415738	0.451135	1.00225	0.00963432	0.00764774	0.0218607	1.2461	0.0117975	0.0428075	0.53631	0.762553	0.0783955	0.0223876	0.02031	0.849896
ENSG00000172986.12	GXYLT2	0.280864	0.0458176	0.474394	1.62259	0.106086	0.0870896	0.0408628	1.51434	0.146009	0.0348663	0.10057	0.453549	0.332235	0.0774739	0.0747056
ENSG00000137337.14	MDC1	1.84811	0.0614307	0.0404049	0.0576495	0.0446321	0.408586	0.0683841	1.47536	0.164331	0.0452385	0.123178	0.727743	0.102812	0.101044	0.0893242
ENSG00000107551.20	RASSF4	0.247432	0.0441267	1.55516	0.0412045	1.07449	0.0841911	1.23894	0.0514313	0.135803	0.0322396	0.104407	0.541948	0.0860512	0.0760378	0.08165
ENSG00000022267.16	FHL1	0.134175	0.439354	0.905891	0.443291	1.04537	0.0248231	0.0104606	0.815142	0.0503023	0.550846	0.0314615	0.00943087	0.967311	0.0234644	0.0225687
ENSG00000182054.9	IDH2	0.165612	0.647808	1.09888	0.373798	0.494064	0.0102859	0.320483	0.394763	0.522725	0.0390709	0.0132088	0.00360606	0.892071	0.194849	0.319189
ENSG00000129682.13	FGF13	0.0115739	0.0103234	0.00617606	1.19067	0.768374	0.129546	0.786972	0.371177	0.719513	0.00755249	0.0299633	0.998203	0.0242755	0.02149	0.401372
ENSG00000079337.15	RAPGEF3	0.834688	0.144768	0.111656	0.139711	1.19117	0.20626	0.136193	0.166852	0.252099	0.150063	0.218726	0.129458	0.769904	0.21031	0.196519
ENSG00000170385.9	SLC30A1	0.120143	0.0976815	0.0649838	0.100339	0.0911972	0.17305	0.090626	0.111913	0.5714	0.0758489	0.187164	0.0877353	0.163895	0.251522	2.98086
ENSG00000072518.20	MARK2	1.09759	0.773155	0.0282863	0.0343426	0.599504	0.0811358	0.0365737	0.048122	0.119461	0.0303241	0.0881636	0.558781	0.0719898	1.77821	0.0632713
ENSG00000168894.9	RNF181	0.475652	0.027016	0.965018	0.0252135	0.0234625	0.0590836	0.275932	0.0327103	0.094588	0.83955	0.0731555	1.09702	0.0564754	0.0512289	1.33976
ENSG00000109458.8	GAB1	0.719112	0.581925	0.00274123	0.278135	0.0634154	0.50022	0.648347	0.659313	0.773487	0.165708	0.0140002	0.152471	0.308734	0.387919	0.234464
ENSG00000110324.9	IL10RA	0.0338572	0.0323653	0.50008	0.349006	0.997426	0.0689215	0.65458	0.0399431	0.109588	0.769459	0.079242	0.734489	0.938896	0.0589158	0.057781
ENSG00000120756.12	PLS1	0.76421	0.0819579	2.06356	0.0857754	0.0710202	0.14378	0.0774111	0.0961558	0.198791	0.0658577	1.11491	0.0779846	0.135792	0.137237	0.137235
ENSG00000135870.11	RC3H1	0.669483	0.160202	0.163984	0.188928	0.139918	0.210186	0.46776	0.159213	0.247588	0.13524	0.223616	0.96908	0.703578	0.206044	0.197104
ENSG00000180902.16	D2HGDH	0.173158	0.0298673	2.4196	0.0272187	0.0248301	0.0623053	0.554295	0.336942	1.17209	0.0233966	0.0698217	0.363542	0.0639895	0.0576513	0.0524268
ENSG00000127824.13	TUBA4A	0.0733649	0.0699585	0.0457868	0.674122	2.7161	0.119916	0.0608981	0.753468	0.183745	0.0593647	0.150596	0.0522785	0.135117	0.109818	0.108163
ENSG00000100401.19	RANGAP1	0.211266	0.0302323	0.912569	0.0252665	0.406619	0.0578519	0.02554	0.0356345	0.105564	0.0193741	1.86366	1.57512	0.0569522	0.0570448	0.053131
ENSG00000178150.8	ZNF114	0.0245121	0.0242013	0.861451	0.0231424	0.0180477	0.0493055	0.0199107	0.0296648	2.17487	0.0167687	0.0642631	2.00339	0.0483516	0.0445559	0.0437307
ENSG00000187051.8	RPS19BP1	1.05731	0.116396	0.316241	0.106018	0.0940025	0.168963	0.104419	0.131687	0.229568	0.217776	0.266044	0.0860424	0.172275	0.159533	1.90564
ENSG00000188529.14	SRSF10	0.63362	0.433176	0.00399578	0.698771	0.232637	0.0149699	1.21701	0.595754	0.0301597	0.00482906	0.605762	0.407453	0.0152424	0.0138539	0.578687
ENSG00000205084.10	TMEM231	0.821844	0.0147553	1.21322	0.269338	0.01134	0.029797	0.0129219	0.018454	0.71813	0.963896	0.0384067	0.361223	0.029652	0.93866	0.0269655
ENSG00000118816.9	CCNI	0.0929461	0.0670906	0.044669	0.0666914	0.81961	0.122312	1.08574	0.0794017	0.171802	2.20636	0.135359	0.0543723	0.118123	0.141918	0.108965
ENSG00000090565.15	RAB11FIP3	0.170617	0.260289	0.400034	0.972735	0.500169	0.265545	0.00228307	0.188889	0.0122425	0.428641	0.00774097	0.379407	0.596608	1.05025	0.258995
ENSG00000136828.18	RALGPS1	0.0310049	0.0280238	0.0178923	1.10564	0.958133	1.18894	0.0252568	0.033385	0.100994	0.0213853	0.0732884	0.382734	0.0556896	0.203969	1.20924
ENSG00000141873.10	SLC39A3	0.126252	0.109665	0.0686295	0.0923248	1.60696	0.167695	0.0952583	0.112919	0.209817	0.0829246	0.18379	1.85375	0.157872	0.158408	0.147008
ENSG00000244687.11	UBE2V1	0.426151	0.250261	0.640273	0.800308	0.0142235	0.0368254	0.014639	0.390134	1.24908	0.0119184	0.0516901	0.839951	0.676776	0.0312708	0.0310877
ENSG00000108010.11	GLRX3	0.0991489	0.0901242	0.062684	1.08471	0.112788	0.148871	0.0891705	0.10924	0.203548	0.707088	0.191724	0.0804217	0.150422	1.42037	0.657723
ENSG00000277149.4	TYW1B	0.487647	0.0250041	0.0153987	1.07184	0.710351	0.0538125	1.64352	0.0335239	0.0907927	0.802032	0.0725126	0.0202649	0.0514853	0.0582674	0.305626
ENSG00000147548.16	WHSC1L1	0.115151	0.107119	0.0756049	0.10348	1.15425	0.18185	0.106886	0.13383	0.22408	1.22634	0.186204	0.0857493	1.09917	0.159487	0.170622
ENSG00000139190.16	VAMP1	0.30701	0.0234238	1.88329	0.577258	0.77373	0.0480474	0.020035	0.0285328	0.0910889	0.0168839	0.0604713	1.14472	0.0483479	0.0520357	0.372054
ENSG00000134452.19	FBXO18	0.136065	0.121162	0.0889813	0.117169	0.111413	2.97673	0.112661	0.134178	0.237934	0.0998441	0.202361	0.143004	0.185187	0.175852	0.187559
ENSG00000170271.10	FAXDC2	0.62125	0.030146	0.0185378	0.870692	0.0239877	0.980902	0.0270275	0.0356727	0.104116	1.43155	1.08608	0.0243556	0.0633265	0.057034	0.0558467
ENSG00000251493.3	FOXD1	0.0399958	0.0326012	0.0223502	0.0323114	0.835803	0.658132	0.031689	1.77994	0.11009	0.729622	0.103006	0.0294961	0.0860629	0.0657104	0.862444
ENSG00000162735.18	PEX19	0.110702	0.0957228	1.74685	0.0974739	0.0825744	0.157189	0.096471	0.106665	0.215177	0.307323	1.11667	0.585523	0.15943	0.149524	0.170116
ENSG00000186063.12	AIDA	0.0359458	0.0359796	1.87519	0.0359439	0.927201	0.0681804	0.687352	0.381898	0.108233	0.0249047	0.0811007	0.0309104	0.472069	0.59423	0.0632705
ENSG00000197016.11	ZNF470	0.552524	0.331708	0.0191377	0.442003	0.0282556	0.0601363	1.81662	0.926179	0.104459	0.0226606	0.0745061	0.868468	0.0591504	0.0692146	0.0531342
ENSG00000157540.19	DYRK1A	1.308	0.055507	0.799118	0.593879	0.04385	0.102051	0.0455115	1.2079	0.147893	0.0381685	0.119175	0.628442	0.0984957	0.0909926	0.0856953
ENSG00000183474.15	GTF2H2C	0.019563	0.0176733	0.0105695	0.824407	0.588971	0.0367548	1.06317	0.0217124	1.21869	0.861807	0.0765269	0.552359	0.0389177	0.052591	0.0773339
ENSG00000114491.13	UMPS	0.101611	2.57202	0.0674717	0.0943284	0.0792871	0.162567	0.0871003	0.114095	0.213282	0.0778396	0.19619	0.965948	0.15916	0.149069	0.142983
ENSG00000141441.15	GAREM	0.214183	1.60967	0.0195013	0.0285117	0.278859	0.0636316	0.0355334	0.0515767	0.109428	1.8285	0.0776567	0.799025	0.061116	0.198011	0.0539068
ENSG00000168913.6	ENHO	0.317924	1.49171	0.0363406	0.456078	0.0577555	0.14904	0.0467433	0.058391	0.150276	0.0464394	0.121236	0.0447707	0.102511	1.47422	0.818078
ENSG00000109956.12	B3GAT1	0.309518	0.0199117	0.012473	1.13265	1.39418	0.0406373	0.017764	1.58823	0.329042	0.0147118	0.0550295	0.422967	0.0419824	0.0381478	0.0362447
ENSG00000126790.11	L3HYPDH	0.0138475	0.0131923	1.59512	1.1622	0.0104398	0.0269197	0.066698	1.0345	0.0517006	0.429653	0.0363707	0.011421	0.97123	0.0244801	0.0237958
ENSG00000188986.5	NELFB	0.558162	0.379367	0.0224078	0.0331203	0.0316562	0.772501	0.73128	0.043177	0.117616	1.69536	0.0837848	0.0285705	0.069607	0.502621	0.344207
ENSG00000188674.10	C2orf80	0.0251021	1.58892	0.496471	0.0201252	0.490527	0.0470867	0.0190944	0.0274654	0.0806104	1.50321	0.0563936	0.665195	0.0472675	0.0425833	0.33978
ENSG00000132275.10	RRP8	0.10091	0.00950839	0.00548451	2.12501	0.00720383	0.0212515	0.602956	0.0114343	0.04023	0.719965	0.0404255	0.801103	0.95748	0.0189864	0.0178672
ENSG00000067248.9	DHX29	0.422171	1.95036	0.0204435	0.268473	0.0276855	0.0647165	0.028758	0.0407171	1.60639	0.0270441	0.0814428	0.681249	0.066437	0.0776824	0.0589952
ENSG00000175198.14	PCCA	1.04237	0.0196415	0.0118355	0.690406	0.589254	0.0437923	1.49842	0.0278848	0.0831301	0.0154349	0.0541885	0.733419	0.56986	0.0395947	0.0353402
ENSG00000196381.10	ZNF781	0.066471	0.0696178	2.23492	0.0653852	0.0512466	0.111428	0.322134	0.0781067	0.164936	0.0491054	0.128536	0.358253	0.118118	1.39224	0.115749
ENSG00000121577.13	POPDC2	0.0746852	0.0937577	0.0503232	0.069138	0.0599715	0.131837	3.35942	0.0830154	0.181646	0.0570963	0.14866	0.0559269	0.123764	0.121693	0.68466
ENSG00000109685.17	WHSC1	0.147442	0.150028	2.49397	0.136552	0.128802	0.199681	0.141475	0.16096	0.241626	0.129801	0.222115	0.146703	0.210704	0.196269	0.210462
ENSG00000164118.12	CEP44	0.0327434	0.848159	0.722168	0.790447	0.0709737	0.0380045	0.0145557	0.0214588	0.0655052	0.465786	0.0437588	1.63177	0.0357174	0.650713	0.0313993
ENSG00000113356.10	POLR3G	0.0728991	0.722798	2.42811	0.0679355	0.0568231	0.129073	0.0621166	0.0843859	0.179994	0.0526455	0.144642	0.950132	0.123872	0.115915	0.116608
ENSG00000109819.8	PPARGC1A	0.0367037	0.038743	0.0315476	0.0568424	0.0326446	1.53661	0.0314434	0.757008	1.29726	0.0278655	0.0830293	0.735677	0.614009	0.0695025	0.066372
ENSG00000104047.14	DTWD1	0.0481667	0.0386796	1.33571	0.0408847	1.12487	0.0793452	0.035147	0.0477511	0.125351	0.0286789	0.618654	0.032468	1.71539	0.0692029	0.0676152
ENSG00000160326.13	SLC2A6	0.0702992	0.0600553	0.0381388	0.0560668	1.34476	0.581312	0.0511074	0.532426	0.16159	1.16401	0.123206	0.817479	0.108995	0.127968	0.106917
ENSG00000007255.10	TRAPPC6A	1.42746	0.115884	0.0834876	1.19169	0.0963761	0.176043	0.0987347	0.12669	0.237045	0.0986455	0.196143	0.742701	0.179716	0.166679	0.15999
ENSG00000116273.5	PHF13	0.574598	0.0365252	0.0216585	0.0323772	0.0296149	1.84362	0.757331	0.0498667	0.111894	1.63757	0.102869	0.0279105	0.068118	0.0650659	0.0588326
ENSG00000070950.9	RAD18	1.02109	1.67526	0.0433385	0.0592845	0.0530851	0.107433	0.0606357	0.656453	0.162068	0.0496731	0.123107	0.0497992	0.113568	0.686409	0.477587
ENSG00000186001.12	LRCH3	0.0460275	1.2804	0.0243699	0.0348236	0.033621	0.891809	1.41151	0.0466582	0.145704	0.0307085	0.0889881	1.16476	0.0744188	0.0700544	0.0638056
ENSG00000105447.12	GRWD1	0.0550568	0.0439272	0.0291056	0.946638	1.46684	0.085505	0.0514642	1.5159	0.127018	0.0392273	0.097105	0.687448	0.0816132	0.0797472	0.0921741
ENSG00000114742.13	WDR48	0.58161	0.0486017	1.5321	0.0446107	0.035724	0.0965988	0.880239	0.0515082	0.137137	0.0346571	0.107734	0.0357933	1.21596	0.0816651	0.504466
ENSG00000145016.13	RUBCN	0.555604	0.0312589	0.0198616	0.0321771	0.699497	0.0669186	0.0279252	0.0457949	0.113707	1.85676	0.0767312	0.361995	0.0667835	0.0645864	1.4071
ENSG00000269743.2	SLC25A53	0.0542796	0.0501976	1.32547	0.0535275	1.59074	0.109272	0.046739	0.272622	0.153035	0.0397387	0.107802	0.495854	0.89775	0.0913261	0.0839319
ENSG00000108423.14	TUBD1	0.381443	0.139872	0.0971604	0.118502	0.112839	0.180686	0.120332	0.180438	0.228001	0.146427	0.196867	0.194054	2.64197	0.170262	0.173618
ENSG00000049541.10	RFC2	0.295478	0.791343	0.953264	1.74912	0.0802236	0.158494	0.0943317	0.113163	0.202789	0.079252	0.167031	0.0951741	0.15375	0.139966	0.145288
ENSG00000168615.11	ADAM9	0.0148472	0.595936	0.00773147	0.0119182	0.0131097	0.126441	1.95942	0.539151	0.0568344	0.412525	0.0336786	1.61689	0.0271924	0.0319579	0.0245212
ENSG00000129625.12	REEP5	0.937963	0.29945	1.28561	0.00587936	0.552729	0.157954	0.471687	0.00777132	0.0272578	0.871516	0.0180149	0.225684	0.373535	0.201792	0.0498956
ENSG00000146963.17	LUC7L2	0.862956	0.00558344	0.00331875	0.42772	0.680848	0.863445	1.0318	0.508506	0.0248701	0.0040979	0.609302	0.00429827	0.395644	0.0115029	0.0544692
ENSG00000110435.11	PDHX	0.0120815	1.0292	0.0169536	0.00945857	0.454941	0.0235347	0.576947	0.0130452	0.0449617	1.1017	0.0289787	0.857009	0.0235367	1.26567	0.0195237
ENSG00000205189.11	ZBTB10	0.494885	0.0126357	1.60709	0.0129974	0.011018	0.0288244	0.0117024	0.0165556	0.0546211	0.96801	0.772263	0.00996504	0.13108	0.270606	1.06887
ENSG00000159147.17	DONSON	0.565436	0.881614	0.0158401	0.996712	0.486887	0.0550258	0.0239983	1.39146	0.0921548	0.0198505	0.0622634	0.0209706	0.0557582	0.0538851	0.719337
ENSG00000112182.14	BACH2	0.037461	0.0364181	0.0235383	1.21547	0.0326517	0.0671821	2.02165	0.0460082	1.59883	0.031637	0.0800952	0.0289238	0.0701478	0.0642689	0.0611476
ENSG00000158290.16	CUL4B	0.0539466	0.064459	0.0403243	0.844602	0.0421785	2.43617	0.0566013	0.0593593	0.149371	0.0536126	0.110718	1.16971	0.108557	0.0896843	0.0855652
ENSG00000153094.21	BCL2L11	0.0331887	0.0295324	1.36186	0.334302	1.38105	0.0594476	0.0246302	0.0362781	0.0993439	0.312006	0.0716189	0.0236232	0.0593821	0.0561899	1.55019
ENSG00000120333.4	MRPS14	1.20657	0.0399871	0.0254602	1.40863	1.45724	0.0848773	0.0354782	0.0483131	0.132313	0.0360045	0.0902668	0.582341	0.101113	0.0778337	0.0749186
ENSG00000170100.13	ZNF778	0.0147052	0.203811	0.383393	0.0114436	0.0102273	0.209749	0.80829	1.19554	0.0490222	0.514796	1.59493	0.402747	0.0273799	0.0232597	0.0243861
ENSG00000141540.10	TTYH2	0.0648616	0.0603942	0.0434328	0.0542834	0.0470278	0.111665	1.54028	0.0688232	0.944082	0.0455349	0.141555	0.0494818	0.112678	1.90319	0.150998
ENSG00000059122.16	FLYWCH1	0.0545097	0.0513815	2.04274	0.462144	1.93586	0.0995893	0.0460844	0.0645182	0.144745	0.0362987	0.121812	0.0393883	0.102671	0.0834229	0.090638
ENSG00000169621.9	APLF	0.0599296	0.0501784	0.0353615	1.04813	0.0510904	0.0998135	0.30493	0.0591086	0.153169	1.81584	0.113897	0.0397149	0.985934	0.469691	0.0836623
ENSG00000167283.7	ATP5L	0.131581	0.125994	0.0872466	0.107308	0.106851	0.182395	0.765181	0.12791	0.226963	0.996146	0.205252	1.50223	0.176678	0.173233	0.167135
ENSG00000156508.17	EEF1A1	0.33293	0.580066	0.00838344	0.559843	0.0573467	0.127831	0.666396	0.541829	0.0284981	0.394085	1.25815	0.356761	0.162859	0.0773043	0.343941
ENSG00000102781.13	KATNAL1	0.318378	0.298399	0.37223	0.385814	0.283311	0.407429	0.565597	0.135135	0.334647	0.3138	0.76474	0.072008	0.413594	0.751689	0.0827528
ENSG00000064999.13	ANKS1A	0.737784	0.0678615	0.0446143	0.0566601	0.0594979	0.119786	0.0604972	0.632409	0.169399	1.70509	0.133635	1.21691	0.110315	0.109725	0.102353
ENSG00000173653.7	RCE1	0.053797	0.0515655	0.0327676	0.822296	0.044607	0.0938859	2.46491	1.2044	0.148669	0.0377062	0.108385	0.0399889	0.0931884	0.0884675	0.0834076
ENSG00000175938.6	ORAI3	0.392773	1.79671	0.0359819	0.044981	0.0376644	0.113862	0.0514952	0.0537693	0.135965	0.0411866	1.11244	0.488384	0.0880295	0.0823793	0.910739
ENSG00000095261.13	PSMD5	0.660951	0.100219	0.0648775	1.29065	0.0892177	0.148362	0.083951	0.735568	0.209602	1.1532	0.170589	0.0755249	0.153261	0.140782	0.144491
ENSG00000168887.10	C2orf68	1.57979	0.0658541	0.0439133	0.0629562	0.0560263	0.121161	1.84083	0.0789827	0.175432	0.0514709	0.139558	0.761852	0.119792	0.109533	0.105513
ENSG00000219481.10	NBPF1	0.0487305	0.0394126	0.0242108	0.0358138	0.716534	0.0792658	0.931723	0.0461441	0.12488	1.70813	0.0911099	1.28941	0.0799735	0.0696042	0.119132
ENSG00000109536.11	FRG1	0.0466712	1.03258	1.32028	0.0946625	0.59098	0.0783835	0.0369304	0.050599	0.126765	0.0297051	0.0954041	1.1736	0.591181	0.0690068	0.0663994
ENSG00000174720.15	LARP7	0.00900748	0.399022	0.00436345	0.00690939	0.232939	0.897396	0.82666	0.448109	0.717523	0.392501	0.491669	0.280688	0.444178	0.138444	0.194738
ENSG00000119636.15	BBOF1	0.221468	0.00842978	0.0048853	0.335783	0.654011	0.42296	0.30409	0.804321	0.0367852	0.472044	0.603504	0.458863	0.331454	0.807183	0.0160293
ENSG00000184271.15	POU6F1	0.094351	0.0813137	0.057107	0.088575	1.43375	0.142608	0.0756626	0.0988593	0.191588	1.95971	0.165763	0.435796	0.142737	0.152051	0.140868
ENSG00000143119.12	CD53	0.118037	0.580566	1.57922	0.0820468	0.0712731	0.141398	0.0771819	0.0962936	0.195814	0.0660615	0.164768	1.69077	0.139626	0.126733	0.128307
ENSG00000130347.12	RTN4IP1	0.25856	0.100677	1.74614	0.0969503	0.0809701	0.35848	0.0914651	0.105308	0.208341	0.0855402	0.178578	0.0818113	0.151552	0.149779	1.5036
ENSG00000269313.5	MAGIX	0.0984135	0.0903368	0.0634143	0.0960758	0.0898997	0.150786	2.69463	0.107791	0.207033	0.0736129	0.182004	0.085405	0.153671	0.141816	0.961944
ENSG00000175854.11	SWI5	1.01979	0.162086	0.955094	0.525111	0.160857	0.211687	0.148925	0.171588	0.271202	0.128955	0.237411	0.134011	0.235049	0.21347	0.206042
ENSG00000121073.13	SLC35B1	0.645418	0.298832	0.531918	0.333647	0.013465	0.0375015	0.0150986	0.297433	0.0638775	0.0121271	2.13795	0.224589	0.44108	0.380105	0.0304748
ENSG00000115317.11	HTRA2	0.363141	0.0113118	0.355749	0.849341	0.00888386	0.635221	0.984903	0.0156478	0.0526482	0.527181	1.08298	0.00896272	0.0262222	0.0226371	0.530727
ENSG00000164284.14	GRPEL2	0.296623	0.0209154	0.0130158	0.163952	0.0177002	0.0451486	0.0193503	0.0260716	0.0806999	1.69094	2.55397	0.398373	0.0442908	0.04117	0.040665
ENSG00000177885.13	GRB2	0.371738	0.0544064	0.0343034	1.71514	0.0452733	0.103649	1.06458	0.689966	0.159835	0.646338	0.124244	0.044225	0.11411	0.096412	0.091302
ENSG00000006468.13	ETV1	0.0108282	0.384812	0.00563302	0.00953717	0.346561	0.93511	0.301519	0.377737	0.0402501	0.837175	0.906804	0.450382	0.826031	0.0300431	0.0176158
ENSG00000102471.13	NDFIP2	0.00527367	0.487909	0.601617	0.583312	0.146152	0.0107153	0.00414203	0.00659571	0.419638	1.33759	0.0137574	0.382969	1.15791	0.0103284	0.322
ENSG00000184545.10	DUSP8	0.0165738	0.0148858	1.86745	0.383867	0.472388	0.952449	0.0139615	0.0185874	0.0599725	0.0109411	0.045345	0.0114793	1.14551	0.425574	0.0285222
ENSG00000215018.9	COL28A1	1.20259	2.26356	0.050966	0.0542762	0.318899	0.10614	0.0488767	0.063451	0.175539	0.0417264	0.116312	0.0498566	0.666101	0.106681	0.0906305
ENSG00000151690.14	MFSD6	0.108539	1.92205	0.0902453	0.10494	0.0947382	0.160093	0.10155	1.40357	0.215402	0.0932302	0.182097	0.192964	0.175864	0.158395	0.15047
ENSG00000168803.14	ADAL	0.589142	0.842605	0.0715682	0.104267	0.0899206	0.163904	0.0926018	0.118092	0.212085	2.18457	0.172213	0.0846617	0.154321	0.149902	0.146365
ENSG00000164190.16	NIPBL	0.0696756	0.0694485	0.0406378	0.0637988	0.054125	0.110122	0.0612257	0.0758052	0.172653	2.80393	0.138294	1.34284	0.10976	0.106868	0.108101
ENSG00000167202.11	TBC1D2B	0.0174479	1.05192	0.44646	0.0150689	0.442853	0.0343773	0.0142609	0.0202789	2.80103	0.0116654	0.04499	0.404885	0.0357329	0.0319438	0.090935
ENSG00000100461.17	RBM23	0.0430133	0.228104	0.0240472	0.0426369	0.0344169	0.07667	0.9905	1.37999	0.138256	0.028472	0.0966908	0.0325765	1.02144	1.19654	0.0698798
ENSG00000075131.9	TIPIN	0.621682	0.0185871	0.0108851	0.463801	0.015184	0.0379218	1.20512	0.501692	0.0785785	1.04675	0.0463816	0.475169	0.0933134	0.545232	0.299313
ENSG00000008294.20	SPAG9	0.0604828	0.052979	1.28661	0.0491139	0.0456656	0.42438	1.95079	0.06362	0.209835	0.0401775	0.123019	0.0434598	0.0949905	0.831325	0.0876327
ENSG00000247626.4	MARS2	0.157293	0.0594837	0.325687	0.598717	0.72214	0.915565	0.0055051	0.00804291	0.710424	0.269708	0.0177364	0.341087	0.423429	0.919231	0.012347
ENSG00000126247.10	CAPNS1	0.0951621	3.57937	0.06855	0.090212	0.0756902	0.156135	0.0861365	0.100988	0.203825	0.0746743	0.172704	0.0796255	0.15498	0.143311	0.137054
ENSG00000204152.10	TIMM23B	0.428706	0.52684	0.00269688	0.278816	0.467626	0.689533	0.756946	0.00561692	0.0937084	0.443622	1.00301	0.00349481	0.0106559	0.210721	0.56827
ENSG00000116663.10	FBXO6	1.0606	0.0850023	0.884037	0.0884943	0.0736567	0.147281	0.0772821	0.0975694	0.206879	0.178975	0.1643	0.518164	1.38221	0.135624	0.142638
ENSG00000150787.7	PTS	0.110549	0.0949076	0.0663148	0.123383	1.79579	0.159793	0.482852	1.34549	0.210976	0.0794324	0.173219	0.0773037	0.153453	0.151998	0.158724
ENSG00000156261.12	CCT8	0.197332	0.0166444	0.0101401	0.0155158	0.31909	0.413945	1.02881	0.0211631	0.0657526	1.02779	0.0468827	0.878817	0.578765	0.811821	0.0306415
ENSG00000235568.6	NFAM1	0.021515	0.0202142	0.0119251	1.30638	0.475987	0.0404229	0.741834	0.0239062	0.0720388	0.891468	0.0521639	0.7914	0.0418841	0.495638	0.470754
ENSG00000119699.7	TGFB3	0.774439	0.109064	0.088526	0.105561	0.102194	0.195585	1.85879	0.72266	0.225733	0.10276	0.195994	0.103415	0.174782	0.174016	0.165735
ENSG00000119655.8	NPC2	0.0746075	0.560304	0.0349287	0.052931	0.682634	0.0960403	2.5827	0.0678129	0.150248	0.0390884	0.116466	0.0418247	0.0984565	0.088891	0.685137
ENSG00000241370.5	RPP21	2.71585	0.00756452	0.00487654	0.282745	1.36206	0.0165614	0.00705194	0.841445	0.0317374	0.00547051	0.0205594	0.14102	0.0172739	0.0154435	0.0147662
ENSG00000126705.13	AHDC1	0.0640132	0.0568082	0.0693837	0.573183	0.620205	0.10351	2.9611	0.0670741	0.16688	0.0479105	0.127063	0.187064	0.110638	0.0981816	0.0995677
ENSG00000101868.10	POLA1	0.459748	0.0233046	0.0173262	0.0221324	0.686012	0.794161	0.0215278	0.0308078	1.43189	0.0235486	0.0561874	0.016766	0.0471357	0.0502478	1.76833
ENSG00000184787.18	UBE2G2	0.319664	0.0570492	0.0365222	0.054218	0.89673	0.0981277	0.0489184	0.0634349	0.15777	2.54755	0.121081	0.664121	0.0988218	0.107355	0.0923407
ENSG00000079616.12	KIF22	0.0197358	0.0159242	0.685068	0.694202	0.682415	0.851233	1.25468	0.0198642	0.0630216	0.264718	0.0466471	0.0131898	0.0354282	0.0330496	0.78466
ENSG00000096384.19	HSP90AB1	0.442471	0.0184705	0.0103637	0.0162391	0.498213	0.0403383	0.0153326	0.0216222	0.0670765	0.458352	1.85794	1.31006	0.296615	0.0357156	0.371548
ENSG00000124508.16	BTN2A2	0.0840097	0.388739	0.289117	0.36877	0.0522348	0.0852268	0.517035	0.0260436	2.43931	0.159673	0.32605	0.0392196	0.350814	0.189353	0.183289
ENSG00000070087.13	PFN2	0.417834	0.0817755	1.36264	0.0721278	0.0700473	0.134044	0.0718242	0.0913227	0.191473	0.0644658	0.150917	0.0655722	0.137962	2.20559	0.14583
ENSG00000136826.14	KLF4	0.530093	0.0118458	0.00709404	0.893182	0.868052	0.0257591	0.0102055	2.36932	0.0491546	0.00851952	0.0318287	0.409323	0.0256107	0.0234343	0.21068
ENSG00000083520.14	DIS3	0.289395	0.638941	0.00763874	0.0113532	0.0103184	0.89147	0.769122	0.352951	1.54624	0.762901	0.034024	0.0102874	0.0294986	0.0251159	0.0925345
ENSG00000100095.18	SEZ6L	0.186273	1.0657	0.0259461	0.0408823	0.953226	0.0847169	0.037838	0.05216	0.134961	1.67468	0.0970828	0.0320756	0.0805749	0.862134	0.0705445
ENSG00000152763.16	WDR78	0.0175708	0.0144984	1.32905	1.35357	0.0113755	0.782515	0.0141279	0.0532221	0.0596387	0.942459	0.0403864	0.0116123	0.523214	0.0280951	0.286616
ENSG00000147586.9	MRPS28	0.0799544	1.1602	0.0498021	1.36354	1.50092	0.138661	0.0706701	0.0891802	0.180929	0.0614815	0.144233	0.0738046	0.125234	0.132903	0.11556
ENSG00000148204.11	CRB2	0.0941295	0.764638	0.00296732	0.242947	0.188646	0.0116928	0.935692	0.497209	1.3964	0.333645	0.0161542	0.00388385	0.846561	0.0101068	0.144589
ENSG00000198648.10	STK39	0.247909	0.020363	1.47526	0.131179	1.11641	0.0418605	1.03307	0.0235159	0.0723196	0.742395	0.0556127	0.0139716	0.04193	0.0391852	0.40238
ENSG00000113361.12	CDH6	0.481264	1.05882	0.00857952	0.311818	0.011136	0.0306152	0.0132837	0.0172314	0.773607	0.653192	0.0371161	0.544926	1.2186	0.278774	0.0308334
ENSG00000092758.15	COL9A3	0.229911	1.08834	0.0694277	1.51433	0.0102362	0.0273717	0.0282118	0.0154521	0.052593	0.951018	0.0359964	0.0102151	0.0279878	0.026359	1.38476
ENSG00000156026.14	MCU	0.0163181	0.0157627	0.00962939	0.485074	0.0127097	0.0351361	1.11798	0.019213	0.0644161	1.58266	0.0440864	0.0137293	1.27401	0.415358	0.359403
ENSG00000146063.18	TRIM41	0.269887	0.131818	0.101255	0.138314	0.116131	0.195595	0.127225	0.156938	0.248352	2.61402	0.206572	0.111593	0.193121	0.185456	0.181124
ENSG00000167995.15	BEST1	0.0507306	0.0388327	0.0261033	0.0357864	0.0293177	2.53293	1.18135	0.541009	0.126649	0.0333487	0.0787271	0.0311287	0.0692876	0.0659421	0.57969
ENSG00000138613.13	APH1B	1.9169	0.194544	0.329114	0.106891	0.00317315	0.00920059	0.00338217	0.777405	0.0178101	0.396002	0.0629604	0.200485	0.00933209	0.923945	0.540413
ENSG00000171453.17	POLR1C	0.92533	0.0295148	0.0183692	0.181722	0.305597	0.0593495	0.0260252	0.360736	0.125436	0.858001	1.23866	0.345646	0.0660789	0.831966	0.0559707
ENSG00000185721.11	DRG1	0.0351986	0.0321958	0.764731	0.564063	0.346437	2.26808	0.962049	0.0407463	0.105516	0.0232281	0.0756195	0.0288104	0.0692655	0.0577195	0.0540075
ENSG00000064607.16	SUGP2	0.0248457	0.0200589	1.98634	0.0183848	0.427314	0.042594	0.0175403	0.025299	0.500378	0.0143794	1.56304	0.486613	0.0418529	0.0442886	0.242212
ENSG00000070061.14	IKBKAP	0.365253	0.785121	1.01504	0.0128722	0.0933782	0.0305146	0.0122991	0.018367	0.838973	0.380099	0.039493	1.21915	0.0322751	0.601648	0.0252318
ENSG00000140905.9	GCSH	0.317479	0.0461949	1.12273	2.72688	0.0367498	0.0793365	0.0378468	0.054448	0.540772	0.0350009	0.100094	0.0392549	0.0845541	0.0831015	0.0904965
ENSG00000152102.17	FAM168B	0.21219	0.361428	0.64966	0.461929	0.450532	0.0119117	0.682144	0.00660036	0.0239049	0.832819	0.933276	0.34916	0.25293	0.138686	0.121675
ENSG00000115350.11	POLE4	0.0155812	0.0145851	2.91407	0.431899	0.329443	0.0308578	0.0126272	0.0168925	0.056091	0.294439	0.0375808	0.97173	0.284153	0.0321591	0.0265544
ENSG00000171729.13	TMEM51	0.296858	0.0131142	0.229696	0.0125339	0.847758	0.0311182	0.808115	0.0157311	0.0546933	0.00946376	1.28781	0.65469	0.743877	0.2948	0.171226
ENSG00000083544.13	TDRD3	0.160525	1.28933	1.1453	0.0506654	0.432566	0.0952754	0.0449907	0.0705145	0.152394	1.44532	0.114917	0.0419929	0.157068	0.0902146	0.0849599
ENSG00000136891.13	TEX10	0.0715466	0.0688666	2.92253	0.0681604	0.0591658	0.118024	1.01179	0.0835723	0.182381	0.0518988	0.146886	0.169902	0.126756	0.111594	0.114052
ENSG00000114395.10	CYB561D2	0.354821	0.203094	0.026355	0.783855	0.618438	0.0820004	0.0384576	0.0561234	0.127795	1.515	0.0989628	0.818686	0.0824867	0.522066	0.0701351
ENSG00000138801.8	PAPSS1	0.84736	0.0285172	0.90456	0.026784	0.247967	0.928363	0.0259785	1.39439	0.105714	0.0217081	0.0948364	0.0225765	0.654618	0.0679775	0.0605533
ENSG00000137494.13	ANKRD42	0.0166166	0.195557	0.889747	1.46714	0.430852	1.11001	1.0748	0.0184131	0.056777	0.0103551	0.039236	0.0710652	0.0311724	0.0284777	0.0284078
ENSG00000138071.13	ACTR2	0.0698488	1.56286	0.0424193	0.0677998	0.063629	0.12475	0.0620511	0.0802468	0.206135	1.68145	0.213997	0.0505854	0.119135	0.86512	0.105556
ENSG00000136546.13	SCN7A	0.393521	0.00544393	0.31467	0.0050689	0.588632	0.703903	0.816604	0.765414	0.0256091	0.582011	0.0161072	0.602733	0.0123357	0.267906	0.38846
ENSG00000138036.18	DYNC2LI1	0.274976	0.864557	0.793426	0.0111664	2.03966	0.0257515	0.0104281	1.24135	0.048909	0.00887488	0.0318618	0.00915092	0.0668752	0.0247621	0.0223346
ENSG00000018625.14	ATP1A2	1.03082	0.659764	0.812225	0.0499554	0.819934	0.097507	0.0478531	0.0614947	0.153201	0.0415232	0.113662	0.0422207	0.105077	1.24114	0.0883268
ENSG00000116560.10	SFPQ	0.00188957	0.0630192	0.749323	0.00162965	0.288705	0.00400123	0.00155929	3.23653	0.0871487	0.711863	0.00506474	0.00133694	0.307146	0.03349	0.00349867
ENSG00000124588.19	NQO2	0.215534	0.598922	0.114653	0.686618	0.476973	0.40327	0.514559	0.25182	0.925927	0.378305	0.00820531	0.665319	0.00635191	0.00595882	0.241834
ENSG00000135049.15	AGTPBP1	0.0265592	0.439136	0.0120007	0.0198537	0.0169648	0.0425944	0.0196329	1.58788	1.72884	0.0152565	1.40631	0.0167158	0.046286	0.0383601	0.0365809
ENSG00000118523.5	CTGF	0.383186	0.0920227	0.0608495	0.0840754	0.241025	0.161614	0.0849755	1.43163	0.205667	1.43403	0.174912	0.118851	0.149748	0.449086	0.14014
ENSG00000156968.8	MPV17L	1.05846	0.00515002	0.00298379	0.00449616	0.00464829	1.28847	0.00457951	0.00597549	0.023567	0.835813	0.0143655	0.00382131	0.0109256	1.5367	0.68945
ENSG00000152661.7	GJA1	0.36217	0.0148891	0.923776	0.0154968	0.0119153	1.83235	0.887092	0.0170866	0.131029	0.394537	0.0395899	0.0129821	0.0346948	0.333749	0.455219
ENSG00000076706.14	MCAM	0.753879	0.00329251	0.00197578	0.00306829	3.15039	0.00796212	0.0029965	1.07237	0.0149793	0.447754	0.0097181	0.00268012	0.0078636	0.00731669	0.00663579
ENSG00000173039.18	RELA	0.478648	0.46577	0.77988	0.0172323	0.0151514	0.0397725	0.369139	0.0238297	0.0735207	1.43796	0.0468016	1.26968	0.366103	0.0381723	0.0366613
ENSG00000250722.5	SEPP1	0.522854	0.658176	0.00751919	0.164707	0.00998581	0.655031	0.0668357	0.0157178	0.0518121	0.488256	0.0370428	0.241994	0.543612	1.09077	0.918782
ENSG00000132541.10	HRSP12	0.00524954	0.00460836	0.00279242	0.00415902	1.46736	0.0107829	0.455781	1.39447	0.0205991	0.40701	0.0137642	0.00366305	1.52327	0.0093816	0.167195
ENSG00000106462.10	EZH2	0.0145855	0.0136261	0.521532	0.391338	1.12872	0.0284655	0.163609	2.08086	0.051955	0.346478	0.636417	0.010653	0.0306444	0.0255617	0.0269999
ENSG00000170917.13	NUDT6	0.150015	0.0370035	0.0200942	0.851695	0.0286482	0.0688361	0.0328999	0.103594	0.102135	0.0240174	0.0744095	3.75627	0.0672482	0.0557301	0.0531247
ENSG00000155970.11	MICU3	0.0335485	0.986119	1.08441	0.0313525	0.0269797	0.0657898	0.0291524	0.485644	0.110698	0.0246225	1.57005	0.789744	0.0660417	0.0577028	0.0605665
ENSG00000147124.12	ZNF41	0.956328	0.0761623	2.40302	0.0732158	0.0652996	0.13062	0.0712108	0.632684	0.189404	0.0604008	0.151934	0.0619259	0.136561	0.13367	0.129546
ENSG00000233493.3	TMEM238	0.457953	0.109904	0.0817138	0.110656	0.0967855	0.182105	0.101414	0.126715	0.221638	0.0887887	0.192837	0.234439	1.4118	1.49842	0.167049
ENSG00000197363.9	ZNF517	0.266185	1.99834	0.0631818	0.0919052	0.0829864	0.160737	0.0944284	0.783047	0.21095	0.0738021	0.198568	0.0851474	0.15795	0.75663	0.149897
ENSG00000109670.13	FBXW7	0.0738183	0.0704714	0.0614991	0.0684516	0.0627436	2.46073	0.0744608	0.156961	0.184782	0.0595451	0.140066	0.628514	0.120876	0.121993	1.02017
ENSG00000182749.5	PAQR7	0.633563	0.0387732	0.0307937	0.0399946	0.432153	0.0818338	1.26003	0.0500179	0.125811	0.0338337	0.092915	0.508823	0.0817893	1.32343	0.669927
ENSG00000025708.13	TYMP	1.06914	0.0613504	1.15363	0.0596823	0.876674	0.114785	0.0603802	0.0777195	0.17526	1.17124	0.125681	0.0512168	0.117134	0.102773	0.114917
ENSG00000168772.10	CXXC4	0.282349	0.027357	0.974353	0.0260033	0.0210719	0.046914	0.0252634	0.0291431	1.47754	0.0181532	0.0795715	0.0203172	0.880959	0.0439481	1.49117
ENSG00000198498.9	TMA16	0.0533102	0.0540865	0.0340881	2.07102	1.06203	0.104435	0.047512	0.0719699	0.144279	0.0416393	0.114714	1.28486	0.105327	0.0933905	0.0855914
[truncated: 10,502 more rows]
