# Supplementary material for: Integrating single-cell RNA-seq and imaging with SCOPE-seq2
Source: Sci Rep. 2020 Nov 10;10:19482. doi: 10.1038/s41598-020-76599-w (PMC7655825; doi:10.1038/s41598-020-76599-w)
Supplement: Supplementary file 8 — Supplementary Information 8. [file 41598_2020_76599_MOESM8_ESM.xls]

## Sheet: ttest_shape
Supplementary Table 4. Statistical analysis of meta imaging feature differences between cell types
meta imaging feature - shape
	Endothelial		Pericyte		Myeloid
	t-statistics	p-value	t-statistics	p-value	t-statistics	p-value
Endothelial	0	1	2.27	0.0261	4.55	4e-05
Pericyte	-2.27	0.0261	0	1	2.37	0.0216
Myeloid	-4.55	4e-05	-2.37	0.0216	0	1
Mesenchymal	-2.4	0.0203	0.36	0.718	4.66	5.51e-06
Astrocyte	0.08	0.939	2.81	0.00599	6.09	1e-08
Oligodendrocyte	-4.5	4.31e-05	-2.34	0.0231	-0.04	0.965
OPC/NPC	-5.08	6.42e-06	-3.07	0.00346	-1.22	0.225
Cycling	-5.4	2.81e-06	-3.45	0.00129	-1.84	0.0674

## Sheet: ttest_intensity
Supplementary Table 4. Statistical analysis of meta imaging feature differences between cell types
meta imaging feature - intensity
	Endothelial		Pericyte		Myeloid
	t-statistics	p-value	t-statistics	p-value	t-statistics	p-value
Endothelial	0	1	-0.99	0.327	2.33	0.0233
Pericyte	0.99	0.327	0	1	4.76	7.65e-06
Myeloid	-2.33	0.0233	-4.76	7.65e-06	0	1
Mesenchymal	-1.19	0.241	-3.39	0.00117	2.06	0.0413
Astrocyte	-1.93	0.0585	-4.34	4.22e-05	0.71	0.481
Oligodendrocyte	1.17	0.246	0.15	0.882	6.01	1.2e-08
OPC/NPC	3.46	0.00112	3.59	0.000616	9.61	1.27e-17
Cycling	0.47	0.638	-0.94	0.351	4.98	1.68e-06

## Sheet: ttest_size
Supplementary Table 4. Statistical analysis of meta imaging feature differences between cell types
meta imaging feature - size
	Endothelial		Pericyte		Myeloid
	t-statistics	p-value	t-statistics	p-value	t-statistics	p-value
Endothelial	0	1	-3.13	0.00283	-5.3	3.37e-06
Pericyte	3.13	0.00283	0	1	-3.47	0.000952
Myeloid	5.3	3.37e-06	3.47	0.000952	0	1
Mesenchymal	3.54	0.000951	0.36	0.716	-4.04	7.52e-05
Astrocyte	0.98	0.333	-3.15	0.00207	-6.84	1.63e-10
Oligodendrocyte	4.97	1.13e-05	2.9	0.00541	-1	0.32
OPC/NPC	5.76	7.81e-07	4.3	6.46e-05	0.99	0.325
Cycling	4.28	0.000107	1.63	0.11	-2.86	0.00472
