# Supplementary material for: Integrating single-cell RNA-seq and imaging with SCOPE-seq2
Source: Sci Rep. 2020 Nov 10;10:19482. doi: 10.1038/s41598-020-76599-w (PMC7655825; doi:10.1038/s41598-020-76599-w)
Supplement: Supplementary file 9 — Supplementary Information 9. [file 41598_2020_76599_MOESM9_ESM.xls]

## Sheet: Supplementary Table 5
Supplementary Table 5. Differential expression of two imaging clusters.
GID	gene	log2(fold-change)	stat	sample1 mean	sample2 mean	pval	qval
ENSG00000120885.19	CLU	1.21172	18222	8.7456	20.256	1.31703e-24	1.72399e-20
ENSG00000163453.11	IGFBP7	1.95274	21252	0.7985	3.09107	8.71636e-20	3.82626e-16
ENSG00000130203.9	APOE	1.71877	20419	2.68668	8.84339	8.76912e-20	3.82626e-16
ENSG00000109472.13	CPE	1.66459	21143	1.11662	3.53997	5.48427e-19	1.79473e-15
ENSG00000148053.15	NTRK2	2.7437	26734	0.132588	0.888055	2.17629e-14	5.69753e-11
ENSG00000131095.11	GFAP	1.49968	24304	2.28412	6.45907	1.67205e-12	3.36573e-09
ENSG00000152661.7	GJA1	1.2942	25663.5	0.605895	1.4859	1.79986e-12	3.36573e-09
ENSG00000133048.12	CHI3L1	1.61677	24485	8.30982	25.4851	7.83299e-12	1.28167e-08
ENSG00000152583.12	SPARCL1	1.37665	25261	1.07316	2.78664	1.74437e-11	2.53709e-08
ENSG00000113140.10	SPARC	0.738791	25318	4.47571	7.46897	1.88732e-10	2.4705e-07
ENSG00000175899.14	A2M	1.66522	26594	0.749312	2.37654	2.76449e-10	3.28974e-07
ENSG00000107317.11	PTGDS	2.55174	29492	0.117195	0.687164	3.10016e-10	3.38176e-07
ENSG00000159403.15	C1R	1.49943	28106	0.297499	0.84112	4.23442e-10	4.26374e-07
ENSG00000112096.16	SOD2	1.89553	26601	1.44083	5.36075	1.0302e-09	9.6324e-07
ENSG00000024422.11	EHD2	2.10226	29296.5	0.116316	0.49944	1.26752e-09	1.10612e-06
ENSG00000026508.16	CD44	1.54273	28761	0.34244	0.997684	1.09474e-08	8.95635e-06
ENSG00000142089.15	IFITM3	1.46731	27266.5	0.961954	2.65985	1.64607e-08	1.26747e-05
ENSG00000118785.13	SPP1	1.36724	26883	2.14956	5.54536	2.24878e-08	1.63536e-05
ENSG00000166741.7	NNMT	1.61006	29264.5	0.277963	0.848524	2.48762e-08	1.71384e-05
ENSG00000155368.16	DBI	-0.480636	47100.5	11.1277	7.97476	3.49295e-08	2.28614e-05
ENSG00000276043.4	UHRF1	-1.38837	44383	0.5576	0.213001	3.70376e-08	2.30868e-05
ENSG00000189171.14	S100A13	1.28628	29118.5	0.300593	0.73314	7.42196e-08	4.41606e-05
ENSG00000182326.14	C1S	2.18463	31213.5	0.0863	0.392331	8.68157e-08	4.94094e-05
ENSG00000184009.9	ACTG1	0.50024	27222	6.72808	9.51653	9.83386e-08	5.36355e-05
ENSG00000180914.10	OXTR	1.94259	30491.5	0.114062	0.438448	1.52623e-07	7.84856e-05
ENSG00000164733.20	CTSB	0.910985	27661	1.04859	1.97169	1.55892e-07	7.84856e-05
ENSG00000064886.13	CHI3L2	2.84242	31342	0.227227	1.62972	1.96789e-07	9.54062e-05
ENSG00000175130.6	MARCKSL1	-0.934344	45912	1.53082	0.801046	2.10571e-07	9.84419e-05
ENSG00000113578.17	FGF1	1.45775	30410	0.183289	0.503458	3.74148e-07	0.000153264
ENSG00000072110.13	ACTN1	1.55607	29702.5	0.27171	0.798967	3.43266e-07	0.000153264
ENSG00000164929.16	BAALC	0.723087	28151	0.856592	1.41399	3.66929e-07	0.000153264
ENSG00000108691.9	CCL2	1.52205	31409	0.278685	0.800377	3.74673e-07	0.000153264
ENSG00000167526.13	RPL13	-0.439381	46233	4.29942	3.17061	4.54513e-07	0.00018029
ENSG00000135821.16	GLUL	0.750988	28173	0.986033	1.65944	4.78705e-07	0.000184301
ENSG00000166340.14	TPP1	1.50747	30723	0.144745	0.411525	5.10517e-07	0.000190933
ENSG00000071575.11	TRIB2	-1.02804	45048	0.841532	0.412668	5.95317e-07	0.000216464
ENSG00000163346.16	PBXIP1	1.79125	31236	0.091835	0.317854	8.61997e-07	0.000296935
ENSG00000111666.10	CHPT1	1.67112	30420	0.145365	0.46293	8.43627e-07	0.000296935
ENSG00000185432.11	METTL7A	1.02277	29092	0.503549	1.02312	1.11178e-06	0.000354956
ENSG00000168710.17	AHCYL1	1.09541	29150	0.530105	1.13269	1.09899e-06	0.000354956
ENSG00000105854.12	PON2	0.756618	28293.5	1.3113	2.21547	1.10803e-06	0.000354956
ENSG00000065978.17	YBX1	-0.690999	45669	2.00978	1.24491	1.25809e-06	0.000392106
ENSG00000149131.15	SERPING1	1.4723	30517.5	0.229881	0.637834	1.31969e-06	0.00040174
ENSG00000050165.17	DKK3	1.34634	30304.5	0.244014	0.620443	1.40781e-06	0.000418823
ENSG00000080493.13	SLC4A4	1.09848	29387	0.445433	0.953804	1.59093e-06	0.000462783
ENSG00000101335.9	MYL9	1.97477	32036	0.109365	0.429877	2.53294e-06	0.000720786
ENSG00000120738.7	EGR1	0.476807	28687.5	2.48894	3.46376	3.00546e-06	0.000837051
ENSG00000069535.13	MAOB	3.45469	33131	0.01962	0.215107	3.25367e-06	0.000887304
ENSG00000140988.15	RPS2	-0.402947	45471	4.56684	3.45396	3.64825e-06	0.000974604
ENSG00000167996.15	FTH1	0.633706	28562	9.52941	14.7853	4.25341e-06	0.00111354
ENSG00000171885.13	AQP4	1.05576	28947.5	1.13852	2.36677	5.13168e-06	0.00131713
ENSG00000125730.16	C3	1.85069	32089	0.136813	0.493447	5.58946e-06	0.00140704
ENSG00000134419.15	RPS15A	-0.421624	45218	2.49615	1.86358	6.27749e-06	0.00155042
ENSG00000111341.9	MGP	1.4393	31613	0.154045	0.417753	7.69181e-06	0.00183065
ENSG00000175183.9	CSRP2	1.00192	29552	0.550304	1.10208	7.59254e-06	0.00183065
ENSG00000072134.15	EPN2	-1.05332	44150	0.884595	0.426248	8.19547e-06	0.00191569
ENSG00000107742.12	SPOCK2	1.27425	31305.5	0.192056	0.464531	8.45589e-06	0.00194189
ENSG00000123416.15	TUBA1B	-0.572491	45086	3.85324	2.59113	8.89924e-06	0.00200847
ENSG00000143341.11	HMCN1	2.19093	32843.5	0.047906	0.218739	9.1671e-06	0.00203385
ENSG00000105835.11	NAMPT	1.04198	30111	0.613437	1.2631	9.67136e-06	0.00210997
ENSG00000109107.13	ALDOC	1.00624	31925	0.153561	0.308452	9.97365e-06	0.00214025
ENSG00000161011.19	SQSTM1	0.880846	29907.5	0.496814	0.91486	1.04223e-05	0.00220045
ENSG00000138071.13	ACTR2	1.12418	30605	0.266956	0.581904	1.38812e-05	0.0028842
ENSG00000160213.5	CSTB	0.827485	30523	0.304895	0.541062	1.68274e-05	0.00344174
ENSG00000145623.12	OSMR	2.38116	32632	0.05901	0.307419	1.86759e-05	0.00375703
ENSG00000119655.8	NPC2	1.35563	31249	0.21601	0.552786	1.8943e-05	0.00375703
ENSG00000132692.18	BCAN	-0.547753	44703	3.07309	2.10225	2.04544e-05	0.00399625
ENSG00000134121.9	CHL1	0.965453	30295	0.409956	0.800511	2.1821e-05	0.00420054
ENSG00000008394.12	MGST1	1.95921	33355	0.072658	0.282529	2.23176e-05	0.00423387
ENSG00000095637.21	SORBS1	1.13075	31941	0.14285	0.312804	2.88413e-05	0.00539332
ENSG00000196091.12	MYBPC1	1.16965	30998.5	0.343633	0.773029	3.02637e-05	0.0054381
ENSG00000106066.13	CPVL	3.45153	33967	0.009468	0.103583	3.03271e-05	0.0054381
ENSG00000185896.10	LAMP1	0.811777	30270	0.442298	0.776397	2.95357e-05	0.0054381
ENSG00000142871.15	CYR61	0.95731	30109	0.960433	1.86486	3.13084e-05	0.00553821
ENSG00000075624.13	ACTB	0.27617	29396.5	11.6055	14.054	3.42274e-05	0.00597383
ENSG00000152137.6	HSPB8	3.13373	34142	0.013197	0.11583	3.61786e-05	0.00623129
ENSG00000128342.4	LIF	6.57279	34534.5	0.001721	0.163839	3.93356e-05	0.00668705
ENSG00000087077.11	TRIP6	1.34469	32030.5	0.13859	0.351984	3.98563e-05	0.00668871
ENSG00000131711.14	MAP1B	0.860754	29711	1.41922	2.57729	4.39015e-05	0.00723244
ENSG00000096384.19	HSP90AB1	-0.524632	44450	3.10413	2.1578	4.42013e-05	0.00723244
ENSG00000172201.10	ID4	1.56076	31794	0.177923	0.524888	4.68704e-05	0.00748212
ENSG00000204389.9	HSPA1A	-0.460775	44441	8.70373	6.32409	4.67722e-05	0.00748212
ENSG00000109846.7	CRYAB	0.685853	29637	2.50241	4.02551	5.19271e-05	0.00818947
ENSG00000114302.15	PRKAR2A	1.26542	32445.5	0.100914	0.242594	5.67663e-05	0.00884608
ENSG00000068323.16	TFE3	1.62194	33470	0.053497	0.164659	6.85239e-05	0.0105527
ENSG00000167552.13	TUBA1A	-0.435173	44274	5.44321	4.02582	7.00736e-05	0.0106658
ENSG00000187514.14	PTMA	-0.550343	44197	2.72086	1.85796	7.09652e-05	0.0106774
ENSG00000179388.8	EGR3	1.34799	32818.5	0.112932	0.287478	7.41867e-05	0.0110353
ENSG00000173546.7	CSPG4	-1.46248	41769	0.336034	0.121936	7.63675e-05	0.011232
ENSG00000034510.5	TMSB10	-0.422869	44180	7.37042	5.49789	8.7612e-05	0.0125922
ENSG00000158270.11	COLEC12	3.92719	34539	0.007341	0.111677	8.85016e-05	0.0125922
ENSG00000142687.17	KIAA0319L	1.72283	33137.5	0.048786	0.161035	8.67879e-05	0.0125922
ENSG00000169860.6	P2RY1	2.69715	33979	0.02272	0.147341	8.96282e-05	0.0126154
ENSG00000003402.19	CFLAR	1.68145	32873.5	0.075036	0.240679	9.22128e-05	0.0126254
ENSG00000101203.16	COL20A1	-1.21017	42245	0.456465	0.197292	9.15167e-05	0.0126254
ENSG00000120129.5	DUSP1	0.818611	30761.5	0.589444	1.03961	9.25928e-05	0.0126254
ENSG00000167995.15	BEST1	0.977546	30980	0.419704	0.826445	9.427e-05	0.0127216
ENSG00000167106.11	FAM102A	1.59374	33073	0.089957	0.271518	9.52852e-05	0.0127274
ENSG00000104635.13	SLC39A14	1.27955	32348	0.167284	0.406104	9.74358e-05	0.0128117
ENSG00000175445.14	LPL	1.03083	31189	0.413661	0.845194	9.98314e-05	0.0128117
ENSG00000165169.10	DYNLT3	1.81322	33998	0.027981	0.098333	9.92679e-05	0.0128117
ENSG00000170837.2	GPR27	2.90339	34123	0.016058	0.120142	9.8126e-05	0.0128117
ENSG00000161016.15	RPL8	-0.342044	44089	2.90874	2.29477	0.00010266	0.0130262
ENSG00000137726.16	FXYD6	-0.60953	43737	1.3846	0.907484	0.000103493	0.0130262
ENSG00000132122.11	SPATA6	-1.75769	41050	0.231793	0.068546	0.000105447	0.0131457
ENSG00000144810.15	COL8A1	2.40016	34426	0.018031	0.095178	0.000114497	0.0141392
ENSG00000163531.15	NFASC	2.19443	34154	0.028895	0.132256	0.000116639	0.0142692
ENSG00000162669.15	HFM1	0.910954	31609.5	0.324814	0.610744	0.000122512	0.0148489
ENSG00000105810.9	CDK6	-1.01475	42627.5	0.667099	0.330158	0.000134539	0.016157
ENSG00000211445.11	GPX3	3.71745	34098	0.02602	0.342267	0.000135992	0.0161831
ENSG00000125534.9	PPDPF	-0.604784	43761.5	1.60806	1.05741	0.000144417	0.0170309
ENSG00000087842.10	PIR	inf	35088	0	0.064121	0.000153186	0.0179037
ENSG00000119559.15	C19orf25	2.34969	34130	0.021424	0.109199	0.000161198	0.0185095
ENSG00000164096.12	C4orf3	0.861857	30934	0.427583	0.777079	0.00016028	0.0185095
ENSG00000125968.8	ID1	3.12054	34397	0.015106	0.131379	0.000169253	0.0192655
ENSG00000144567.10	FAM134A	0.897808	32606	0.143996	0.268298	0.000177208	0.019997
ENSG00000106565.17	TMEM176B	1.19452	32831	0.108077	0.247356	0.000180589	0.0202044
ENSG00000031003.10	FAM13B	2.49068	34555.5	0.015362	0.086341	0.000187758	0.0208284
ENSG00000010404.17	IDS	0.988256	31160	0.38889	0.771474	0.000194734	0.0210666
ENSG00000090932.10	DLL3	-3.00513	39897	0.187346	0.023335	0.000194695	0.0210666
ENSG00000152558.14	TMEM123	1.37061	31742.5	0.236978	0.612775	0.000194019	0.0210666
ENSG00000169504.14	CLIC4	0.7679	30860	0.59137	1.00698	0.000201044	0.021571
ENSG00000103449.11	SALL1	-1.19164	41472.5	0.254885	0.11159	0.000207272	0.0220585
ENSG00000078018.19	MAP2	-0.775044	43075	0.997382	0.582841	0.000211428	0.0223193
ENSG00000181790.10	ADGRB1	-0.778868	42362	0.549466	0.320242	0.000220452	0.0230858
ENSG00000149084.11	HSD17B12	1.09044	32093.5	0.182147	0.387861	0.000231025	0.0238925
ENSG00000103018.16	CYB5B	1.33202	33043	0.089957	0.226472	0.000233448	0.0238925
ENSG00000100243.20	CYB5R3	1.06729	32328	0.160385	0.336085	0.000233631	0.0238925
ENSG00000075618.17	FSCN1	-0.822964	42419	0.513713	0.290391	0.000243519	0.0245205
ENSG00000131981.15	LGALS3	0.442886	31210	0.698099	0.94894	0.000241706	0.0245205
ENSG00000017797.11	RALBP1	1.06896	32194	0.225738	0.473579	0.000246027	0.0245839
ENSG00000145721.11	LIX1	4.08705	34655	0.006285	0.10681	0.000256156	0.0254021
ENSG00000136156.12	ITM2B	0.597509	30442	1.20307	1.82036	0.000259282	0.0255188
ENSG00000113558.18	SKP1	0.368739	30353	1.74435	2.25234	0.000262068	0.0256005
ENSG00000119681.11	LTBP2	inf	35224	0	0.062613	0.000267725	0.0259594
ENSG00000133321.10	RARRES3	1.21444	33308.5	0.121498	0.281937	0.000271012	0.0260849
ENSG00000117152.13	RGS4	2.97444	34823	0.013689	0.107591	0.000284968	0.0269125
ENSG00000169902.13	TPST1	1.32233	32356	0.150512	0.376386	0.000282821	0.0269125
ENSG00000133104.12	SPG20	1.40258	33122.5	0.093105	0.246146	0.000285779	0.0269125
ENSG00000068078.17	FGFR3	1.14478	32591	0.162831	0.360039	0.000302668	0.0282995
ENSG00000122566.20	HNRNPA2B1	-0.45354	43555	2.45953	1.79607	0.000309595	0.0287418
ENSG00000184221.12	OLIG1	-0.932775	42738	0.923249	0.483644	0.000311902	0.0287521
ENSG00000240972.1	MIF	0.706422	30717	0.871218	1.42161	0.000318312	0.0291378
ENSG00000047315.14	POLR2B	1.08318	32899	0.137288	0.290872	0.000334899	0.0302333
ENSG00000127914.16	AKAP9	1.28004	32621	0.139839	0.339593	0.000332746	0.0302333
ENSG00000178695.5	KCTD12	0.938462	32307.5	0.206838	0.396402	0.000360178	0.0322927
ENSG00000184743.12	ATL3	1.19073	33038	0.104387	0.238283	0.000373101	0.0332237
ENSG00000067225.17	PKM	0.527474	30767	1.06519	1.53538	0.000376819	0.0333282
ENSG00000072182.12	ASIC4	-1.48637	40837	0.22622	0.08074	0.000399809	0.0351241
ENSG00000168309.16	FAM107A	2.24016	33836	0.057599	0.272128	0.000411276	0.0358907
ENSG00000185201.16	IFITM2	1.09853	33115	0.142253	0.304615	0.000417872	0.036207
ENSG00000025796.13	SEC63	1.12353	32361	0.174779	0.380808	0.000420433	0.036207
ENSG00000167244.18	IGF2	-2.41745	40039.5	0.206468	0.038648	0.00043865	0.0375289
ENSG00000168899.4	VAMP5	0.673356	31980	0.339387	0.541247	0.000442	0.03757
ENSG00000173110.7	HSPA6	0.218393	40712	0.490034	0.570124	0.000448954	0.0379149
ENSG00000128016.5	ZFP36	0.558564	30931.5	1.04581	1.54027	0.000452041	0.0379309
ENSG00000108298.9	RPL19	-0.294106	43383	3.68632	3.00648	0.000484669	0.0404097
ENSG00000143878.9	RHOB	0.864215	30998	0.896274	1.63153	0.000526894	0.043035
ENSG00000197746.13	PSAP	0.642497	30848	1.08498	1.69369	0.000520772	0.043035
ENSG00000078747.12	ITCH	1.55479	34150	0.038672	0.113614	0.000528232	0.043035
ENSG00000126709.14	IFI6	0.872212	31276	1.06761	1.95422	0.000529307	0.043035
ENSG00000170370.11	EMX2	2.02931	34824.5	0.018534	0.075659	0.000532643	0.0430388
ENSG00000101198.14	NKAIN4	-0.909426	41625.5	0.478939	0.254986	0.000537489	0.043164
ENSG00000101638.13	ST8SIA5	-0.97883	41646.5	0.376765	0.191167	0.000548884	0.0438103
ENSG00000197520.10	FAM177B	2.34216	34375	0.034662	0.17576	0.000560387	0.0444573
ENSG00000102931.7	ARL2BP	-1.12854	41359	0.373534	0.170846	0.000570577	0.044993
ENSG00000129244.8	ATP1B2	0.501005	30802	1.60677	2.2739	0.00058746	0.046047
ENSG00000196683.10	TOMM7	0.519607	30839.5	1.18052	1.69235	0.000608903	0.0474437
ENSG00000133083.14	DCLK1	0.835372	33578.5	0.087345	0.155851	0.000617459	0.0477107
ENSG00000134668.12	SPOCD1	1.47155	33435	0.122138	0.338714	0.000623264	0.0477107
ENSG00000146729.9	GBAS	0.595997	31471	0.452564	0.684059	0.000622633	0.0477107
ENSG00000102189.16	EEA1	1.14407	33092.5	0.106746	0.235914	0.000632902	0.0479123
ENSG00000119335.16	SET	-0.528533	43096	1.66568	1.15475	0.000633218	0.0479123
ENSG00000133030.19	MPRIP	0.867308	32504	0.210818	0.384586	0.000657519	0.0494651
ENSG00000092964.16	DPYSL2	0.735261	31193	0.7731	1.28698	0.000671411	0.0499362
ENSG00000102109.8	PCSK1N	0.616769	31641	0.39917	0.612102	0.000667839	0.0499362
ENSG00000120306.9	CYSTM1	1.12149	32766	0.161574	0.35154	0.000676652	0.0500417
ENSG00000142207.6	URB1	-3.72491	38758	0.05932	0.004486	0.000685128	0.0503838
ENSG00000110092.3	CCND1	-1.04587	40762	0.307962	0.149162	0.000691816	0.0504489
ENSG00000104897.9	SF3A2	-1.76526	40051.5	0.150832	0.044371	0.000693721	0.0504489
ENSG00000176907.4	C8orf4	1.24132	32821	0.289689	0.68487	0.000720269	0.0520902
ENSG00000084090.13	STARD7	0.790723	31914	0.310183	0.536598	0.000730396	0.0525324
ENSG00000198832.10	SELM	1.05738	33156.5	0.134506	0.279927	0.000776558	0.0534739
ENSG00000120278.14	PLEKHG1	2.58197	34666	0.016885	0.101098	0.000748871	0.0534739
ENSG00000230453.9	ANKRD18B	3.93112	35084	0.007131	0.10878	0.000784339	0.0534739
ENSG00000112304.10	ACOT13	0.769184	31737	0.370221	0.63097	0.000757569	0.0534739
ENSG00000155816.19	FMN2	1.64304	33688.5	0.069182	0.216072	0.00076902	0.0534739
ENSG00000185043.10	CIB1	1.11288	33227.5	0.10493	0.226939	0.000753578	0.0534739
ENSG00000080573.6	COL5A3	1.14681	33299	0.123476	0.273405	0.000776472	0.0534739
ENSG00000176046.8	NUPR1	0.7719	32728.5	0.227538	0.388524	0.000769425	0.0534739
ENSG00000125356.6	NDUFA1	0.398344	31043	0.996754	1.31372	0.000780265	0.0534739
ENSG00000117632.20	STMN1	-0.816416	41874	0.676214	0.383989	0.000783408	0.0534739
ENSG00000162244.10	RPL29	-0.335396	43080	1.88855	1.4968	0.00078988	0.0535727
ENSG00000176971.3	FIBIN	-1.3391	40752	0.26668	0.10541	0.000816523	0.0537929
ENSG00000132541.10	HRSP12	1.43067	33152	0.101853	0.274567	0.000814384	0.0537929
ENSG00000087274.16	ADD1	0.837866	32172	0.290345	0.518963	0.000817744	0.0537929
ENSG00000167380.16	ZNF226	1.17108	33945	0.071403	0.160785	0.000817783	0.0537929
ENSG00000157214.13	STEAP2	2.40977	34808	0.016134	0.085732	0.00081455	0.0537929
ENSG00000165475.13	CRYL1	1.42798	34279.5	0.041474	0.111595	0.000813538	0.0537929
ENSG00000128245.14	YWHAH	-0.834572	41560	0.387685	0.217394	0.000833071	0.0545245
ENSG00000161202.17	DVL3	-1.47523	40189	0.209503	0.075353	0.000858122	0.0546254
ENSG00000148175.12	STOM	1.34367	33499	0.100252	0.254435	0.000844627	0.0546254
ENSG00000140545.14	MFGE8	1.03886	33127	0.158193	0.325024	0.000849265	0.0546254
ENSG00000148672.8	GLUD1	0.55264	32105.5	0.330301	0.484474	0.000840082	0.0546254
ENSG00000129675.15	ARHGEF6	1.44124	33550	0.084313	0.228954	0.000859651	0.0546254
ENSG00000135919.12	SERPINE2	0.980359	32009.5	0.378167	0.746108	0.000855825	0.0546254
ENSG00000135926.12	TMBIM1	1.58072	33592	0.079305	0.237216	0.00091769	0.0577527
ENSG00000162433.14	AK4	1.45225	33434	0.093266	0.255208	0.000915194	0.0577527
ENSG00000070087.13	PFN2	0.941546	33255	0.140697	0.270221	0.00093635	0.0586451
ENSG00000106624.8	AEBP1	0.910664	32354	0.280359	0.527049	0.000963194	0.0597545
ENSG00000163629.12	PTPN13	1.84047	34418	0.024826	0.08891	0.000962704	0.0597545
ENSG00000115414.18	FN1	1.34383	32430	0.320713	0.814047	0.000968002	0.0597695
ENSG00000101460.12	MAP1LC3A	0.674577	32963	0.173622	0.277123	0.000988828	0.0607688
ENSG00000163041.9	H3F3A	-0.384536	42975	2.27637	1.74376	0.00100581	0.0615235
ENSG00000213639.9	PPP1CB	0.35001	31175	1.0382	1.32326	0.00101928	0.0620578
ENSG00000087086.13	FTL	0.483217	30993	3.05554	4.2712	0.00104135	0.0631077
ENSG00000111897.6	SERINC1	0.784628	31840	0.388936	0.669999	0.00105324	0.0635339
ENSG00000166562.8	SEC11C	0.636814	31705	0.509117	0.791622	0.00106702	0.0640702
ENSG00000099860.8	GADD45B	1.16073	32002	0.510915	1.14226	0.00112148	0.067033
ENSG00000111652.9	COPS7A	0.605529	33519	0.138894	0.211333	0.00112965	0.0672139
ENSG00000223802.7	CERS1	1.09735	33799.5	0.111213	0.237951	0.00115133	0.0681942
ENSG00000117707.15	PROX1	-1.51961	39745.5	0.164849	0.057496	0.00117422	0.0688811
ENSG00000149489.8	ROM1	1.5765	33830	0.064386	0.192028	0.00117599	0.0688811
ENSG00000055211.12	GINM1	0.959167	33126	0.147583	0.286929	0.00117871	0.0688811
ENSG00000149212.11	SESN3	0.959821	33760	0.101701	0.197816	0.00118798	0.0691138
ENSG00000168209.4	DDIT4	1.78144	34242.5	0.061895	0.212775	0.00119381	0.0691461
ENSG00000156103.15	MMP16	-1.04619	40379	0.184426	0.089307	0.00121032	0.0691837
ENSG00000169439.11	SDC2	1.23813	33765	0.089851	0.211952	0.00120905	0.0691837
ENSG00000130770.17	ATPIF1	0.584875	32077.5	0.397759	0.596603	0.00120305	0.0691837
ENSG00000145824.12	CXCL14	0.497943	32110	0.546447	0.771691	0.00121643	0.0692308
ENSG00000099795.6	NDUFB7	-0.415292	42529.5	0.990558	0.742787	0.00126347	0.0715964
ENSG00000123094.15	RASSF8	1.12133	34086.5	0.065849	0.143252	0.00127618	0.0720054
ENSG00000037042.8	TUBG2	2.79469	34939	0.01193	0.08278	0.00131981	0.074147
ENSG00000069493.14	CLEC2D	3.44968	35219	0.005999	0.065543	0.00133626	0.0747505
ENSG00000168140.4	VASN	2.02062	34527	0.03518	0.142746	0.00135284	0.075356
ENSG00000240065.7	PSMB9	0.725943	33923	0.107009	0.176991	0.00137498	0.0762645
ENSG00000178234.12	GALNT11	0.888797	33926	0.091861	0.170092	0.00138997	0.0767711
ENSG00000144746.6	ARL6IP5	0.667412	32505	0.267672	0.425123	0.00140522	0.0772868
ENSG00000100612.13	DHRS7	0.882356	33547.5	0.10819	0.199435	0.00142128	0.077519
ENSG00000059573.8	ALDH18A1	3.03268	35084.5	0.009378	0.07674	0.00141771	0.077519
ENSG00000196670.13	ZFP62	-2.10197	39030	0.067957	0.01583	0.00143178	0.077578
ENSG00000204540.10	PSORS1C1	2.71352	35086.5	0.010255	0.067267	0.00143422	0.077578
ENSG00000083168.9	KAT6A	-2.00648	39946	0.172838	0.043016	0.00144097	0.0776227
ENSG00000154124.4	OTULIN	-2.25733	38895.5	0.065664	0.013734	0.0014509	0.0778374
ENSG00000105968.18	H2AFV	-0.602213	41912	0.687417	0.452831	0.0014767	0.0785772
ENSG00000100906.10	NFKBIA	0.942291	32489.5	0.407489	0.783022	0.00147241	0.0785772
ENSG00000119917.13	IFIT3	1.43441	34838.5	0.034517	0.093289	0.00148571	0.0787366
ENSG00000173992.8	CCS	0.838261	34362	0.075028	0.134143	0.00152409	0.0801896
ENSG00000110436.11	SLC1A2	0.987056	31615	0.760226	1.50687	0.00152538	0.0801896
ENSG00000148180.17	GSN	1.22407	33742	0.096696	0.225886	0.00153301	0.0802682
ENSG00000102934.9	PLLP	-1.21754	40124	0.193733	0.083308	0.00155121	0.0808978
ENSG00000204397.7	CARD16	1.15677	33597	0.118567	0.264355	0.001559	0.0809812
ENSG00000131148.8	EMC8	-1.15777	40504	0.227001	0.101743	0.00157453	0.0814647
ENSG00000170345.9	FOS	0.581992	31238	3.26218	4.88321	0.00158365	0.0816141
ENSG00000101745.15	ANKRD12	1.01618	33567	0.125387	0.253602	0.00161351	0.0828077
ENSG00000173432.10	SAA1	4.3524	34501.5	0.065965	1.34747	0.00161946	0.0828077
ENSG00000071553.16	ATP6AP1	0.444196	32497	0.295365	0.40186	0.00162618	0.0828276
ENSG00000137801.10	THBS1	1.64621	34418	0.058055	0.18172	0.0016946	0.0859778
ENSG00000085274.15	MYNN	-1.5591	39299	0.102395	0.034749	0.00173601	0.0870668
ENSG00000084731.13	KIF3C	-1.80104	39299	0.107929	0.030972	0.00173601	0.0870668
ENSG00000196924.14	FLNA	0.499004	32006	0.549695	0.77685	0.00173146	0.0870668
ENSG00000100427.15	MLC1	0.452634	31560	0.978855	1.3396	0.00175659	0.0877624
ENSG00000165029.15	ABCA1	0.987363	33112	0.170753	0.338528	0.0018051	0.0895048
ENSG00000172301.10	COPRS	0.964647	33036.5	0.166266	0.324483	0.00180514	0.0895048
ENSG00000115866.10	DARS	0.809962	32847	0.188614	0.330672	0.00183367	0.0905764
ENSG00000088986.10	DYNLL1	-0.466539	42624	2.04522	1.48013	0.00185324	0.0908217
ENSG00000182253.14	SYNM	1.51769	33735	0.084566	0.242138	0.001857	0.0908217
ENSG00000124107.5	SLPI	3.72423	34922	0.019746	0.260969	0.00185945	0.0908217
ENSG00000127472.10	PLA2G5	0.832527	32912.5	0.212772	0.378905	0.0018909	0.0920145
ENSG00000131016.16	AKAP12	1.20273	32403.5	0.341708	0.786524	0.0019643	0.0952324
ENSG00000173598.13	NUDT4	0.614153	32560	0.318398	0.487359	0.00198839	0.0960444
ENSG00000151790.8	TDO2	4.45971	35494	0.00368	0.08097	0.00201559	0.0965748
ENSG00000176485.10	PLA2G16	0.834633	32535.5	0.296161	0.528174	0.0020215	0.0965748
ENSG00000147454.13	SLC25A37	1.4468	34824	0.036803	0.100327	0.0020133	0.0965748
ENSG00000149591.16	TAGLN	1.24198	33175.5	0.293497	0.694185	0.00205765	0.0979443
ENSG00000117226.11	GBP3	0.767018	34830	0.053773	0.091508	0.00207199	0.0982692
ENSG00000138668.18	HNRNPD	-0.530603	42085	0.90253	0.62479	0.00211161	0.099787
ENSG00000061794.12	MRPS35	1.67954	33932.5	0.062888	0.201447	0.00214989	0.101231
ENSG00000166165.12	CKB	-0.240155	42602	4.30215	3.64243	0.00216287	0.101376
ENSG00000113391.16	FAM172A	1.71041	34362	0.041309	0.135186	0.00216848	0.101376
ENSG00000130066.16	SAT1	0.596033	31754.5	0.802056	1.21235	0.00218367	0.101723
ENSG00000160948.13	VPS28	-0.85116	41442	0.479306	0.265698	0.0022033	0.102274
ENSG00000172020.12	GAP43	-0.343554	42534.5	3.38467	2.66745	0.00222635	0.102978
ENSG00000011422.11	PLAUR	2.59512	35084	0.014115	0.085287	0.00229613	0.105832
ENSG00000006015.17	C19orf60	0.741517	32739	0.251355	0.420249	0.00234258	0.10709
ENSG00000134107.4	BHLHE40	1.38521	33806	0.106686	0.278673	0.00233188	0.10709
ENSG00000204442.3	FAM155A	2.97239	35219	0.008727	0.068496	0.00236435	0.10709
ENSG00000132341.11	RAN	-0.434576	42372	1.31155	0.970428	0.00235537	0.10709
ENSG00000181404.15	WASH1	2.79447	35219	0.008529	0.05917	0.00236435	0.10709
ENSG00000104763.17	ASAH1	0.654137	32689	0.268431	0.422424	0.0023725	0.10709
ENSG00000066032.18	CTNNA2	0.767463	32926	0.219294	0.373299	0.0023866	0.107356
ENSG00000138814.16	PPP3CA	0.638204	33123.5	0.23216	0.361331	0.0024501	0.109835
ENSG00000187607.15	ZNF286A	#NAME?	38216	0.03238	0	0.00251963	0.111803
ENSG00000106823.12	ECM2	inf	35768	0	0.040349	0.00251963	0.111803
ENSG00000159263.15	SIM2	inf	35768	0	0.048351	0.00251963	0.111803
ENSG00000144744.16	UBA3	1.52625	34218.5	0.05906	0.170113	0.00254034	0.112341
ENSG00000017260.19	ATP2C1	1.21184	33985.5	0.086424	0.200185	0.00256525	0.113061
ENSG00000150687.11	PRSS23	1.07106	33670	0.136159	0.286066	0.00264463	0.115394
ENSG00000171451.13	DSEL	-0.69808	40730	0.284326	0.175256	0.00264417	0.115394
ENSG00000113648.16	H2AFY	-0.788503	41217	0.418845	0.242488	0.00263769	0.115394
ENSG00000189058.8	APOD	-0.646915	42436.5	3.0797	1.96684	0.00267482	0.116324
ENSG00000138796.15	HADH	1.2659	34562	0.037316	0.089737	0.00270528	0.116872
ENSG00000160014.16	CALM3	-0.764864	41827	0.759233	0.446815	0.0026967	0.116872
ENSG00000145730.20	PAM	1.02401	33116	0.189228	0.384807	0.00276862	0.118571
ENSG00000170144.18	HNRNPA3	-0.567032	42132.5	1.05025	0.708921	0.00276267	0.118571
ENSG00000215712.10	TMEM242	1.2306	34568	0.049368	0.115848	0.0027718	0.118571
ENSG00000110880.10	CORO1C	-0.922038	41307	0.488592	0.257861	0.00279869	0.119237
ENSG00000182154.7	MRPL41	-0.723468	41748	0.678288	0.410798	0.00280558	0.119237
ENSG00000005448.16	WDR54	-1.88916	39468.5	0.126216	0.034074	0.00283576	0.119357
ENSG00000171863.12	RPS7	-0.423011	42334	1.60056	1.19381	0.00282895	0.119357
ENSG00000163430.9	FSTL1	1.31957	33928.5	0.068205	0.170234	0.00282174	0.119357
ENSG00000144713.12	RPL32	-0.227061	42451.5	3.56182	3.04312	0.0028777	0.120734
ENSG00000005020.12	SKAP2	0.586861	33466.5	0.168283	0.252756	0.00296121	0.123447
ENSG00000267206.5	LCN6	2.16503	34941	0.022177	0.099458	0.00295487	0.123447
ENSG00000131724.10	IL13RA1	2.01948	34839.5	0.043631	0.176896	0.0029998	0.124659
ENSG00000140092.14	FBLN5	1.73004	34534.5	0.058846	0.195213	0.00305552	0.126572
ENSG00000159658.10	EFCAB14	0.864815	33759.5	0.113942	0.207501	0.00308788	0.127109
ENSG00000175390.12	EIF3F	-0.961507	41293	0.528741	0.271519	0.0030879	0.127109
ENSG00000166710.17	B2M	0.358353	31592	5.7339	7.35064	0.00322049	0.132151
ENSG00000050405.13	LIMA1	-0.79393	41539.5	0.657047	0.378966	0.00335088	0.134149
ENSG00000168734.13	PKIG	0.986318	33592	0.130228	0.257998	0.0033378	0.134149
ENSG00000047457.13	CP	1.73638	34368	0.081329	0.270987	0.00331255	0.134149
ENSG00000001629.9	ANKIB1	0.653058	32856.5	0.287526	0.452134	0.00332728	0.134149
ENSG00000176887.6	SOX11	-1.42436	40413.5	0.328336	0.122333	0.00329311	0.134149
ENSG00000153113.23	CAST	0.915741	33661	0.122224	0.230581	0.00334622	0.134149
ENSG00000114698.14	PLSCR4	1.45548	34197.5	0.070994	0.194701	0.00330693	0.134149
ENSG00000134287.9	ARF3	0.551698	32767	0.294594	0.431819	0.00335117	0.134149
ENSG00000117408.10	IPO13	-1.43496	39337	0.147368	0.054505	0.00338373	0.13504
ENSG00000140575.12	IQGAP1	0.805744	33428.5	0.166897	0.291744	0.00344035	0.136882
ENSG00000156671.12	SAMD8	1.12454	34306.5	0.069485	0.151499	0.00347007	0.137646
ENSG00000133401.15	PDZD2	-1.09633	40824.5	0.414648	0.193933	0.00351471	0.138996
ENSG00000145912.8	NHP2	-0.726857	41475	0.623073	0.376473	0.00353686	0.139032
ENSG00000143324.13	XPR1	1.36102	34105	0.064371	0.165348	0.00353061	0.139032
ENSG00000054282.15	SDCCAG8	1.4144	34219.5	0.059245	0.157917	0.00356219	0.139608
ENSG00000149357.9	LAMTOR1	0.707654	32911	0.297379	0.485663	0.0035891	0.140243
ENSG00000154188.9	ANGPT1	2.93764	35635.5	0.005344	0.040944	0.00364184	0.14188
ENSG00000177169.9	ULK1	2.86469	35637.5	0.005979	0.043553	0.00369209	0.142565
ENSG00000131386.17	GALNT15	1.47424	35097.5	0.02959	0.082211	0.00368507	0.142565
ENSG00000112981.4	NME5	2.55341	35637.5	0.005696	0.033437	0.00369209	0.142565
ENSG00000124942.13	AHNAK	1.32216	34241.5	0.075769	0.189454	0.00383526	0.147107
ENSG00000234745.9	HLA-B	0.371731	31760	2.33715	3.02405	0.00384037	0.147107
ENSG00000164949.7	GEM	1.65099	34197	0.073211	0.22992	0.00384344	0.147107
ENSG00000175093.4	SPSB4	-1.71225	39048	0.100841	0.030775	0.0039712	0.150432
ENSG00000167657.11	DAPK3	1.44527	34547	0.048385	0.13176	0.00395878	0.150432
ENSG00000180573.9	HIST1H2AC	1.56438	34494.5	0.052618	0.155619	0.00396327	0.150432
ENSG00000181894.14	ZNF329	-2.93229	38490	0.073397	0.009615	0.00397629	0.150432
ENSG00000078124.11	ACER3	0.946591	34144	0.074415	0.143421	0.00400336	0.150586
ENSG00000105072.8	C19orf44	2.72034	35495	0.008215	0.054141	0.00400061	0.150586
ENSG00000139370.10	SLC15A4	2.86542	35358.5	0.011315	0.082459	0.0040404	0.151026
ENSG00000025423.11	HSD17B6	2.80345	35497	0.00902	0.062966	0.00404966	0.151026
ENSG00000144199.11	FAHD2B	2.82476	35497	0.006928	0.049085	0.00404966	0.151026
ENSG00000211455.7	STK38L	1.49816	34693	0.042251	0.11935	0.0040654	0.151182
ENSG00000107021.15	TBC1D13	1.75378	35360.5	0.015511	0.052308	0.00408569	0.151506
ENSG00000063015.19	SEZ6	-0.974995	39992	0.209911	0.106791	0.00414925	0.153429
ENSG00000143624.13	INTS3	1.2766	34269.5	0.079184	0.191838	0.00421025	0.15481
ENSG00000179965.11	ZNF771	-1.95574	38618.5	0.060117	0.015498	0.00420093	0.15481
ENSG00000184182.18	UBE2F	0.878121	34440	0.059767	0.109851	0.00428296	0.157042
ENSG00000135336.14	ORC3	1.67052	34796.5	0.037107	0.118121	0.00431583	0.157805
ENSG00000060982.14	BCAT1	-0.553678	41581	0.766807	0.522411	0.00435158	0.158669
ENSG00000104490.17	NCALD	-1.04033	39410	0.138704	0.06744	0.0043774	0.159167
ENSG00000187231.13	SESTD1	2.14935	35373.5	0.015827	0.070215	0.00439145	0.159236
ENSG00000116132.11	PRRX1	1.88061	34801.5	0.027261	0.100383	0.00440498	0.159285
ENSG00000102935.11	ZNF423	inf	35904	0	0.05424	0.00443521	0.159497
ENSG00000096092.5	TMEM14A	0.506211	34014	0.11805	0.167668	0.00443333	0.159497
ENSG00000137692.11	DCUN1D5	1.57188	34661	0.037172	0.11051	0.00447323	0.160423
ENSG00000000003.14	TSPAN6	0.665478	33943	0.115316	0.182902	0.00449695	0.160833
ENSG00000112576.12	CCND3	1.41338	34205.5	0.0668	0.17793	0.00455099	0.162323
ENSG00000147604.13	RPL7	-0.334712	42107	1.68935	1.33956	0.00461228	0.163617
ENSG00000198242.13	RPL23A	-0.251034	42179	3.97387	3.33921	0.00460719	0.163617
ENSG00000166971.16	AKTIP	1.36454	34672	0.047499	0.122307	0.00466516	0.165046
ENSG00000184588.17	PDE4B	1.01145	33161	0.211409	0.426187	0.00469654	0.165708
ENSG00000133872.13	SARAF	0.391038	32087.5	0.759937	0.996533	0.00476019	0.167502
ENSG00000008952.16	SEC62	0.601911	32223	0.690028	1.04727	0.00478013	0.167535
ENSG00000134339.8	SAA2	3.95783	35080	0.032394	0.503377	0.00478671	0.167535
ENSG00000101439.8	CST3	0.578511	31828	13.6371	20.3644	0.00484916	0.168257
ENSG00000021355.12	SERPINB1	2.04836	34767	0.035655	0.147483	0.00485877	0.168257
ENSG00000132963.7	POMP	0.267664	32084.5	0.825412	0.993678	0.0048453	0.168257
ENSG00000177409.11	SAMD9L	1.2986	34981	0.04246	0.104447	0.00484171	0.168257
ENSG00000130202.9	PVRL2	1.12222	34435	0.066593	0.14496	0.00497853	0.171567
ENSG00000197555.9	SIPA1L1	0.467514	34053	0.117014	0.161798	0.00498055	0.171567
ENSG00000185414.19	MRPL30	-3.0121	38785	0.109312	0.01355	0.00503471	0.172977
ENSG00000140464.19	PML	1.76055	35092	0.03116	0.10558	0.00505767	0.173311
ENSG00000159423.16	ALDH4A1	1.47681	34838.5	0.039867	0.110962	0.0051183	0.174232
ENSG00000112559.13	MDFI	-1.0846	39882	0.20508	0.0967	0.00513777	0.174232
ENSG00000144749.13	LRIG1	0.860504	33485	0.238053	0.432227	0.00513463	0.174232
ENSG00000197921.5	HES5	-2.57785	38782	0.075239	0.012602	0.00510852	0.174232
ENSG00000172428.10	MYEOV2	0.351152	32055	1.05017	1.33958	0.00516517	0.174708
ENSG00000179241.12	LDLRAD3	-1.1053	40410	0.30613	0.142291	0.00520388	0.175112
ENSG00000169851.15	PCDH7	-1.84398	39200	0.102486	0.028548	0.00519432	0.175112
ENSG00000152926.14	ZNF117	1.58396	35100	0.025309	0.075876	0.00524593	0.176075
ENSG00000198467.13	TPM2	1.95565	35210	0.024866	0.096453	0.00531013	0.1775
ENSG00000159388.5	BTG2	0.873014	34075	0.12503	0.228991	0.00531552	0.1775
ENSG00000143376.12	SNX27	0.868198	33733	0.137753	0.251451	0.0053376	0.177784
ENSG00000106366.8	SERPINE1	1.40546	33205.5	0.343554	0.910083	0.00547162	0.181169
ENSG00000092841.18	MYL6	0.275947	31901.5	4.16426	5.04204	0.00548074	0.181169
ENSG00000141447.16	OSBPL1A	0.978947	34583.5	0.06973	0.13744	0.00546305	0.181169
ENSG00000134769.21	DTNA	0.675094	32476.5	0.528169	0.843327	0.00554693	0.181221
ENSG00000078237.6	TIGAR	1.17484	35113	0.034375	0.077608	0.00556539	0.181221
ENSG00000100711.13	ZFYVE21	1.05727	33963	0.108282	0.225334	0.0055619	0.181221
ENSG00000005513.9	SOX8	-1.09545	40205	0.2906	0.135998	0.00554829	0.181221
ENSG00000136731.12	UGGT1	0.700839	34226	0.090047	0.146367	0.00553252	0.181221
ENSG00000142676.12	RPL11	0.310152	31936	1.9439	2.41013	0.00554982	0.181221
ENSG00000102024.17	PLS3	0.672856	33560.5	0.211229	0.336746	0.00559088	0.1816
ENSG00000146670.9	CDCA5	-2.89586	38646	0.060733	0.00816	0.00566034	0.1825
ENSG00000063046.17	EIF4B	0.832722	33803	0.132211	0.235474	0.00566981	0.1825
ENSG00000117984.12	CTSD	0.55168	32546.5	0.494632	0.725027	0.00567436	0.1825
ENSG00000145431.10	PDGFC	0.949031	34040	0.100777	0.194557	0.00564802	0.1825
ENSG00000111275.12	ALDH2	0.941145	33920	0.129957	0.249524	0.00570004	0.182876
ENSG00000006282.20	SPATA20	0.884055	35119	0.049167	0.09074	0.00571868	0.183026
ENSG00000196072.11	BLOC1S2	1.35691	34501.5	0.047902	0.122693	0.00576072	0.183197
ENSG00000139318.7	DUSP6	1.7081	34160	0.090599	0.296015	0.00576602	0.183197
ENSG00000243449.6	C4orf48	0.554909	32220.5	0.78716	1.1564	0.00575241	0.183197
ENSG00000085063.14	CD59	0.52876	32633	0.485779	0.700828	0.00579782	0.183294
ENSG00000131435.12	PDLIM4	1.66329	35228	0.016467	0.052156	0.00579029	0.183294
ENSG00000076053.10	RBM7	1.424	34813	0.042071	0.112888	0.00581536	0.183294
ENSG00000100116.16	GCAT	-1.38319	39306	0.119724	0.045899	0.00582507	0.183294
ENSG00000142408.2	CACNG8	-2.71376	38639	0.07698	0.011734	0.00586703	0.184171
ENSG00000205927.4	OLIG2	-1.07453	40197	0.253467	0.120353	0.00590573	0.184943
ENSG00000143603.18	KCNN3	2.22574	35060.5	0.02646	0.123766	0.00593596	0.185446
ENSG00000026103.19	FAS	4.34152	35763	0.002183	0.044263	0.00598103	0.186162
ENSG00000171914.14	TLN2	1.29791	35235	0.028445	0.069937	0.00598734	0.186162
ENSG00000145740.18	SLC30A5	1.04903	34562	0.066044	0.136653	0.0060188	0.186697
ENSG00000168137.15	SETD5	-0.946909	40712	0.406902	0.211078	0.00604708	0.187131
ENSG00000143772.9	ITPKB	1.07286	34362	0.091494	0.192467	0.0061055	0.187981
ENSG00000169783.12	LINGO1	-1.6276	39511	0.183439	0.059366	0.00611662	0.187981
ENSG00000064692.18	SNCAIP	3.73116	35767	0.002371	0.031487	0.00614636	0.187981
ENSG00000075240.16	GRAMD4	1.26724	35240	0.026156	0.062958	0.00613178	0.187981
ENSG00000221838.9	AP4M1	2.10348	35068.5	0.021602	0.092834	0.0061458	0.187981
ENSG00000151376.16	ME3	3.35149	35768	0.003233	0.032995	0.00618833	0.188823
ENSG00000244005.12	NFS1	0.731243	34830	0.059154	0.0982	0.00620981	0.189038
ENSG00000166033.11	HTRA1	0.625439	32076	1.46125	2.25424	0.00625459	0.189187
ENSG00000142949.16	PTPRF	1.16016	34413	0.096281	0.21517	0.00625804	0.189187
ENSG00000116161.17	CACYBP	-0.813164	40913	0.476284	0.271069	0.00622999	0.189187
ENSG00000183853.17	KIRREL	3.33937	35770	0.00646	0.065382	0.00627304	0.189199
ENSG00000197603.13	C5orf42	3.05833	35482	0.005031	0.041912	0.0062938	0.189199
ENSG00000170889.13	RPS9	-0.257938	41986	2.52701	2.11329	0.00630181	0.189199
ENSG00000069667.15	RORA	1.28587	34981	0.044126	0.107591	0.00633173	0.189662
ENSG00000047932.13	GOPC	-1.48239	39201.5	0.123074	0.044048	0.00638821	0.190852
ENSG00000159167.11	STC1	4.02491	35621	0.003208	0.052218	0.00641518	0.190852
ENSG00000178764.7	ZHX2	3.7615	35621	0.003046	0.041306	0.00641518	0.190852
ENSG00000151012.13	SLC7A11	1.36421	34534.5	0.059142	0.152252	0.00643977	0.191149
ENSG00000187605.15	TET3	-2.90359	38497	0.048193	0.00644	0.00646883	0.191577
ENSG00000029993.14	HMGB3	-1.24493	39781	0.185025	0.078067	0.00655048	0.193557
ENSG00000091129.19	NRCAM	0.367213	32778.5	0.473098	0.610229	0.0065661	0.193582
ENSG00000076604.14	TRAF4	-0.979468	40287	0.287994	0.146061	0.00659787	0.193646
ENSG00000240583.10	AQP1	1.48751	35368	0.038336	0.107497	0.00659492	0.193646
ENSG00000146216.11	TTBK1	-3.15072	38355	0.053423	0.006015	0.00673119	0.197117
ENSG00000164074.14	ABHD18	2.86415	35630	0.005736	0.041763	0.00677166	0.197249
ENSG00000163064.6	EN1	-1.70649	38893.5	0.08137	0.024932	0.00675772	0.197249
ENSG00000188674.10	C2orf80	-0.996729	40276	0.318128	0.159425	0.00678089	0.197249
ENSG00000167889.12	MGAT5B	-2.6366	38352	0.056507	0.009087	0.00685326	0.198214
ENSG00000133169.5	BEX1	-0.541409	41416.5	0.883762	0.607233	0.00684461	0.198214
ENSG00000047849.21	MAP4	0.70061	32995	0.317405	0.515844	0.00688978	0.198214
ENSG00000134851.12	TMEM165	0.543066	33265.5	0.245817	0.358172	0.00687591	0.198214
ENSG00000123240.16	OPTN	2.37393	35498	0.010007	0.051871	0.0068694	0.198214
ENSG00000064490.13	RFXANK	-0.890372	40104.5	0.244752	0.132038	0.00693562	0.198471
ENSG00000179021.9	C3orf38	-1.29033	38885.5	0.08515	0.034814	0.00699347	0.198471
ENSG00000134248.13	LAMTOR5	0.463892	32451	0.694095	0.957337	0.00700486	0.198471
ENSG00000183527.11	PSMG1	1.73265	34946	0.028307	0.094074	0.00699294	0.198471
ENSG00000159784.17	FAM131B	-1.38951	39833	0.205611	0.07848	0.00699301	0.198471
ENSG00000135503.12	ACVR1B	-1.57005	38484	0.053259	0.017938	0.00694457	0.198471
ENSG00000027001.9	MIPEP	-2.75463	38350	0.050956	0.00755	0.00693574	0.198471
ENSG00000120694.19	HSPH1	-0.369809	41328	0.88622	0.685832	0.00705454	0.199203
ENSG00000161940.10	BCL6B	2.60835	35637	0.007435	0.045338	0.00706113	0.199203
ENSG00000131773.13	KHDRBS3	-0.955788	40725	0.469781	0.2422	0.00709044	0.1996
ENSG00000102898.11	NUTF2	-0.59787	41140	0.563427	0.372273	0.00715699	0.199864
ENSG00000183513.8	COA5	0.655579	34055	0.12229	0.192638	0.00718115	0.199864
ENSG00000196975.15	ANXA4	2.28646	35203	0.016574	0.080857	0.00716059	0.199864
ENSG00000116106.11	EPHA4	1.32432	35104.5	0.035221	0.088199	0.0071751	0.199864
ENSG00000129151.8	BBOX1	0.974985	33786	0.169931	0.334021	0.00714305	0.199864
ENSG00000142192.20	APP	0.611463	32678	0.492243	0.752054	0.00719143	0.199864
ENSG00000100380.12	ST13	0.304897	32622.5	0.56934	0.703323	0.00728029	0.201905
ENSG00000117525.13	F3	0.872664	32530	0.612973	1.12238	0.00732582	0.202738
ENSG00000131116.11	ZNF428	-0.434116	41682.5	1.18568	0.877577	0.00737962	0.203367
ENSG00000183283.15	DAZAP2	0.561501	32758.5	0.440882	0.650655	0.00737193	0.203367
ENSG00000157110.15	RBPMS	1.76789	35214	0.024494	0.083417	0.00752341	0.206894
ENSG00000162909.17	CAPN2	0.518303	33015.5	0.322231	0.461522	0.00754857	0.207151
ENSG00000009307.15	CSDE1	0.568111	32749	0.445041	0.659809	0.00759043	0.20724
ENSG00000122644.12	ARL4A	-0.809365	40595	0.381978	0.217969	0.00765676	0.20724
ENSG00000136997.15	MYC	0.639876	34012	0.167032	0.260269	0.00765161	0.20724
ENSG00000165655.15	ZNF503	0.787865	34440	0.096409	0.166452	0.00779733	0.20724
ENSG00000280670.2	CCDC163P	inf	36040	0	0.022923	0.00783681	0.20724
ENSG00000111907.20	TPD52L1	inf	36040	0	0.027672	0.00783681	0.20724
ENSG00000143748.17	NVL	inf	36040	0	0.015906	0.00783681	0.20724
ENSG00000100345.20	MYH9	0.721097	33393	0.223501	0.368427	0.00772449	0.20724
ENSG00000108654.11	DDX5	0.313572	32225	1.20552	1.4982	0.00769088	0.20724
ENSG00000156374.14	PCGF6	#NAME?	37944	0.026451	0	0.00783681	0.20724
ENSG00000166578.9	IQCD	inf	36040	0	0.01559	0.00783681	0.20724
ENSG00000164111.14	ANXA5	-0.35535	41856	2.74782	2.14792	0.00764839	0.20724
ENSG00000051009.10	FAM160A2	1.78235	35217	0.023597	0.081169	0.00762518	0.20724
ENSG00000147050.14	KDM6A	#NAME?	37944	0.022281	0	0.00783681	0.20724
ENSG00000138308.5	PLA2G12B	inf	36040	0	0.034484	0.00783681	0.20724
ENSG00000148123.14	PLPPR1	#NAME?	37944	0.028348	0	0.00783681	0.20724
ENSG00000164089.8	ETNPPL	inf	36040	0	0.02246	0.00783681	0.20724
ENSG00000143198.12	MGST3	0.425316	32712	0.54721	0.734831	0.00782666	0.20724
ENSG00000026025.13	VIM	0.255692	32122	8.4453	10.0829	0.00789461	0.208348
ENSG00000123131.12	PRDX4	-0.878703	40710.5	0.438711	0.238595	0.00796677	0.209666
ENSG00000130726.11	TRIM28	-1.04038	40355	0.312949	0.152156	0.0079766	0.209666
ENSG00000065534.18	MYLK	1.07081	35231	0.039057	0.082044	0.00811662	0.212919
ENSG00000088854.12	C20orf194	1.14136	34986	0.039499	0.087131	0.00818271	0.214223
ENSG00000136819.14	C9orf78	0.929057	33842	0.132154	0.251625	0.00821497	0.214625
ENSG00000172037.13	LAMB2	0.710606	33961	0.148497	0.243014	0.00823086	0.214625
ENSG00000114391.12	RPL24	-0.248184	41800	2.23875	1.88493	0.00825152	0.214736
ENSG00000215305.9	VPS16	1.44585	35237	0.029093	0.079256	0.00833578	0.21607
ENSG00000174080.10	CTSF	1.11377	34213	0.097002	0.209922	0.00833215	0.21607
ENSG00000174238.14	PITPNA	0.964456	34383	0.089077	0.173818	0.00838043	0.216798
ENSG00000168300.13	PCMTD1	1.29185	34938	0.043303	0.106024	0.00843443	0.217765
ENSG00000122779.16	TRIM24	-0.684065	40755.5	0.48681	0.302995	0.00849142	0.218805
ENSG00000186063.12	AIDA	1.32708	34941	0.041286	0.103585	0.00853052	0.21938
ENSG00000108106.13	UBE2S	-0.668363	40838.5	0.697258	0.438729	0.00857694	0.220141
ENSG00000091009.7	RBM27	0.913549	35245	0.029793	0.05612	0.00863622	0.220864
ENSG00000148219.16	ASTN2	1.01431	34692	0.066779	0.134889	0.00863884	0.220864
ENSG00000163110.14	PDLIM5	0.717718	33785	0.181233	0.298053	0.00875124	0.223302
ENSG00000126457.21	PRMT1	-0.595522	41113	0.621235	0.411136	0.00878576	0.223746
ENSG00000196262.13	PPIA	-0.208387	41791	4.32818	3.74606	0.00881204	0.223832
ENSG00000156171.14	DRAM2	1.62097	35093	0.025859	0.079537	0.00884043	0.223832
ENSG00000133065.10	SLC41A1	1.00888	35093	0.044776	0.090104	0.00884043	0.223832
ENSG00000111799.20	COL12A1	1.57954	34609	0.061132	0.182707	0.00886353	0.223984
ENSG00000131747.14	TOP2A	-0.840401	39746	0.357938	0.199904	0.00893407	0.225331
ENSG00000100979.14	PLTP	0.759971	33278	0.291899	0.494318	0.0090538	0.227474
ENSG00000116857.16	TMEM9	0.940531	34013	0.132892	0.255051	0.00904428	0.227474
ENSG00000086300.15	SNX10	1.2006	34209.5	0.114832	0.263926	0.00909109	0.227538
ENSG00000198393.7	ZNF26	-1.85714	38624.5	0.060894	0.016808	0.00909071	0.227538
ENSG00000163191.5	S100A11	0.689315	32943	0.432527	0.697458	0.00923252	0.230543
ENSG00000172456.17	FGGY	2.78321	35474	0.009984	0.068727	0.00924639	0.230543
ENSG00000100644.16	HIF1A	0.500751	32827	0.472787	0.668969	0.00926403	0.230544
ENSG00000082781.11	ITGB5	1.69351	34912	0.043289	0.140016	0.00934142	0.231764
ENSG00000105223.19	PLD3	0.480954	33649	0.246082	0.343448	0.00934845	0.231764
ENSG00000142444.6	C19orf52	1.63842	35366.5	0.020873	0.064983	0.00939229	0.23241
ENSG00000182899.14	RPL35A	-0.2911	41740	2.9513	2.41203	0.00941991	0.232654
ENSG00000162692.10	VCAM1	1.09546	34673	0.093997	0.200854	0.00944047	0.232723
ENSG00000168439.16	STIP1	-0.636678	40674	0.438745	0.282197	0.00948754	0.233443
ENSG00000243147.7	MRPL33	0.513333	32670	0.671775	0.958854	0.00953932	0.233838
ENSG00000034677.11	RNF19A	1.16022	34333	0.099373	0.222089	0.00953868	0.233838
ENSG00000142173.14	COL6A2	0.611722	33440.5	0.328843	0.502499	0.00958502	0.234519
ENSG00000110330.8	BIRC2	0.490123	33465	0.275326	0.386713	0.00966834	0.236117
ENSG00000105640.12	RPL18A	-0.337	41701	2.32182	1.83815	0.00972234	0.236993
ENSG00000140157.14	NIPA2	0.909128	34403	0.08979	0.168617	0.00994331	0.239701
ENSG00000132434.9	LANCL2	-0.79214	41678	3.25239	1.87821	0.00989023	0.239701
ENSG00000123096.11	SSPN	1.06452	34734	0.069344	0.145031	0.00993564	0.239701
ENSG00000115306.15	SPTBN1	0.593881	32669.5	0.638295	0.96338	0.00989975	0.239701
ENSG00000175854.11	SWI5	1.18424	34688	0.067431	0.153233	0.00991201	0.239701
ENSG00000177463.15	NR2C2	2.39174	35488	0.012875	0.067569	0.00991457	0.239701
ENSG00000119782.13	FKBP1B	2.3851	35489	0.011489	0.060018	0.0099639	0.239756
ENSG00000231925.11	TAPBP	0.72351	33600	0.243424	0.401941	0.0100335	0.240988
ENSG00000074410.13	CA12	1.43977	34933	0.055654	0.150977	0.0100807	0.241573
ENSG00000181019.12	NQO1	2.09067	35492	0.015364	0.065444	0.0101132	0.241573
ENSG00000116147.16	TNR	-0.987209	39174.5	0.169183	0.085345	0.010111	0.241573
ENSG00000197756.9	RPL37A	-0.182083	41703.5	5.25779	4.63437	0.0101601	0.241829
ENSG00000120318.15	ARAP3	-1.5518	39375	0.162022	0.055263	0.0101609	0.241829
ENSG00000131669.9	NINJ1	1.71245	35220	0.031697	0.103875	0.01023	0.242591
ENSG00000131652.13	THOC6	2.1948	35494	0.012086	0.055332	0.0102139	0.242591
ENSG00000102007.10	PLP2	1.41492	34938	0.058875	0.156987	0.0102642	0.24279
ENSG00000067955.13	CBFB	0.672823	33879	0.15108	0.240849	0.0102755	0.24279
ENSG00000160613.12	PCSK7	1.65675	34889	0.039836	0.125607	0.0103296	0.24363
ENSG00000114541.14	FRMD4B	-1.98711	38487	0.056394	0.014225	0.0103665	0.244061
ENSG00000211450.9	C11orf31	0.325463	32922	0.476057	0.596531	0.0104402	0.244286
ENSG00000101082.13	SLA2	-5.08215	38084.5	0.041922	0.001238	0.0104586	0.244286
ENSG00000117643.14	MAN1C1	1.25142	34818.5	0.056329	0.134105	0.0104251	0.244286
ENSG00000148843.13	PDCD11	1.82138	35499	0.016013	0.056594	0.0104694	0.244286
ENSG00000131446.16	MGAT1	1.50575	34438.5	0.068913	0.195692	0.0104342	0.244286
ENSG00000148356.13	LRSAM1	-1.75652	38484	0.057015	0.016874	0.0105212	0.244813
ENSG00000135094.10	SDS	5.06095	35900.5	0.001268	0.04232	0.0105294	0.244813
ENSG00000166341.7	DCHS1	-1.48605	38901.5	0.096353	0.034397	0.0106546	0.246412
ENSG00000115268.9	RPS15	-0.226676	41670	3.78676	3.23617	0.0106453	0.246412
ENSG00000142669.13	SH3BGRL3	0.594452	33065	0.429025	0.647784	0.0106196	0.246412
ENSG00000000971.15	CFH	1.35818	35232	0.0361	0.092546	0.0107549	0.248293
ENSG00000091409.14	ITGA6	1.71317	35505	0.0174	0.05705	0.0107835	0.248515
ENSG00000124562.9	SNRPC	-0.607483	40842.5	0.549275	0.360512	0.0108789	0.249704
ENSG00000164418.19	GRIK2	-2.26709	38809	0.106214	0.022066	0.0109114	0.249704
ENSG00000111731.12	C2CD5	2.59119	35625.5	0.006835	0.041185	0.0108943	0.249704
ENSG00000151422.12	FER	1.23749	34673	0.055066	0.12984	0.0108664	0.249704
ENSG00000109180.14	OCIAD1	0.557045	32926.5	0.487312	0.716959	0.010974	0.250697
ENSG00000176978.13	DPP7	0.387693	33383	0.313271	0.409852	0.0110052	0.250973
ENSG00000129038.15	LOXL1	2.28931	35907.5	0.00799	0.039056	0.0110369	0.251257
ENSG00000069869.15	NEDD4	2.11116	35628.5	0.009715	0.041972	0.0110701	0.251575
ENSG00000144136.10	SLC20A1	1.04314	33887	0.201424	0.415077	0.0111416	0.252761
ENSG00000080824.18	HSP90AA1	-0.235644	41643	7.06335	5.99895	0.0111641	0.252834
ENSG00000090339.8	ICAM1	3.76476	35762	0.005289	0.07189	0.0112353	0.254006
ENSG00000167772.11	ANGPTL4	1.75494	34645	0.116276	0.392445	0.0113586	0.255471
ENSG00000066926.10	FECH	1.14014	35245	0.031082	0.068505	0.0113505	0.255471
ENSG00000112308.12	C6orf62	0.413456	32598	0.890687	1.18628	0.0113286	0.255471
ENSG00000129480.12	DTD2	1.28265	34967	0.047324	0.115131	0.0113883	0.2557
ENSG00000196437.10	ZNF569	-2.81208	38219	0.05554	0.007908	0.0114352	0.256314
ENSG00000132470.13	ITGB4	2.76765	35767	0.006292	0.04285	0.0115703	0.258016
ENSG00000057757.9	PITHD1	1.12674	34473.5	0.072381	0.158053	0.0115373	0.258016
ENSG00000165023.5	DIRAS2	-1.08559	39918	0.2947	0.138862	0.0115507	0.258016
ENSG00000170162.13	VGLL2	-2.67316	38216	0.046617	0.007309	0.0116384	0.258653
ENSG00000198121.13	LPAR1	1.9597	35768	0.012998	0.050561	0.0116384	0.258653
ENSG00000107731.12	UNC5B	2.05242	35638.5	0.01342	0.055667	0.0116743	0.25901
ENSG00000115419.12	GLS	1.07693	35110.5	0.043311	0.091366	0.0118571	0.259886
ENSG00000105186.14	ANKRD27	1.38156	35641.5	0.018809	0.049007	0.0118611	0.259886
ENSG00000180182.10	MED14	0.933219	34854.5	0.052739	0.100708	0.01177	0.259886
ENSG00000070614.14	NDST1	0.8877	34521	0.088298	0.163371	0.0118726	0.259886
ENSG00000139977.13	NAA30	2.1725	35350	0.017313	0.078048	0.0118428	0.259886
ENSG00000204628.11	GNB2L1	-0.239987	41576.5	2.34739	1.98766	0.0118554	0.259886
ENSG00000110344.9	UBE4A	1.27325	34409.5	0.077086	0.186322	0.0118181	0.259886
ENSG00000184117.11	NIPSNAP1	0.593983	34638.5	0.090211	0.136165	0.0118581	0.259886
ENSG00000104946.10	TBC1D17	1.89561	35197	0.031387	0.116786	0.0119136	0.260349
ENSG00000111775.2	COX6A1	-0.186799	41586	2.73252	2.40066	0.0119766	0.261289
ENSG00000166275.15	BORCS7	1.93917	35355	0.019964	0.07656	0.012103	0.262733
ENSG00000147400.8	CETN2	0.767503	33974	0.151231	0.257444	0.0120794	0.262733
ENSG00000112335.14	SNX3	0.389518	32685	0.80759	1.05791	0.0120871	0.262733
ENSG00000135678.11	CPM	1.05532	35775	0.015195	0.031577	0.0121249	0.262773
ENSG00000077522.12	ACTN2	1.64787	35357	0.020799	0.065179	0.0122085	0.264147
ENSG00000150540.13	HNMT	1.28708	35777	0.010926	0.026664	0.0122672	0.264383
ENSG00000128059.8	PPAT	-1.4404	38917	0.088703	0.032684	0.0123362	0.264383
ENSG00000087245.12	MMP2	-1.06306	40053	0.340333	0.162889	0.0123406	0.264383
ENSG00000150977.10	RILPL2	1.4646	35777	0.012883	0.035556	0.0122672	0.264383
ENSG00000095951.16	HIVEP1	-1.96088	38625	0.093106	0.023916	0.0123148	0.264383
ENSG00000170775.2	GPR37	1.65002	35359	0.023031	0.072279	0.0123148	0.264383
ENSG00000068697.6	LAPTM4A	0.274756	32773	0.713306	0.86295	0.0124772	0.266873
ENSG00000083520.14	DIS3	1.50475	35364	0.024542	0.069644	0.0125841	0.26872
ENSG00000182774.10	RPS17	-0.257704	41542	2.63793	2.20641	0.0126734	0.268877
ENSG00000136051.13	KIAA1033	1.07393	34831	0.04636	0.097596	0.0126736	0.268877
ENSG00000186591.11	UBE2H	0.656147	33525	0.263168	0.414719	0.0126357	0.268877
ENSG00000171223.5	JUNB	0.645815	32726	1.02805	1.60851	0.012645	0.268877
ENSG00000147526.19	TACC1	0.68103	34105	0.140328	0.224986	0.0127058	0.269124
ENSG00000159348.12	CYB5R1	1.7355	35215	0.029187	0.09719	0.0127934	0.270543
ENSG00000102409.9	BEX4	0.534941	34337.5	0.135571	0.196427	0.0128252	0.270777
ENSG00000166974.12	MAPRE2	1.01225	34372	0.10949	0.220847	0.0128707	0.2713
ENSG00000204406.11	MBD5	0.502485	34459	0.111567	0.158052	0.0129039	0.271563
ENSG00000109929.9	SC5D	1.48101	35081	0.040938	0.114276	0.0129852	0.272834
ENSG00000136485.14	DCAF7	-1.04333	39882.5	0.282452	0.137047	0.013036	0.273463
ENSG00000112902.11	SEMA5A	-0.729361	40780	0.576595	0.347786	0.0130603	0.273534
ENSG00000111206.12	FOXM1	-1.47474	39480	0.195028	0.070171	0.0132413	0.276883
ENSG00000110925.6	CSRNP2	1.35861	35088	0.036154	0.092712	0.0133209	0.278102
ENSG00000134283.17	PPHLN1	0.743533	34544	0.092128	0.154247	0.0133749	0.278786
ENSG00000080298.15	RFX3	1.3913	35227	0.032842	0.086149	0.0134114	0.279103
ENSG00000129596.4	CDO1	1.54193	34918	0.052645	0.153292	0.0134581	0.279629
ENSG00000156804.7	FBXO32	0.785257	33957	0.206128	0.355242	0.0134846	0.279735
ENSG00000104356.10	POP1	inf	36176	0	0.033828	0.0139212	0.282089
ENSG00000160949.16	TONSL	#NAME?	37808	0.018586	0	0.0139212	0.282089
ENSG00000183484.11	GPR132	#NAME?	37808	0.023889	0	0.0139212	0.282089
ENSG00000144504.15	ANKMY1	#NAME?	37808	0.022769	0	0.0139212	0.282089
ENSG00000187123.14	LYPD6	inf	36176	0	0.027956	0.0139212	0.282089
ENSG00000186818.12	LILRB4	inf	36176	0	0.024753	0.0139212	0.282089
ENSG00000146411.5	SLC2A12	inf	36176	0	0.026656	0.0139212	0.282089
ENSG00000013016.14	EHD3	inf	36176	0	0.019234	0.0139212	0.282089
ENSG00000224712.11	NPIPA3	#NAME?	37808	0.026945	0	0.0139212	0.282089
ENSG00000180817.11	PPA1	0.726799	34043.5	0.145181	0.240269	0.0137815	0.282089
ENSG00000114395.10	CYB561D2	0.693515	35147.5	0.058441	0.094512	0.01363	0.282089
ENSG00000112851.14	ERBB2IP	1.01876	34016.5	0.155829	0.315737	0.0137526	0.282089
ENSG00000049130.13	KITLG	#NAME?	37808	0.020037	0	0.0139212	0.282089
ENSG00000203952.9	CCDC160	inf	36176	0	0.031297	0.0139212	0.282089
ENSG00000051341.13	POLQ	#NAME?	37808	0.036744	0	0.0139212	0.282089
ENSG00000171109.18	MFN1	0.969023	35101	0.050954	0.099743	0.0139647	0.282531
ENSG00000131378.13	RFTN1	1.85465	35489	0.018788	0.067948	0.0140549	0.283044
ENSG00000130303.12	BST2	0.893872	33674	0.27303	0.507333	0.0140547	0.283044
ENSG00000131943.17	C19orf12	0.850029	34863	0.06058	0.109198	0.0140536	0.283044
ENSG00000183722.7	LHFP	0.684209	33477	0.281292	0.451985	0.0142006	0.285539
ENSG00000154529.14	CNTNAP3B	0.807441	35107	0.054866	0.096022	0.014271	0.286514
ENSG00000148303.16	RPL7A	-0.307282	41426.5	1.78931	1.44606	0.0144123	0.288901
ENSG00000101347.8	SAMHD1	0.565275	34986	0.076571	0.1133	0.014434	0.288901
ENSG00000198755.10	RPL10A	-0.394887	41313	1.34797	1.0252	0.0144823	0.289424
ENSG00000120686.11	UFM1	0.675422	34246	0.125179	0.199919	0.0145112	0.28956
ENSG00000115738.9	ID2	0.421297	33371.5	0.480095	0.64291	0.0145877	0.290644
ENSG00000114450.9	GNB4	-0.70038	39902	0.246264	0.151553	0.0146186	0.290816
ENSG00000141741.11	MIEN1	0.55159	33831	0.223619	0.327758	0.0146766	0.291527
ENSG00000164944.11	KIAA1429	-3.12622	38378	0.09175	0.010508	0.0147177	0.291901
ENSG00000110693.15	SOX6	0.70299	34050	0.17854	0.290642	0.014854	0.292164
ENSG00000161281.10	COX7A1	0.549212	33465	0.362928	0.531068	0.0147914	0.292164
ENSG00000116198.12	CEP104	1.04803	35118	0.049238	0.10181	0.014848	0.292164
ENSG00000103528.16	SYT17	-1.16721	39036	0.123892	0.055167	0.0148649	0.292164
ENSG00000167778.8	SPRYD3	0.725614	35252	0.047188	0.078031	0.0147843	0.292164
ENSG00000133731.9	IMPA1	1.30799	35067.5	0.041903	0.10375	0.0148583	0.292164
ENSG00000107164.15	FUBP3	0.712958	33882.5	0.181556	0.2976	0.0148924	0.292179
ENSG00000175928.5	LRRN1	-0.84067	39867	0.257611	0.143846	0.0149103	0.292179
ENSG00000015592.16	STMN4	-1.11535	39034	0.137161	0.063311	0.0149631	0.292776
ENSG00000182902.13	SLC25A18	1.29261	34951	0.052647	0.12897	0.0150124	0.293302
ENSG00000101407.12	TTI1	1.31738	35072.5	0.042511	0.105942	0.0151203	0.294532
ENSG00000123975.4	CKS2	-0.627434	40255	0.415332	0.268855	0.0151029	0.294532
ENSG00000170043.11	TRAPPC1	0.455809	34033.5	0.193504	0.265401	0.0151552	0.294772
ENSG00000100505.13	TRIM9	-0.541867	40938	0.708923	0.486946	0.0152402	0.295985
ENSG00000103489.11	XYLT1	-1.52647	39070	0.128206	0.044503	0.0154153	0.29762
ENSG00000213024.11	NUP62	-0.913921	39278	0.154682	0.082096	0.015381	0.29762
ENSG00000179912.20	R3HDM2	-1.12843	39511	0.18431	0.084306	0.0154036	0.29762
ENSG00000159840.15	ZYX	-0.477679	41165	1.11199	0.798554	0.0153483	0.29762
ENSG00000162236.11	STX5	-1.61109	38633.5	0.069846	0.022864	0.0154423	0.297702
ENSG00000162836.11	ACP6	3.21726	35617	0.008007	0.074463	0.0155254	0.298822
ENSG00000099910.16	KLHL22	0.796945	35265	0.03952	0.068663	0.015546	0.298822
ENSG00000162512.15	SDC3	-0.403258	41276	1.61702	1.2227	0.0156001	0.299421
ENSG00000106772.17	PRUNE2	0.978471	34712	0.097308	0.191733	0.0156524	0.299548
ENSG00000111605.16	CPSF6	-0.823432	39648	0.215347	0.121692	0.0156433	0.299548
ENSG00000107554.15	DNMBP	-2.67813	38365	0.057987	0.00906	0.0156763	0.299567
ENSG00000106609.16	TMEM248	0.656259	33643.5	0.276976	0.436512	0.0157268	0.299657
ENSG00000131236.16	CAP1	0.56159	33481	0.304245	0.449034	0.0157218	0.299657
ENSG00000102393.9	GLA	-2.24869	38363	0.074046	0.01558	0.0158286	0.30072
ENSG00000164050.12	PLXNB1	1.67094	35356.5	0.035519	0.113102	0.0158227	0.30072
ENSG00000101752.11	MIB1	-1.14813	39208.5	0.150978	0.068123	0.0158573	0.30083
ENSG00000089280.18	FUS	-0.516245	41075	1.02394	0.715927	0.0158998	0.301199
ENSG00000146950.12	SHROOM2	-1.49112	38944	0.109323	0.03889	0.015985	0.302375
ENSG00000168306.12	ACOX2	1.62553	35624	0.016757	0.051706	0.0160594	0.302846
ENSG00000111843.13	TMEM14C	0.352556	33873	0.231462	0.295536	0.0160475	0.302846
ENSG00000136842.13	TMOD1	1.05998	34217	0.151193	0.315222	0.0160793	0.302846
ENSG00000162601.9	MYSM1	1.79285	35625	0.016402	0.056832	0.016137	0.303061
ENSG00000168159.10	RNF187	0.937633	34024	0.159159	0.304851	0.0161166	0.303061
ENSG00000096063.14	SRPK1	1.66526	35626	0.022326	0.070813	0.0162149	0.303219
ENSG00000013583.8	HEBP1	0.991759	35092.5	0.0515	0.102414	0.0162095	0.303219
ENSG00000239672.7	NME1	-0.538906	41150	1.16253	0.800157	0.0161841	0.303219
ENSG00000133818.12	RRAS2	1.65338	35627	0.017361	0.054611	0.0162932	0.303383
ENSG00000110799.13	VWF	1.97382	35627	0.012865	0.050534	0.0162932	0.303383
ENSG00000163644.14	PPM1K	0.813327	34825	0.07891	0.138665	0.0162889	0.303383
ENSG00000172216.5	CEBPB	0.448304	33718.5	0.313159	0.427285	0.0163293	0.303622
ENSG00000084092.6	NOA1	1.73612	35629	0.015319	0.051033	0.0164507	0.304848
ENSG00000172809.12	RPL38	-0.180179	41382.5	3.34352	2.95097	0.0164651	0.304848
ENSG00000187051.8	RPS19BP1	0.504219	33622	0.260833	0.369954	0.0164635	0.304848
ENSG00000158828.5	PINK1	0.755248	34161	0.161253	0.272182	0.0165171	0.305379
ENSG00000077585.13	GPR137B	0.537623	34552	0.114583	0.166326	0.0166157	0.306446
ENSG00000160408.14	ST6GALNAC6	0.53717	35150	0.055188	0.080084	0.016645	0.306446
ENSG00000112697.15	TMEM30A	0.608651	33645	0.246754	0.376259	0.0166358	0.306446
ENSG00000167654.17	ATCAY	-2.2384	38351	0.073101	0.015492	0.0167698	0.308236
ENSG00000116688.16	MFN2	-1.0237	39149	0.128275	0.063092	0.0167893	0.308236
ENSG00000178719.16	GRINA	0.469975	33624.5	0.295904	0.409852	0.0168255	0.308333
ENSG00000112715.20	VEGFA	0.612949	33625	0.607114	0.92851	0.0168417	0.308333
ENSG00000128159.11	TUBGCP6	1.32514	35372.5	0.025831	0.06472	0.0168774	0.308555
ENSG00000143774.16	GUK1	0.24482	32840	0.907342	1.07515	0.0170091	0.309147
ENSG00000171867.16	PRNP	0.551926	33476	0.370756	0.543543	0.0169862	0.309147
ENSG00000099998.17	GGT5	1.06074	35374.5	0.049054	0.102328	0.0170135	0.309147
ENSG00000159322.17	ADPGK	-1.6802	38348	0.062351	0.019456	0.0170126	0.309147
ENSG00000124302.12	CHST8	-1.19725	39456	0.18894	0.082398	0.0170459	0.309147
ENSG00000127418.14	FGFRL1	0.687941	34990	0.070721	0.11393	0.0170515	0.309147
ENSG00000106305.9	AIMP2	1.28129	35109.5	0.039508	0.096026	0.017189	0.31035
ENSG00000163703.17	CRELD1	1.59714	35638	0.018183	0.055012	0.0171762	0.31035
ENSG00000203880.11	PCMTD2	-0.722054	40172	0.356835	0.216325	0.0171783	0.31035
ENSG00000196275.13	GTF2IRD2	-1.40275	38921	0.110779	0.041898	0.0172721	0.310993
ENSG00000178026.12	LRRC75B	1.45565	35639	0.017943	0.049214	0.0172585	0.310993
ENSG00000140319.10	SRP14	0.288565	32668	1.61805	1.97633	0.0172966	0.311006
ENSG00000130816.14	DNMT1	-1.23082	39707	0.221582	0.094411	0.0173595	0.311281
ENSG00000120253.13	NUP43	2.08747	35471	0.015713	0.06678	0.0173505	0.311281
ENSG00000196369.10	SRGAP2B	-1.4201	39254.5	0.168264	0.062878	0.0173922	0.311441
ENSG00000203667.9	COX20	0.535338	33159	0.500512	0.725383	0.0175323	0.313521
ENSG00000188641.12	DPYD	1.42903	35643	0.025085	0.067547	0.0175912	0.314146
ENSG00000104228.12	TRIM35	-2.92046	38226	0.040497	0.005349	0.0176775	0.315257
ENSG00000158164.6	TMSB15A	-1.26017	39284	0.155712	0.065009	0.0177683	0.316444
ENSG00000178075.19	GRAMD1C	1.21866	35647	0.028038	0.065252	0.0179296	0.317589
ENSG00000198055.10	GRK6	2.79834	35760	0.005842	0.04064	0.0178624	0.317589
ENSG00000177879.14	AP3S1	0.998905	34816.5	0.071185	0.142263	0.0179061	0.317589
ENSG00000204388.6	HSPA1B	-0.209237	41313	7.19111	6.22027	0.0179165	0.317589
ENSG00000115758.12	ODC1	-0.61244	40160	0.354001	0.231548	0.0179592	0.317684
ENSG00000158528.11	PPP1R9A	1.35053	35076	0.0439	0.111946	0.0180391	0.318178
ENSG00000157873.17	TNFRSF14	1.96958	35762	0.01317	0.05158	0.018049	0.318178
ENSG00000188643.10	S100A16	-0.484425	41209	1.60513	1.14732	0.01806	0.318178
ENSG00000110002.15	VWA5A	3.18846	35763	0.007788	0.070997	0.0181429	0.3184
ENSG00000095739.10	BAMBI	-2.5361	38221	0.049853	0.008595	0.0181429	0.3184
ENSG00000103342.12	GSPT1	-0.631363	40145	0.363513	0.234672	0.0181456	0.3184
ENSG00000170296.9	GABARAP	4.85142	36036	0.001249	0.036049	0.018312	0.319325
ENSG00000197363.9	ZNF517	2.95268	36041	0.004058	0.031416	0.0189302	0.319325
ENSG00000141026.5	MED9	-1.88811	38215	0.048683	0.013152	0.0187156	0.319325
ENSG00000249992.1	TMEM158	-0.828985	40328.5	0.523372	0.294619	0.018451	0.319325
ENSG00000006534.15	ALDH3B1	4.11197	36037	0.002504	0.043295	0.0184342	0.319325
ENSG00000179869.14	ABCA13	5.00333	36036	0.001747	0.056035	0.018312	0.319325
ENSG00000100564.8	PIGH	1.72927	35342	0.030292	0.100436	0.0187625	0.319325
ENSG00000163517.14	HDAC11	2.38808	35765	0.009677	0.050655	0.0183321	0.319325
ENSG00000140395.8	WDR61	-0.887434	39723	0.246242	0.133112	0.0184115	0.319325
ENSG00000129194.7	SOX15	2.21747	35767	0.010486	0.048769	0.0185229	0.319325
ENSG00000182240.15	BACE2	2.02885	35768	0.011394	0.046496	0.018619	0.319325
ENSG00000128000.15	ZNF780B	3.54232	36037	0.00368	0.042871	0.0184342	0.319325
ENSG00000100211.10	CBY1	1.19793	35205	0.036031	0.082658	0.0184896	0.319325
ENSG00000171385.9	KCND3	-1.30054	38773	0.086081	0.034947	0.018887	0.319325
ENSG00000161800.12	RACGAP1	-0.881852	39009	0.101143	0.054887	0.0187058	0.319325
ENSG00000112029.9	FBXO5	-2.03951	38215	0.063303	0.015398	0.0187156	0.319325
ENSG00000113269.13	RNF130	1.00777	34827.5	0.082806	0.166506	0.0184938	0.319325
ENSG00000247626.4	MARS2	-4.73209	37948	0.036345	0.001368	0.018312	0.319325
ENSG00000143801.16	PSEN2	-3.41664	38088	0.042713	0.004	0.0188217	0.319325
ENSG00000087470.17	DNM1L	0.847864	34772	0.093077	0.167523	0.0186075	0.319325
ENSG00000103507.13	BCKDK	-1.1593	39011	0.12435	0.055675	0.0185889	0.319325
ENSG00000128242.12	GAL3ST1	-3.56732	37946	0.035607	0.003004	0.0185571	0.319325
ENSG00000086848.14	ALG9	-3.22319	37943	0.041807	0.004477	0.0189302	0.319325
ENSG00000138756.17	BMP2K	1.78762	35343	0.023049	0.079576	0.0188345	0.319325
ENSG00000132530.16	XAF1	1.12151	34748.5	0.075397	0.164045	0.0183572	0.319325
ENSG00000165113.12	GKAP1	0.838045	35393.5	0.046803	0.083667	0.0183551	0.319325
ENSG00000179085.7	DPM3	0.342611	33394	0.399651	0.506777	0.0188159	0.319325
ENSG00000180834.7	MAP6D1	-2.10953	38213	0.060282	0.013969	0.0189099	0.319325
ENSG00000125812.15	GZF1	3.11391	36040	0.002476	0.021434	0.0188051	0.319325
ENSG00000162733.16	DDR2	1.27743	35343	0.045541	0.110394	0.0188345	0.319325
ENSG00000204128.5	C2orf72	1.21836	34602	0.099677	0.231929	0.0189755	0.319677
ENSG00000178163.7	ZNF518B	2.57286	36042	0.006147	0.036576	0.019056	0.319799
ENSG00000042980.12	ADAM28	-2.72221	37942	0.02938	0.004452	0.019056	0.319799
ENSG00000164627.17	KIF6	2.47462	36042	0.00557	0.030959	0.019056	0.319799
ENSG00000093072.15	CECR1	1.77747	35773	0.016884	0.057882	0.019106	0.319818
ENSG00000172458.4	IL17D	1.67719	35214	0.043441	0.138926	0.0190885	0.319818
ENSG00000118096.7	IFT46	-1.57791	38210	0.050427	0.016891	0.0192048	0.31992
ENSG00000221968.8	FADS3	0.82137	35270	0.061582	0.10882	0.0194054	0.31992
ENSG00000120915.13	EPHX2	1.6505	36044	0.007819	0.024546	0.0193098	0.31992
ENSG00000139998.14	RAB15	-1.37089	37940	0.02914	0.011267	0.0193098	0.31992
ENSG00000132305.20	IMMT	0.541586	34279	0.165777	0.241301	0.0191962	0.31992
ENSG00000164961.15	KIAA0196	1.28087	35217	0.037587	0.09133	0.0192919	0.31992
ENSG00000101577.9	LPIN2	1.07323	35270	0.04407	0.09273	0.0194054	0.31992
ENSG00000072818.11	ACAP1	2.10793	36044	0.008628	0.037193	0.0193098	0.31992
ENSG00000078295.15	ADCY2	2.49918	36043	0.005475	0.030951	0.0191825	0.31992
ENSG00000177600.8	RPLP2	-0.20095	41278	5.81587	5.05967	0.0193897	0.31992
ENSG00000074695.5	LMAN1	0.509421	34141.5	0.149979	0.213492	0.0192849	0.31992
ENSG00000169019.10	COMMD8	2.74708	35901	0.007157	0.04805	0.0193705	0.31992
ENSG00000164713.9	BRI3	0.505546	34299	0.16931	0.240362	0.0194929	0.320411
ENSG00000064419.13	TNPO3	-1.16191	38929.5	0.104447	0.046679	0.0195331	0.320411
ENSG00000175197.10	DDIT3	0.608697	34410	0.137344	0.209434	0.0194647	0.320411
ENSG00000122861.15	PLAU	1.12189	34260	0.137203	0.298598	0.0195251	0.320411
ENSG00000122565.18	CBX3	-0.37051	40955.5	0.972619	0.75233	0.0195747	0.320692
ENSG00000165637.13	VDAC2	0.568051	33713	0.265843	0.394117	0.0196114	0.320892
ENSG00000124479.8	NDP	2.37163	35904	0.008769	0.045382	0.0197065	0.321643
ENSG00000156219.16	ART3	-2.24321	38080	0.023483	0.00496	0.0197065	0.321643
ENSG00000000457.13	SCYL3	2.16113	35905	0.007286	0.032589	0.0198196	0.322685
ENSG00000157150.4	TIMP4	0.523398	33436	0.408586	0.587276	0.0198018	0.322685
ENSG00000106086.18	PLEKHA8	-2.06066	38078	0.029615	0.007099	0.0199333	0.32373
ENSG00000196455.7	PIK3R4	2.33452	35906	0.007477	0.037714	0.0199333	0.32373
ENSG00000099625.12	CBARP	-0.99665	38877	0.110361	0.055309	0.0199896	0.324243
ENSG00000101132.9	PFDN4	-0.783999	39836	0.281009	0.163197	0.0200808	0.324623
ENSG00000168890.13	TMEM150A	1.48629	35907	0.013411	0.037574	0.0200475	0.324623
ENSG00000157778.8	PSMG3	-1.09838	39425	0.177042	0.082686	0.0200874	0.324623
ENSG00000164708.5	PGAM2	1.97169	35908	0.016092	0.063118	0.0201623	0.324631
ENSG00000220205.8	VAMP2	-0.544026	40408	0.46704	0.320321	0.0201203	0.324631
ENSG00000197070.13	ARRDC1	1.29577	35908	0.017932	0.044024	0.0201623	0.324631
ENSG00000186106.11	ANKRD46	0.627756	35784	0.028226	0.043614	0.0202168	0.324723
ENSG00000183955.12	SETD8	-1.09997	39272.5	0.15987	0.074584	0.0202379	0.324723
ENSG00000248333.8	CDK11B	-0.762088	39913	0.293709	0.173183	0.0202425	0.324723
ENSG00000127947.15	PTPN12	0.921942	33988	0.17263	0.327075	0.0203928	0.325724
ENSG00000198947.15	DMD	1.08153	34961	0.059673	0.126285	0.0204044	0.325724
ENSG00000153832.11	FBXO36	1.75089	35910	0.011234	0.037809	0.0203937	0.325724
ENSG00000103245.13	NARFL	1.17716	35910	0.02174	0.049161	0.0203937	0.325724
ENSG00000122877.13	EGR2	0.840834	34553.5	0.128555	0.230253	0.0206137	0.326102
ENSG00000188827.10	SLX4	-1.37018	38072	0.030123	0.011653	0.0206274	0.326102
ENSG00000185104.19	FAF1	-1.66703	38797	0.127009	0.039995	0.0206263	0.326102
ENSG00000139675.11	HNRNPA1L2	-1.23643	39267.5	0.165146	0.070092	0.0205138	0.326102
ENSG00000141985.9	SH3GL1	0.659129	34361	0.139596	0.220439	0.0204854	0.326102
ENSG00000104695.12	PPP2CB	0.297952	33112	0.634105	0.779568	0.0206002	0.326102
ENSG00000100104.12	SRRD	1.26702	35365	0.031795	0.076518	0.0204795	0.326102
ENSG00000114446.4	IFT57	1.44751	34788.5	0.066671	0.181835	0.0205431	0.326102
ENSG00000250479.8	CHCHD10	0.407923	33375	0.431172	0.572069	0.0206533	0.326117
ENSG00000185818.7	NAT8L	1.15421	35238	0.050965	0.113429	0.0207693	0.327555
ENSG00000134871.17	COL4A2	-0.857202	39546.5	0.262753	0.145045	0.0207986	0.327622
ENSG00000162434.11	JAK1	0.804398	34638	0.096523	0.16857	0.0208512	0.328056
ENSG00000198721.12	ECI2	0.711879	34049.5	0.20272	0.332042	0.021212	0.333332
ENSG00000215717.5	TMEM167B	0.515861	34839	0.086117	0.123134	0.0213397	0.334936
ENSG00000167283.7	ATP5L	-0.340807	41057	1.29784	1.02477	0.0214371	0.336062
ENSG00000085832.16	EPS15	0.604094	34842	0.091871	0.139646	0.0215213	0.336174
ENSG00000152527.13	PLEKHH2	0.992751	35378	0.041384	0.082354	0.0215093	0.336174
ENSG00000110651.11	CD81	0.228078	32810	1.88732	2.21057	0.0214941	0.336174
ENSG00000139192.11	TAPBPL	1.05322	35379	0.043556	0.090385	0.0215904	0.336852
ENSG00000198301.11	SDAD1	1.3945	35204	0.032393	0.085161	0.0218509	0.338897
ENSG00000142197.12	DOPEY2	0.951976	35382	0.032733	0.063322	0.0218352	0.338897
ENSG00000237515.7	SHISA9	-0.86131	38939	0.131311	0.07228	0.0217666	0.338897
ENSG00000103742.11	IGDCC4	1.77262	35203	0.04385	0.149824	0.0217772	0.338897
ENSG00000117691.9	NENF	0.313665	33620.5	0.381725	0.474431	0.021801	0.338897
ENSG00000140632.16	GLYR1	0.933995	34336	0.130614	0.249547	0.0218774	0.338905
ENSG00000167658.15	EEF2	-0.212179	41101	1.50269	1.29718	0.0219362	0.339414
ENSG00000185633.10	NDUFA4L2	1.85097	35622.5	0.015795	0.056979	0.0219764	0.339635
ENSG00000184408.9	KCND2	-0.901963	39356	0.192101	0.102804	0.0220866	0.340936
ENSG00000085871.8	MGST2	0.913502	35093.5	0.053725	0.101196	0.022127	0.341158
ENSG00000169118.16	CSNK1G1	1.51784	35624.5	0.021248	0.060846	0.0221708	0.34143
ENSG00000131584.18	ACAP3	-1.6848	38650.5	0.09171	0.028526	0.0222252	0.341865
ENSG00000150907.6	FOXO1	1.41701	35212	0.04616	0.123263	0.0224488	0.342098
ENSG00000125734.13	GPR108	2.08327	35474	0.019141	0.081114	0.0225016	0.342098
ENSG00000135486.17	HNRNPA1	-0.315704	41124	1.92779	1.5489	0.0224564	0.342098
ENSG00000005893.15	LAMP2	0.473368	33642	0.33418	0.463958	0.0223634	0.342098
ENSG00000165525.17	NEMF	0.814463	34697	0.090096	0.158447	0.0223122	0.342098
ENSG00000151348.13	EXT2	-1.04427	38886.5	0.125262	0.060738	0.0224093	0.342098
ENSG00000128708.12	HAT1	0.824007	34750.5	0.083732	0.148232	0.0224781	0.342098
ENSG00000093009.9	CDC45	-2.09162	38356.5	0.05036	0.011815	0.0224652	0.342098
ENSG00000170854.17	MINA	1.77429	35625.5	0.019132	0.065444	0.0222686	0.342098
ENSG00000162873.14	KLHDC8A	1.48735	35054	0.063098	0.176911	0.0223829	0.342098
ENSG00000162368.13	CMPK1	0.54987	34061	0.193911	0.283877	0.022686	0.344501
ENSG00000103152.11	MPG	-1.06933	39464	0.205588	0.097971	0.0228531	0.346565
ENSG00000160209.18	PDXK	0.751428	34535.5	0.126381	0.212756	0.0229014	0.346565
ENSG00000138448.11	ITGAV	0.499088	33139	0.712949	1.00763	0.0228841	0.346565
ENSG00000116288.12	PARK7	0.397182	33177	0.633691	0.834528	0.022954	0.346581
ENSG00000134352.19	IL6ST	0.481628	33276	0.552378	0.771296	0.0229689	0.346581
ENSG00000111540.15	RAB5B	0.315118	34424	0.174309	0.21686	0.0229818	0.346581
ENSG00000178462.11	TUBAL3	inf	36312	0	0.026582	0.0249182	0.34663
ENSG00000076826.9	CAMSAP3	#NAME?	37672	0.047983	0	0.0249182	0.34663
ENSG00000125386.14	FAM193A	1.36719	35481	0.033587	0.086644	0.0231308	0.34663
ENSG00000140365.15	COMMD4	-0.611621	39508	0.205373	0.134408	0.0243397	0.34663
ENSG00000161013.16	MGAT4B	0.870132	34962	0.076648	0.1401	0.0230788	0.34663
ENSG00000198563.13	DDX39B	#NAME?	37672	0.02104	0	0.0249182	0.34663
ENSG00000152457.17	DCLRE1C	inf	36312	0	0.010912	0.0249182	0.34663
ENSG00000163220.10	S100A9	inf	36312	0	0.021455	0.0249182	0.34663
ENSG00000115504.14	EHBP1	1.1316	35357.5	0.041842	0.091675	0.0242339	0.34663
ENSG00000163166.13	IWS1	0.638788	34931	0.076781	0.119549	0.0236022	0.34663
ENSG00000156966.6	B3GNT7	#NAME?	37672	0.01747	0	0.0249182	0.34663
ENSG00000018625.14	ATP1A2	0.744197	33087.5	1.13656	1.90379	0.023838	0.34663
ENSG00000125775.14	SDCBP2	1.48763	35638.5	0.021857	0.061293	0.023574	0.34663
ENSG00000163882.9	POLR2H	0.77184	34683	0.105501	0.180137	0.0234216	0.34663
ENSG00000115380.19	EFEMP1	1.45396	35070	0.11246	0.308094	0.0235159	0.34663
ENSG00000230797.2	YY2	inf	36312	0	0.028005	0.0249182	0.34663
ENSG00000154864.11	PIEZO2	#NAME?	37672	0.015615	0	0.0249182	0.34663
ENSG00000152430.17	BOLL	inf	36312	0	0.017799	0.0249182	0.34663
ENSG00000270188.1	MTRNR2L11	inf	36312	0	0.018589	0.0249182	0.34663
ENSG00000103710.10	RASL12	#NAME?	37672	0.022623	0	0.0249182	0.34663
ENSG00000154358.19	OBSCN	#NAME?	37672	0.026537	0	0.0249182	0.34663
ENSG00000162545.5	CAMK2N1	0.463759	33072	0.986122	1.35999	0.0245273	0.34663
ENSG00000175106.16	TVP23C	inf	36312	0	0.016367	0.0249182	0.34663
ENSG00000159256.12	MORC3	-1.60033	38490	0.075298	0.024833	0.02434	0.34663
ENSG00000180628.14	PCGF5	1.19622	35038.5	0.062298	0.14275	0.0242342	0.34663
ENSG00000004468.12	CD38	inf	36312	0	0.02074	0.0249182	0.34663
ENSG00000221995.5	TIAF1	#NAME?	37672	0.021958	0	0.0249182	0.34663
ENSG00000183770.5	FOXL2	#NAME?	37672	0.03154	0	0.0249182	0.34663
ENSG00000204592.8	HLA-E	0.601805	33847	0.303393	0.460433	0.0244417	0.34663
ENSG00000158234.12	FAIM	0.829016	34970	0.079357	0.140976	0.0236252	0.34663
ENSG00000257365.7	FNTB	2.24284	35481	0.025242	0.119477	0.0231308	0.34663
ENSG00000118495.18	PLAGL1	inf	36312	0	0.016064	0.0249182	0.34663
ENSG00000116213.15	WRAP73	1.6757	35482	0.02104	0.067219	0.023222	0.34663
ENSG00000171295.12	ZNF440	inf	36312	0	0.029677	0.0249182	0.34663
ENSG00000141505.11	ASGR1	inf	36312	0	0.018822	0.0249182	0.34663
ENSG00000127329.14	PTPRB	inf	36312	0	0.023266	0.0249182	0.34663
ENSG00000054356.13	PTPRN	inf	36312	0	0.028056	0.0249182	0.34663
ENSG00000128713.12	HOXD11	#NAME?	37672	0.015913	0	0.0249182	0.34663
ENSG00000171714.10	ANO5	inf	36312	0	0.014533	0.0249182	0.34663
ENSG00000141469.16	SLC14A1	inf	36312	0	0.040599	0.0249182	0.34663
ENSG00000011243.17	AKAP8L	1.00746	35242	0.046299	0.093077	0.0248193	0.34663
ENSG00000203791.13	METTL10	1.11513	35497	0.028364	0.06144	0.0246267	0.34663
ENSG00000244687.11	UBE2V1	inf	36312	0	0.018818	0.0249182	0.34663
ENSG00000198963.10	RORB	1.42767	34910	0.06508	0.175072	0.024731	0.34663
ENSG00000213977.7	TAX1BP3	0.743033	34712	0.116791	0.195473	0.0232032	0.34663
ENSG00000198937.8	CCDC167	-0.510142	40161.5	0.424922	0.298361	0.0244538	0.34663
ENSG00000119900.7	OGFRL1	0.828992	34979	0.083207	0.147813	0.0242532	0.34663
ENSG00000034693.14	PEX3	1.13794	35640.5	0.023465	0.051639	0.0237806	0.34663
ENSG00000140749.8	IGSF6	#NAME?	37672	0.025413	0	0.0249182	0.34663
ENSG00000273136.5	NBPF26	inf	36312	0	0.018961	0.0249182	0.34663
ENSG00000171246.5	NPTX1	#NAME?	37672	0.02114	0	0.0249182	0.34663
ENSG00000167670.15	CHAF1A	-1.43977	38794	0.123877	0.045664	0.0243343	0.34663
ENSG00000187554.11	TLR5	inf	36312	0	0.015953	0.0249182	0.34663
ENSG00000167840.13	ZNF232	-1.20979	38335.5	0.055235	0.02388	0.0246228	0.34663
ENSG00000204390.9	HSPA1L	inf	36312	0	0.016376	0.0249182	0.34663
ENSG00000169251.12	NMD3	0.631252	34813	0.095572	0.148032	0.0242263	0.34663
ENSG00000204642.13	HLA-F	0.92095	34849.5	0.108005	0.204493	0.0243134	0.34663
ENSG00000090470.14	PDCD7	0.481765	35158	0.069025	0.09639	0.0236	0.34663
ENSG00000092200.12	RPGRIP1	inf	36312	0	0.00754	0.0249182	0.34663
ENSG00000188916.8	FAM196A	-0.483587	39311	0.184031	0.131618	0.0247492	0.34663
ENSG00000173914.11	RBM4B	1.38883	35362.5	0.038044	0.099624	0.0246717	0.34663
ENSG00000166448.14	TMEM130	inf	36312	0	0.016242	0.0249182	0.34663
ENSG00000128052.8	KDR	inf	36312	0	0.021686	0.0249182	0.34663
ENSG00000089820.15	ARHGAP4	#NAME?	37672	0.015757	0	0.0249182	0.34663
ENSG00000196724.12	ZNF418	inf	36312	0	0.037504	0.0249182	0.34663
ENSG00000184349.12	EFNA5	inf	36312	0	0.025716	0.0249182	0.34663
ENSG00000149972.10	CNTN5	#NAME?	37672	0.015258	0	0.0249182	0.34663
ENSG00000132780.16	NASP	-0.480367	40472	0.605612	0.4341	0.0240528	0.34663
ENSG00000122692.8	SMU1	-0.856485	39616	0.280097	0.154697	0.023521	0.34663
ENSG00000168256.17	NKIRAS2	-0.899851	38952.5	0.133091	0.071329	0.02373	0.34663
ENSG00000089220.4	PEBP1	0.266335	32907.5	1.78983	2.15271	0.0245174	0.34663
ENSG00000112964.13	GHR	#NAME?	37672	0.016359	0	0.0249182	0.34663
ENSG00000166349.9	RAG1	#NAME?	37672	0.025626	0	0.0249182	0.34663
ENSG00000143742.12	SRP9	0.399624	33289	0.547539	0.722293	0.0250963	0.348353
ENSG00000072756.16	TRNT1	-0.914869	38482	0.069674	0.036955	0.025111	0.348353
ENSG00000084636.17	COL16A1	0.870601	34861.5	0.081444	0.148915	0.0251219	0.348353
ENSG00000116459.10	ATP5F1	0.412916	33569.5	0.396675	0.528123	0.025185	0.348739
ENSG00000161010.14	C5orf45	0.89196	34954	0.072929	0.135334	0.025203	0.348739
ENSG00000169750.8	RAC3	-1.22418	38614.5	0.057646	0.024675	0.0252961	0.348921
ENSG00000147813.15	NAPRT	1.57517	35369.5	0.038912	0.115945	0.0252961	0.348921
ENSG00000102144.13	PGK1	0.697711	33246	0.722699	1.17217	0.0252545	0.348921
ENSG00000062194.15	GPBP1	-0.199963	39594.5	0.217884	0.189684	0.0253934	0.349286
ENSG00000067167.7	TRAM1	0.80821	34137	0.188477	0.330031	0.0253741	0.349286
ENSG00000078142.11	PIK3C3	0.793772	35249	0.063879	0.11074	0.0254026	0.349286
ENSG00000007541.15	PIGQ	-2.27368	38227	0.047305	0.009783	0.0254606	0.349378
ENSG00000133275.15	CSNK1G2	1.40482	35204	0.046672	0.123581	0.0254627	0.349378
ENSG00000108953.16	YWHAE	-0.228678	41076.5	3.29399	2.81114	0.0255897	0.349896
ENSG00000119403.13	PHF19	-1.40586	39513	0.258451	0.097538	0.0256074	0.349896
ENSG00000180185.11	FAHD1	-0.721473	39025	0.136352	0.082695	0.0255632	0.349896
ENSG00000076513.16	ANKRD13A	-2.56797	38226	0.075049	0.012656	0.0255798	0.349896
ENSG00000125970.11	RALY	-0.716005	39931	0.33892	0.206328	0.025696	0.350741
ENSG00000171476.21	HOPX	0.699818	33344.5	0.687623	1.11691	0.0257909	0.35167
ENSG00000162614.18	NEXN	1.20181	35510	0.035158	0.080874	0.0259031	0.352466
ENSG00000174953.13	DHX36	0.881471	34337	0.145143	0.267391	0.025901	0.352466
ENSG00000141736.13	ERBB2	1.14677	35377.5	0.045194	0.100067	0.0260263	0.353774
ENSG00000161921.14	CXCL16	0.536834	34452.5	0.154686	0.224416	0.0260681	0.353975
ENSG00000197696.9	NMB	0.684271	34240	0.208055	0.334322	0.0262767	0.356438
ENSG00000113645.13	WWC1	1.89487	35764	0.015387	0.057224	0.0263055	0.356458
ENSG00000164749.11	HNF4G	1.17786	35515	0.030378	0.068727	0.0264091	0.357123
ENSG00000197081.12	IGF2R	1.04058	35381.5	0.046426	0.095502	0.0263983	0.357123
ENSG00000162407.8	PLPP3	0.684819	33649	0.36769	0.591061	0.0264625	0.357476
ENSG00000176340.3	COX8A	-0.234405	41029	2.25741	1.91888	0.0265328	0.358055
ENSG00000146083.11	RNF44	0.506533	35152.5	0.061703	0.087657	0.0266196	0.35812
ENSG00000188186.10	LAMTOR4	0.216534	33175	0.81204	0.94354	0.0266071	0.35812
ENSG00000173141.4	MRPL57	0.326411	33678.5	0.394889	0.495147	0.0266134	0.35812
ENSG00000088882.7	CPXM1	-0.98024	39201	0.173232	0.087811	0.0267253	0.358486
ENSG00000170271.10	FAXDC2	0.80935	35385.5	0.055622	0.097474	0.0267748	0.358486
ENSG00000109466.13	KLHL2	0.75912	35385.5	0.040699	0.068881	0.0267748	0.358486
ENSG00000169925.16	BRD3	0.93	34644	0.105323	0.200669	0.0267628	0.358486
ENSG00000116171.16	SCP2	0.467423	33751	0.347007	0.479785	0.0267837	0.358486
ENSG00000177485.6	ZBTB33	-2.26327	38377	0.057665	0.012012	0.0268966	0.358995
ENSG00000239900.11	ADSL	1.19522	34869	0.065015	0.148872	0.026873	0.358995
ENSG00000203705.10	TATDN3	0.916462	35520	0.034225	0.0646	0.0269236	0.358995
ENSG00000137210.13	TMEM14B	0.252021	34208.5	0.206278	0.245652	0.0269315	0.358995
ENSG00000111144.9	LTA4H	0.731915	35387.5	0.043151	0.071667	0.0269647	0.359073
ENSG00000130876.11	SLC7A10	1.69836	35770	0.023468	0.076163	0.0270488	0.359365
ENSG00000198668.10	CALM1	-0.251014	41029.5	3.6836	3.09535	0.0270691	0.359365
ENSG00000124155.16	PIGT	0.495705	34098	0.210237	0.296436	0.0270165	0.359365
ENSG00000125877.12	ITPA	0.581415	34635	0.139349	0.208511	0.0271309	0.359821
ENSG00000174521.7	TTC9B	-1.48286	38213	0.049554	0.01773	0.0271744	0.360034
ENSG00000131171.12	SH3BGRL	0.412301	34054	0.231992	0.308736	0.027211	0.360153
ENSG00000106605.10	BLVRA	0.396868	34931	0.095115	0.125233	0.0275572	0.362273
ENSG00000198795.10	ZNF521	1.349	35185	0.043829	0.111649	0.0275567	0.362273
ENSG00000085760.14	MTIF2	-1.94009	38371	0.071387	0.018604	0.0275649	0.362273
ENSG00000085117.11	CD82	-0.533668	40610	0.973406	0.672425	0.0275608	0.362273
ENSG00000264522.5	OTUD7B	0.228526	35227	0.067885	0.079537	0.0274147	0.362273
ENSG00000187091.13	PLCD1	1.78761	35773	0.018091	0.062457	0.0274272	0.362273
ENSG00000108039.17	XPNPEP1	-1.36281	38799	0.11157	0.043381	0.0275567	0.362273
ENSG00000167671.11	UBXN6	0.611241	34687	0.110057	0.16812	0.0276383	0.362874
ENSG00000166452.11	AKIP1	1.8338	35299.5	0.030922	0.110229	0.0278022	0.363472
ENSG00000127922.9	SHFM1	0.238503	33011	1.76226	2.07906	0.027906	0.363472
ENSG00000174173.6	TRMT10C	0.874659	34953	0.079849	0.146408	0.0278645	0.363472
ENSG00000147027.3	TMEM47	1.10349	35232	0.05458	0.117279	0.0278558	0.363472
ENSG00000136877.14	FPGS	-0.680805	38898.5	0.124599	0.077727	0.027866	0.363472
ENSG00000172732.11	MUS81	0.62553	35277	0.056028	0.086439	0.0278561	0.363472
ENSG00000109534.16	GAR1	-1.29303	38795	0.096839	0.039519	0.0279021	0.363472
ENSG00000133835.14	HSD17B4	1.20365	34848	0.077881	0.179376	0.0278161	0.363472
ENSG00000100387.8	RBX1	0.401081	33330.5	0.638688	0.843385	0.0279348	0.363486
ENSG00000169627.7	BOLA2B	-0.689769	40426	0.679694	0.421378	0.0280091	0.363691
ENSG00000094914.12	AAAS	-0.790766	38750	0.117992	0.068203	0.0280339	0.363691
ENSG00000177606.6	JUN	0.128854	33050	2.3033	2.51848	0.027981	0.363691
ENSG00000270647.5	TAF15	0.644827	34208.5	0.173964	0.272002	0.0281044	0.364245
ENSG00000164199.15	ADGRV1	0.511781	35532	0.045678	0.065128	0.0281937	0.364679
ENSG00000119396.10	RAB14	0.291509	33831	0.319085	0.390534	0.0281859	0.364679
ENSG00000142794.18	NBPF3	2.68459	35890.5	0.005571	0.035817	0.0285413	0.368811
ENSG00000108239.8	TBC1D12	1.00787	35782	0.020591	0.041407	0.02859	0.369076
ENSG00000129625.12	REEP5	0.406549	33776.5	0.322669	0.427702	0.0286939	0.370053
ENSG00000154096.13	THY1	-0.559852	39862	0.354305	0.240351	0.0288439	0.371256
ENSG00000134802.17	SLC43A3	-1.71792	38360	0.059328	0.018035	0.0288272	0.371256
ENSG00000131094.3	C1QL1	-1.86116	38671.5	0.156255	0.04301	0.0290239	0.372108
ENSG00000050426.15	LETMD1	3.06049	35893.5	0.00491	0.040958	0.0289771	0.372108
ENSG00000163661.3	PTX3	1.27188	34424.5	0.258234	0.623574	0.028939	0.372108
ENSG00000198648.10	STK39	0.843694	34815	0.080424	0.144333	0.029006	0.372108
ENSG00000144118.13	RALB	1.21775	35360	0.039969	0.092961	0.0290659	0.372283
ENSG00000157985.18	AGAP1	-0.797306	39305	0.17901	0.103007	0.0291142	0.372537
ENSG00000107625.12	DDX50	1.39514	35487	0.027155	0.071422	0.0291897	0.372971
ENSG00000197442.9	MAP3K5	0.798006	35101.5	0.061237	0.106472	0.0292052	0.372971
ENSG00000075391.16	RASAL2	0.643483	35787	0.029145	0.045527	0.0292542	0.373082
ENSG00000048028.11	USP28	2.4085	35895.5	0.006989	0.037108	0.0292708	0.373082
ENSG00000114779.19	ABHD14B	0.246001	35788	0.036219	0.042953	0.0293886	0.374218
ENSG00000105329.9	TGFB1	0.708291	35144	0.073803	0.120584	0.0294268	0.374295
ENSG00000171202.6	TMEM126A	0.75919	34821	0.088486	0.149765	0.0294518	0.374295
ENSG00000113649.11	TCERG1	1.45377	34992	0.051138	0.14008	0.0295167	0.374756
ENSG00000105671.11	DDX49	-0.69036	38878.5	0.125732	0.077916	0.0295485	0.374796
ENSG00000062716.10	VMP1	0.839544	34588.5	0.128919	0.230698	0.0296338	0.375515
ENSG00000144524.17	COPS7B	1.18403	35366	0.037853	0.086005	0.0296628	0.375518
ENSG00000117528.11	ABCD3	0.492183	34474	0.160158	0.225273	0.0297536	0.375579
ENSG00000197077.12	KIAA1671	2.10823	35898.5	0.008847	0.038143	0.0297161	0.375579
ENSG00000154429.10	CCSAP	-0.783203	39353	0.179025	0.104027	0.0297301	0.375579
ENSG00000141385.9	AFG3L2	-0.541251	39189.5	0.171713	0.117996	0.0298354	0.375838
ENSG00000112343.10	TRIM38	1.58724	35493	0.036402	0.109379	0.0298393	0.375838
ENSG00000125375.14	ATP5S	-0.818331	39294	0.209014	0.118531	0.0298891	0.375838
ENSG00000152078.9	TMEM56	2.10078	35899.5	0.011716	0.050256	0.0298659	0.375838
ENSG00000091436.16	AC013461.1	1.62774	35212	0.047475	0.146712	0.029961	0.376021
ENSG00000104112.8	SCG3	-0.471194	40334.5	0.602215	0.434418	0.0299417	0.376021
ENSG00000122884.12	P4HA1	0.694338	34797.5	0.111632	0.180636	0.0300598	0.376899
ENSG00000133812.14	SBF2	0.640254	34948	0.117013	0.182377	0.0302583	0.379025
ENSG00000198718.12	FAM179B	1.61876	35326.5	0.042264	0.129798	0.0303909	0.380322
ENSG00000215915.9	ATAD3C	2.01656	35903.5	0.011052	0.04472	0.0304713	0.380964
ENSG00000177352.9	CCDC71	1.86439	35904.5	0.01117	0.04067	0.0306243	0.382147
ENSG00000133019.11	CHRM3	-1.91822	38079.5	0.051172	0.013539	0.0306243	0.382147
ENSG00000140320.11	BAHD1	-2.56019	38078.5	0.047574	0.008066	0.030778	0.383334
ENSG00000244486.7	SCARF2	-2.918	38078.5	0.065494	0.008665	0.030778	0.383334
ENSG00000174444.14	RPL4	-0.342181	40881	1.68508	1.32927	0.0308131	0.383406
ENSG00000164880.15	INTS1	-0.808824	38343	0.062041	0.035416	0.0308759	0.383823
ENSG00000143162.7	CREG1	1.09096	35223	0.072905	0.155299	0.030991	0.384889
ENSG00000115464.14	USP34	0.794382	34958	0.075786	0.131438	0.0310766	0.385586
ENSG00000174010.9	KLHL15	-2.55752	37947	0.026258	0.00446	0.0327011	0.3856
ENSG00000170369.3	CST2	1.02397	35916.5	0.018501	0.037621	0.0325124	0.3856
ENSG00000108515.17	ENO3	-3.54796	37808.5	0.02855	0.002441	0.0327569	0.3856
ENSG00000179222.17	MAGED1	-0.518077	40414	0.749038	0.523055	0.0317984	0.3856
ENSG00000175264.7	CHST1	1.35366	35910.5	0.020398	0.052129	0.0315563	0.3856
ENSG00000170290.3	SLN	1.6358	35911.5	0.022001	0.068369	0.0317139	0.3856
ENSG00000068001.13	HYAL2	1.07932	35197	0.046027	0.097257	0.0324461	0.3856
ENSG00000122406.12	RPL5	-0.261435	40791	1.30256	1.08667	0.0322509	0.3856
ENSG00000135631.15	RAB11FIP5	4.47193	36172.5	0.001268	0.028134	0.0321211	0.3856
ENSG00000100852.12	ARHGAP5	0.561835	34445	0.167998	0.247989	0.0325932	0.3856
ENSG00000143418.19	CERS2	0.495893	34808	0.110308	0.155556	0.032052	0.3856
ENSG00000185418.15	TARSL2	1.10568	35508	0.031301	0.067359	0.0315178	0.3856
ENSG00000196352.14	CD55	-4.45261	37811.5	0.044345	0.002025	0.0321211	0.3856
ENSG00000166377.19	ATP9B	0.754159	35917.5	0.021987	0.037085	0.0326741	0.3856
ENSG00000008988.9	RPS20	-0.24808	40896	2.36056	1.98763	0.0322004	0.3856
ENSG00000115825.9	PRKD3	1.3876	35336.5	0.040335	0.105534	0.0314008	0.3856
ENSG00000160216.18	AGPAT3	0.551128	34500	0.139819	0.204868	0.0323196	0.3856
ENSG00000243649.8	CFB	2.92411	36175.5	0.005151	0.039098	0.0327569	0.3856
ENSG00000100567.12	PSMA3	-0.32761	39869	0.330003	0.262965	0.0321605	0.3856
ENSG00000086666.18	ZFAND6	0.610772	34370	0.149222	0.227873	0.0313684	0.3856
ENSG00000142686.7	C1orf216	3.28045	36035	0.003927	0.038161	0.0323379	0.3856
ENSG00000125966.9	MMP24	3.29278	36174.5	0.00393	0.038509	0.0325438	0.3856
ENSG00000139915.18	MDGA2	-3.13612	37948	0.040087	0.00456	0.0325191	0.3856
ENSG00000160223.16	ICOSLG	3.46818	36174.5	0.003361	0.0372	0.0325438	0.3856
ENSG00000145592.13	RPL37	-0.337688	40861	1.89987	1.50338	0.0326601	0.3856
ENSG00000173875.13	ZNF791	1.2837	35644	0.027858	0.067825	0.0312501	0.3856
ENSG00000182175.13	RGMA	0.863059	34656	0.147146	0.267642	0.0315041	0.3856
ENSG00000078403.16	MLLT10	1.54685	35908.5	0.014979	0.043766	0.0312429	0.3856
ENSG00000186998.15	EMID1	1.70031	35300	0.041536	0.13498	0.0322366	0.3856
ENSG00000165832.5	TRUB1	4.15835	36175.5	0.002371	0.042338	0.0327569	0.3856
ENSG00000164776.9	PHKG1	0.525646	34396	0.20109	0.289485	0.0323446	0.3856
ENSG00000221983.7	UBA52	-0.214508	40902	2.5985	2.23949	0.0324171	0.3856
ENSG00000073578.16	SDHA	0.75469	34428.5	0.156967	0.264845	0.0322531	0.3856
ENSG00000135299.16	ANKRD6	3.0946	36174.5	0.001838	0.015702	0.0325438	0.3856
ENSG00000167771.5	RCOR2	-3.17298	37949	0.063801	0.007074	0.0323379	0.3856
ENSG00000134901.12	KDELC1	-3.27537	37808.5	0.022565	0.002331	0.0327569	0.3856
ENSG00000183597.15	TANGO2	4.32171	36174.5	0.002137	0.042737	0.0325438	0.3856
ENSG00000186197.12	EDARADD	0.531076	34618.5	0.143959	0.208022	0.0317298	0.3856
ENSG00000107968.9	MAP3K8	3.15693	36174.5	0.002828	0.025219	0.0325438	0.3856
ENSG00000110955.8	ATP5B	-0.30949	40829	1.468	1.18457	0.0315223	0.3856
ENSG00000197782.14	ZNF780A	3.90481	36172.5	0.003083	0.046174	0.0321211	0.3856
ENSG00000066185.12	ZMYND12	3.72824	36173.5	0.002371	0.031424	0.0323319	0.3856
ENSG00000180879.13	SSR4	0.259951	33361	0.74753	0.895121	0.0315459	0.3856
ENSG00000047056.14	WDR37	2.94293	36175.5	0.003089	0.023756	0.0327569	0.3856
ENSG00000162390.17	ACOT11	-2.4756	38245	0.059018	0.010611	0.0316915	0.3856
ENSG00000108469.14	RECQL5	3.7696	36175.5	0.002828	0.038563	0.0327569	0.3856
ENSG00000131013.3	PPIL4	-1.06949	38931.5	0.130204	0.06204	0.0315466	0.3856
ENSG00000003756.16	RBM5	-0.699052	39019	0.141386	0.087091	0.0316607	0.3856
ENSG00000117519.15	CNN3	0.225779	33061	3.5485	4.14965	0.0319158	0.3856
ENSG00000138079.13	SLC3A1	-4.44333	37811.5	0.026878	0.001235	0.0321211	0.3856
ENSG00000023445.13	BIRC3	3.15683	36035	0.004762	0.042472	0.0323379	0.3856
ENSG00000166831.8	RBPMS2	4.63014	36173.5	0.00257	0.063653	0.0323319	0.3856
ENSG00000055070.16	SZRD1	-0.69628	39374	0.178813	0.110356	0.0320722	0.3856
ENSG00000106701.11	FSD1L	3.23259	36175.5	0.00407	0.038254	0.0327569	0.3856
ENSG00000134817.10	APLNR	2.57821	36037	0.008645	0.051626	0.0327011	0.3856
ENSG00000129351.17	ILF3	-0.769205	39855	0.37058	0.217434	0.0319294	0.3856
ENSG00000174684.6	B4GAT1	0.592824	34206	0.202947	0.306084	0.0314982	0.3856
ENSG00000171224.8	C10orf35	2.04633	36178.5	0.00597	0.024658	0.0334034	0.385643
ENSG00000163032.11	VSNL1	3.38577	36177.5	0.003343	0.034938	0.0331867	0.385643
ENSG00000120217.13	CD274	2.6146	36176.5	0.003608	0.022098	0.0329712	0.385643
ENSG00000178105.9	DDX10	2.3877	36178.5	0.004052	0.021207	0.0334034	0.385643
ENSG00000137168.7	PPIL1	1.3143	35032	0.064351	0.160029	0.0329268	0.385643
ENSG00000170011.13	MYRIP	-2.05654	37805.5	0.027675	0.006653	0.0334034	0.385643
ENSG00000088451.10	TGDS	2.30248	36041	0.01034	0.051007	0.0334381	0.385643
ENSG00000273611.4	ZNHIT3	0.49126	34649	0.140822	0.19795	0.032988	0.385643
ENSG00000118960.12	HS1BP3	2.23658	36178.5	0.006371	0.030027	0.0334034	0.385643
ENSG00000121897.13	LIAS	2.85643	36177.5	0.003667	0.026555	0.0331867	0.385643
ENSG00000182923.16	CEP63	-0.50636	38631.5	0.090425	0.063659	0.0330767	0.385643
ENSG00000108679.12	LGALS3BP	0.465754	34114	0.290209	0.40079	0.0331598	0.385643
ENSG00000149269.9	PAK1	2.6046	36176.5	0.003658	0.022251	0.0329712	0.385643
ENSG00000181722.15	ZBTB20	1.09755	35107	0.072479	0.155099	0.0331232	0.385643
ENSG00000059377.15	TBXAS1	-1.90001	37944	0.040416	0.010829	0.0332525	0.385643
ENSG00000205208.4	C4orf46	-1.86885	37805.5	0.026191	0.007171	0.0334034	0.385643
ENSG00000181804.14	SLC9A9	2.53752	36041	0.008246	0.047877	0.0334381	0.385643
ENSG00000183648.9	NDUFB1	0.347568	33237	0.964933	1.22779	0.0330532	0.385643
ENSG00000104205.12	SGK3	2.16908	36041	0.006569	0.029544	0.0334381	0.385643
ENSG00000145734.18	BDP1	-1.42663	38511	0.103026	0.038325	0.0333433	0.385643
ENSG00000182220.13	ATP6AP2	0.105178	33619	0.511355	0.550028	0.033035	0.385643
ENSG00000105409.15	ATP1A3	-2.78828	37807.5	0.017812	0.002579	0.0329712	0.385643
ENSG00000182263.13	FIGN	2.46576	36038	0.007411	0.040938	0.0328841	0.385643
ENSG00000121361.3	KCNJ8	0.526361	36179.5	0.010516	0.015145	0.0336213	0.387074
ENSG00000198046.11	ZNF667	2.00787	36179.5	0.005774	0.023223	0.0336213	0.387074
ENSG00000161642.17	ZNF385A	0.849539	35252	0.058102	0.104695	0.0338533	0.38736
ENSG00000164463.12	CREBRF	0.800213	35252	0.069071	0.120277	0.0338533	0.38736
ENSG00000136546.13	SCN7A	0.603837	34463	0.197883	0.300734	0.0338417	0.38736
ENSG00000168228.14	ZCCHC4	-1.6568	37941	0.032892	0.010431	0.0338119	0.38736
ENSG00000213853.9	EMP2	-1.18345	38977.5	0.158827	0.069931	0.0337713	0.38736
ENSG00000166225.8	FRS2	0.943169	35113	0.06682	0.128479	0.0336866	0.38736
ENSG00000100036.12	SLC35E4	1.76929	36043	0.007463	0.02544	0.0338119	0.38736
ENSG00000087250.8	MT3	-0.144405	40879	15.1065	13.6676	0.0339855	0.388194
ENSG00000102359.5	SRPX2	1.82756	35608.5	0.027183	0.09648	0.0339678	0.388194
ENSG00000132600.16	PRMT7	1.32111	36045	0.012277	0.030674	0.0341892	0.39018
ENSG00000170004.16	CHD3	-2.12419	38226	0.066329	0.015215	0.034371	0.390985
ENSG00000163659.12	TIPARP	0.924226	34734.5	0.105884	0.200933	0.0343167	0.390985
ENSG00000116885.18	OSCP1	1.79713	36046	0.008936	0.031055	0.0343792	0.390985
ENSG00000148700.13	ADD3	1.2211	34930	0.080191	0.186945	0.0343692	0.390985
ENSG00000187608.8	ISG15	0.474202	34931	0.172814	0.240065	0.0344566	0.391462
ENSG00000205336.11	ADGRG1	-0.238134	40696	1.33109	1.12855	0.034481	0.391462
ENSG00000101546.12	RBFA	-1.79967	38370.5	0.079708	0.022895	0.034619	0.392688
ENSG00000250722.5	SEPP1	0.433068	33835.5	0.468266	0.632206	0.0346801	0.392701
ENSG00000188483.7	IER5L	-1.0948	38933	0.149609	0.070047	0.0346613	0.392701
ENSG00000106484.14	MEST	-0.593283	40346	0.696973	0.461977	0.0348303	0.394061
ENSG00000104863.11	LIN7B	1.88271	35762	0.019307	0.071199	0.0349591	0.395177
ENSG00000144381.16	HSPD1	-0.477233	40545.5	0.973918	0.699618	0.0350186	0.395331
ENSG00000165443.11	PHYHIPL	0.843462	35127	0.074572	0.133809	0.0350331	0.395331
ENSG00000163291.14	PAQR3	1.39721	35488	0.033746	0.088884	0.0351258	0.396035
ENSG00000155189.11	AGPAT5	0.959951	34365	0.163045	0.317163	0.035348	0.396069
ENSG00000162458.12	FBLIM1	1.93055	35618.5	0.022542	0.085929	0.0352807	0.396069
ENSG00000134058.10	CDK7	1.33728	35765	0.025796	0.06518	0.0354059	0.396069
ENSG00000110881.11	ASIC1	-1.99127	38541	0.114702	0.02885	0.0354892	0.396069
ENSG00000176890.15	TYMS	-0.718937	39509.5	0.303243	0.184234	0.0354807	0.396069
ENSG00000197386.10	HTT	-1.23857	38493	0.077565	0.032871	0.0354919	0.396069
ENSG00000183255.11	PTTG1IP	0.31636	33541	0.737148	0.917886	0.0353589	0.396069
ENSG00000175054.14	ATR	2.02483	35764	0.022465	0.091421	0.0352564	0.396069
ENSG00000175354.18	PTPN2	1.71827	35619.5	0.024405	0.080301	0.0354144	0.396069
ENSG00000112855.14	HARS2	1.48968	35618.5	0.021588	0.060624	0.0352807	0.396069
ENSG00000152977.9	ZIC1	-0.890471	39104	0.168177	0.090721	0.0354861	0.396069
ENSG00000166575.16	TMEM135	1.72465	35764	0.021301	0.0704	0.0352564	0.396069
ENSG00000145907.14	G3BP1	-0.63484	39797	0.359066	0.231243	0.0355686	0.396142
ENSG00000161888.11	SPC24	-0.891089	38608.5	0.078202	0.042167	0.0356195	0.396142
ENSG00000171735.18	CAMTA1	0.53228	33762	0.451021	0.652272	0.0356028	0.396142
ENSG00000173805.15	HAP1	-0.554512	39769.5	0.343516	0.233896	0.0356158	0.396142
ENSG00000185825.15	BCAP31	0.156975	33988	0.334745	0.373223	0.0356693	0.39636
ENSG00000134575.9	ACP2	0.711879	35134	0.088972	0.14573	0.0357235	0.396625
ENSG00000113296.14	THBS4	1.71388	35768	0.018728	0.061434	0.0358574	0.397774
ENSG00000129521.13	EGLN3	0.912874	35495	0.047584	0.089591	0.0359851	0.398781
ENSG00000076928.17	ARHGEF1	1.36386	35769	0.019527	0.050258	0.0360091	0.398781
ENSG00000171533.11	MAP6	1.25819	35624.5	0.032701	0.07822	0.0360891	0.399144
ENSG00000117394.19	SLC2A1	0.349612	34417.5	0.215924	0.275134	0.0361029	0.399144
ENSG00000137054.15	POLR1E	-1.71565	38214	0.059138	0.018005	0.0361612	0.399452
ENSG00000162783.10	IER5	-0.760555	39864	0.429764	0.253676	0.0361926	0.399462
ENSG00000178537.9	SLC25A20	0.700935	35275	0.064724	0.105213	0.0362814	0.400105
ENSG00000188313.12	PLSCR1	0.770561	34692	0.143172	0.244242	0.0363412	0.400426
ENSG00000197712.11	FAM114A1	1.15175	35499	0.031756	0.070557	0.0364841	0.401491
ENSG00000106012.17	IQCE	1.39077	35627.5	0.019277	0.050549	0.0364992	0.401491
ENSG00000176788.8	BASP1	-1.27869	38354.5	0.068067	0.028055	0.0367748	0.403505
ENSG00000178741.11	COX5A	-0.362891	40519.5	0.861502	0.669908	0.0367238	0.403505
ENSG00000137404.14	NRM	-1.28297	38354.5	0.053055	0.021803	0.0367748	0.403505
ENSG00000117318.8	ID3	1.30833	34563.5	0.197055	0.488016	0.0369892	0.405519
ENSG00000131844.15	MCCC2	1.35387	35244	0.053353	0.136368	0.0372647	0.407311
ENSG00000135297.15	MTO1	0.924288	35777	0.019611	0.037217	0.0372418	0.407311
ENSG00000165650.11	PDZD8	-1.06643	38479	0.089165	0.042576	0.0372437	0.407311
ENSG00000023909.9	GCLM	1.42048	35304.5	0.043895	0.117497	0.0372772	0.407311
ENSG00000136643.11	RPS6KC1	-1.34689	38206	0.05865	0.023058	0.0373984	0.408294
ENSG00000071205.11	ARHGAP10	-1.0108	38349.5	0.072622	0.03604	0.0374715	0.408751
ENSG00000101882.9	NKAP	0.917147	35046.5	0.081631	0.15415	0.0375241	0.408984
ENSG00000113441.15	LNPEP	0.824216	35636.5	0.041635	0.073718	0.0377533	0.409284
ENSG00000153130.17	SCOC	0.468565	34792	0.124135	0.171769	0.0379572	0.409284
ENSG00000149311.17	ATM	1.48568	35350	0.038503	0.107828	0.0376942	0.409284
ENSG00000070761.7	CFAP20	-1.13279	38970	0.151169	0.068938	0.0376006	0.409284
ENSG00000106733.20	NMRK1	0.955689	35781	0.027067	0.052496	0.0378715	0.409284
ENSG00000132274.15	TRIM22	0.308941	35118.5	0.108567	0.134493	0.0378087	0.409284
ENSG00000198715.11	GLMP	1.43817	35310.5	0.041273	0.111841	0.037958	0.409284
ENSG00000173947.13	PIFO	0.911307	35780	0.035924	0.067563	0.0377132	0.409284
ENSG00000130255.12	RPL36	-0.197421	40795.5	4.0165	3.50282	0.0379227	0.409284
ENSG00000143036.16	SLC44A3	0.723832	35001	0.090457	0.149396	0.037921	0.409284
ENSG00000162928.8	PEX13	1.13572	35508	0.031581	0.069393	0.0376285	0.409284
ENSG00000171444.17	MCC	0.518599	34863	0.10036	0.143772	0.0379539	0.409284
ENSG00000112357.12	PEX7	1.11087	35637.5	0.028685	0.061952	0.0378949	0.409284
ENSG00000103363.14	TCEB2	-0.293469	40744.5	1.89277	1.54438	0.0380398	0.409828
ENSG00000079950.13	STX7	0.68421	35121.5	0.083811	0.13467	0.0381168	0.409877
ENSG00000005469.11	CROT	1.08931	34822	0.107174	0.228037	0.0381383	0.409877
ENSG00000012061.15	ERCC1	-0.775051	39715.5	0.30848	0.180266	0.0380767	0.409877
ENSG00000196743.8	GM2A	0.718806	34866	0.084863	0.139669	0.0382256	0.410478
ENSG00000084710.13	EFR3B	-1.01571	38342.5	0.069694	0.03447	0.0384657	0.412639
ENSG00000108848.15	LUC7L3	-0.427809	39754	0.31861	0.236851	0.0384899	0.412639
ENSG00000166747.12	AP1G1	-1.29227	38840	0.151508	0.061862	0.0386053	0.413531
ENSG00000117592.8	PRDX6	0.162311	33552	0.678393	0.759175	0.0386994	0.413531
ENSG00000116809.11	ZBTB17	-0.41766	38198	0.053643	0.040159	0.0386714	0.413531
ENSG00000167088.10	SNRPD1	-0.580178	40208	0.637856	0.42665	0.0386706	0.413531
ENSG00000100726.14	TELO2	0.951634	35787	0.027076	0.052367	0.0388331	0.41462
ENSG00000102466.15	FGF14	-1.1356	38339.5	0.075571	0.034396	0.0388986	0.41473
ENSG00000138080.13	EMILIN1	0.491068	35403.5	0.062323	0.087594	0.0389384	0.41473
ENSG00000146066.2	HIGD2A	0.303204	33829	0.431848	0.532849	0.0389131	0.41473
ENSG00000130749.9	ZC3H4	0.94168	35362	0.044679	0.085818	0.0391153	0.416276
ENSG00000107951.12	MTPAP	3.03184	35885	0.006154	0.050329	0.0391704	0.416524
ENSG00000134874.17	DZIP1	-0.617085	38722	0.100179	0.065315	0.0392651	0.416832
ENSG00000169813.16	HNRNPF	-0.438498	39743	0.337392	0.248962	0.0392691	0.416832
ENSG00000217555.12	CKLF	-0.506941	39565	0.242875	0.170914	0.0392949	0.416832
ENSG00000116337.15	AMPD2	0.885914	35521	0.050697	0.093685	0.0393354	0.416924
ENSG00000130522.5	JUND	-0.314781	40725	2.54553	2.04654	0.0393814	0.417073
ENSG00000256537.4	SMIM10L1	-0.494501	39075.5	0.17252	0.122456	0.0394415	0.417372
ENSG00000173786.16	CNP	-0.34691	40294.5	0.739833	0.581706	0.0430384	0.420231
ENSG00000108771.12	DHX58	inf	36448	0	0.026348	0.0451035	0.420231
ENSG00000197375.12	SLC22A5	1.6083	35905	0.014395	0.04389	0.0428556	0.420231
ENSG00000023191.16	RNH1	0.909901	34400	0.198798	0.373526	0.0431429	0.420231
ENSG00000243244.5	STON1	inf	36448	0	0.016249	0.0451035	0.420231
ENSG00000085382.11	HACE1	1.10137	35907	0.019932	0.042765	0.0432398	0.420231
ENSG00000149231.11	CCDC82	0.833031	35207	0.059588	0.106152	0.0415603	0.420231
ENSG00000136490.8	LIMD2	-2.04429	38083	0.036369	0.008817	0.042096	0.420231
ENSG00000265241.6	RBM8A	-0.379044	40353	0.744767	0.572686	0.042952	0.420231
ENSG00000184635.13	ZNF93	1.73989	35903	0.012104	0.040428	0.0424744	0.420231
ENSG00000100364.18	KIAA0930	1.03944	35488	0.047296	0.097213	0.0411887	0.420231
ENSG00000165795.21	NDRG2	0.538078	33565.5	0.967888	1.40541	0.0443101	0.420231
ENSG00000137312.14	FLOT1	0.21112	33737	0.56561	0.654742	0.0399731	0.420231
ENSG00000173209.22	AHSA2	2.1757	35746	0.016127	0.072863	0.0417718	0.420231
ENSG00000168813.16	ZNF507	-1.06726	38079	0.049682	0.02371	0.0428556	0.420231
ENSG00000149016.15	TUT1	#NAME?	37536	0.029134	0	0.0451035	0.420231
ENSG00000173041.11	ZNF680	-1.50457	38353	0.075383	0.026567	0.0446575	0.420231
ENSG00000143476.17	DTL	-1.77075	38234	0.064373	0.018865	0.0424329	0.420231
ENSG00000169241.17	SLC50A1	1.68735	35904	0.013293	0.042813	0.0426646	0.420231
ENSG00000184260.5	HIST2H2AC	inf	36448	0	0.01544	0.0451035	0.420231
ENSG00000116455.13	WDR77	-0.679765	38470	0.086831	0.054206	0.0448222	0.420231
ENSG00000091536.16	MYO15A	inf	36448	0	0.02389	0.0451035	0.420231
ENSG00000165566.12	AMER2	0.877618	35527	0.038181	0.070151	0.0401451	0.420231
ENSG00000127954.12	STEAP4	inf	36448	0	0.014786	0.0451035	0.420231
ENSG00000132874.13	SLC14A2	#NAME?	37536	0.00732	0	0.0451035	0.420231
ENSG00000169905.12	TOR1AIP2	0.814676	34543	0.141403	0.248714	0.0398968	0.420231
ENSG00000213889.10	PPM1N	inf	36448	0	0.013025	0.0451035	0.420231
ENSG00000173581.7	CCDC106	0.354429	35411	0.061214	0.078261	0.0453991	0.420231
ENSG00000198837.9	DENND4B	-0.444064	38066	0.037497	0.027563	0.0454049	0.420231
ENSG00000108846.15	ABCC3	0.552403	34875.5	0.103726	0.152117	0.0417955	0.420231
ENSG00000184261.4	KCNK12	#NAME?	37536	0.01715	0	0.0451035	0.420231
ENSG00000134108.12	ARL8B	0.983313	34799.5	0.138375	0.273567	0.0447768	0.420231
ENSG00000114270.15	COL7A1	inf	36448	0	0.021189	0.0451035	0.420231
ENSG00000169951.9	ZNF764	inf	36448	0	0.021612	0.0451035	0.420231
ENSG00000173917.10	HOXB2	inf	36448	0	0.016302	0.0451035	0.420231
ENSG00000127720.7	METTL25	#NAME?	37536	0.015656	0	0.0451035	0.420231
ENSG00000204681.10	GABBR1	0.504292	35151.5	0.084969	0.120522	0.0413174	0.420231
ENSG00000184524.5	CEND1	-0.942992	38621.5	0.109045	0.05672	0.0443138	0.420231
ENSG00000184599.13	FAM19A3	inf	36448	0	0.013187	0.0451035	0.420231
ENSG00000184500.14	PROS1	0.928043	34729	0.123924	0.235789	0.0451093	0.420231
ENSG00000143127.12	ITGA10	#NAME?	37536	0.01925	0	0.0451035	0.420231
ENSG00000184992.10	BRI3BP	-1.07038	38365	0.064563	0.030744	0.0428083	0.420231
ENSG00000186994.11	KANK3	#NAME?	37536	0.025194	0	0.0451035	0.420231
ENSG00000113141.15	IK	-0.733144	39561	0.319599	0.192268	0.0427052	0.420231
ENSG00000117280.12	RAB29	0.475131	34863	0.124317	0.172806	0.0432692	0.420231
ENSG00000185829.15	ARL17A	inf	36448	0	0.015219	0.0451035	0.420231
ENSG00000166900.14	STX3	inf	36448	0	0.014169	0.0451035	0.420231
ENSG00000250317.8	SMIM20	0.573095	35001	0.087762	0.130565	0.0410677	0.420231
ENSG00000116701.14	NCF2	inf	36448	0	0.016081	0.0451035	0.420231
ENSG00000145242.13	EPHA5	inf	36448	0	0.016505	0.0451035	0.420231
ENSG00000106868.16	SUSD1	#NAME?	37536	0.014084	0	0.0451035	0.420231
ENSG00000141298.17	SSH2	-1.14945	38486	0.084105	0.037914	0.0425555	0.420231
ENSG00000186501.14	TMEM222	0.756994	35386	0.058131	0.09824	0.0420942	0.420231
ENSG00000129003.15	VPS13C	1.08628	35192	0.071672	0.152178	0.0398765	0.420231
ENSG00000099260.10	PALMD	inf	36448	0	0.014134	0.0451035	0.420231
ENSG00000113851.13	CRBN	0.490381	35404	0.063652	0.089419	0.0444524	0.420231
ENSG00000151623.14	NR3C2	1.53607	35904	0.015709	0.045557	0.0426646	0.420231
ENSG00000249853.7	HS3ST5	#NAME?	37536	0.019297	0	0.0451035	0.420231
ENSG00000145388.14	METTL14	-2.08941	38075	0.053184	0.012497	0.0436268	0.420231
ENSG00000171303.6	KCNK3	inf	36448	0	0.01176	0.0451035	0.420231
ENSG00000187239.16	FNBP1	0.842792	34797	0.123392	0.221306	0.0420687	0.420231
ENSG00000113889.11	KNG1	#NAME?	37536	0.01933	0	0.0451035	0.420231
ENSG00000205090.8	TMEM240	#NAME?	37536	0.022271	0	0.0451035	0.420231
ENSG00000187210.12	GCNT1	inf	36448	0	0.024291	0.0451035	0.420231
ENSG00000128609.14	NDUFA5	0.572989	34401	0.236963	0.352507	0.0454831	0.420231
ENSG00000167291.15	TBC1D16	0.669259	35406	0.048278	0.076774	0.0447212	0.420231
ENSG00000109790.16	KLHL5	1.0523	35506	0.036613	0.07593	0.0436764	0.420231
ENSG00000144659.10	SLC25A38	1.34218	35768	0.028447	0.072124	0.0455189	0.420231
ENSG00000137106.17	GRHPR	-0.432888	39998	0.465252	0.344648	0.0412788	0.420231
ENSG00000011132.11	APBA3	-2.4368	38092	0.058605	0.010824	0.0404284	0.420231
ENSG00000122778.9	KIAA1549	-1.63587	38230	0.050183	0.016148	0.043103	0.420231
ENSG00000148730.6	EIF4EBP2	0.889264	35056.5	0.085157	0.15773	0.045324	0.420231
ENSG00000168806.7	LCMT2	#NAME?	37536	0.01231	0	0.0451035	0.420231
ENSG00000011105.11	TSPAN9	1.55467	35908	0.016833	0.049448	0.0434329	0.420231
ENSG00000253958.1	CLDN23	inf	36448	0	0.010425	0.0451035	0.420231
ENSG00000127022.14	CANX	0.284326	33387	1.19535	1.45575	0.0432582	0.420231
ENSG00000113734.17	BNIP1	-2.0379	38085	0.043857	0.01068	0.0417205	0.420231
ENSG00000188807.12	TMEM201	1.81252	35766	0.024448	0.085874	0.0451669	0.420231
ENSG00000106246.17	PTCD1	1.0567	35652.5	0.03479	0.072369	0.0400734	0.420231
ENSG00000172830.12	SSH3	inf	36448	0	0.013231	0.0451035	0.420231
ENSG00000168653.10	NDUFS5	0.328655	33387.5	1.31986	1.65753	0.0447898	0.420231
ENSG00000007264.13	MATK	inf	36448	0	0.012794	0.0451035	0.420231
ENSG00000172716.16	SLFN11	-2.1454	38093	0.06027	0.013623	0.0402466	0.420231
ENSG00000134086.7	VHL	-1.4767	38369	0.07702	0.027674	0.0422064	0.420231
ENSG00000100154.14	TTC28	-1.6024	38078	0.045706	0.015052	0.0430473	0.420231
ENSG00000254469.7	RP11-849H4.2	inf	36448	0	0.01829	0.0451035	0.420231
ENSG00000134061.5	CD180	inf	36448	0	0.008574	0.0451035	0.420231
ENSG00000144339.11	TMEFF2	#NAME?	37536	0.017513	0	0.0451035	0.420231
ENSG00000108107.12	RPL28	-0.212715	40687	2.10132	1.81325	0.0421766	0.420231
ENSG00000188234.13	AGAP4	inf	36448	0	0.015839	0.0451035	0.420231
ENSG00000119509.12	INVS	#NAME?	37536	0.014878	0	0.0451035	0.420231
ENSG00000106560.10	GIMAP2	inf	36448	0	0.011804	0.0451035	0.420231
ENSG00000134748.12	PRPF38A	-0.939304	39038.5	0.178608	0.093142	0.040122	0.420231
ENSG00000171004.17	HS6ST2	0.715589	35515	0.04827	0.079266	0.0449671	0.420231
ENSG00000197006.13	METTL9	0.375465	34260	0.265036	0.343821	0.0450528	0.420231
ENSG00000166446.14	CDYL2	inf	36448	0	0.017224	0.0451035	0.420231
ENSG00000196338.12	NLGN3	-0.382496	40106	0.560197	0.429733	0.0398281	0.420231
ENSG00000164970.14	FAM219A	0.023947	35544	0.058373	0.05935	0.0425164	0.420231
ENSG00000181873.12	IBA57	#NAME?	37536	0.039363	0	0.0451035	0.420231
ENSG00000078549.14	ADCYAP1R1	0.974272	35634	0.043591	0.085641	0.0451303	0.420231
ENSG00000157570.11	TSPAN18	-1.8499	38231	0.059608	0.016536	0.0429346	0.420231
ENSG00000120049.18	KCNIP2	#NAME?	37536	0.012945	0	0.0451035	0.420231
ENSG00000163053.10	SLC16A14	#NAME?	37536	0.02183	0	0.0451035	0.420231
ENSG00000113369.8	ARRDC3	-0.724489	39182.5	0.202706	0.12268	0.0400235	0.420231
ENSG00000110906.12	KCTD10	-1.86342	38077	0.052447	0.014414	0.0432398	0.420231
ENSG00000115514.11	TXNDC9	-0.933226	38787	0.138028	0.072283	0.0445337	0.420231
ENSG00000101654.17	RNMT	0.710636	35359.5	0.068514	0.112124	0.0439241	0.420231
ENSG00000048052.21	HDAC9	1.36338	35768	0.018636	0.047948	0.0455189	0.420231
ENSG00000182551.13	ADI1	0.290586	34604	0.184624	0.225821	0.0451104	0.420231
ENSG00000079462.7	PAFAH1B3	-0.603291	39408	0.265546	0.174796	0.0454649	0.420231
ENSG00000260230.2	FRRS1L	inf	36448	0	0.011824	0.0451035	0.420231
ENSG00000104738.16	MCM4	-0.665518	39723	0.401251	0.252974	0.041985	0.420231
ENSG00000176171.11	BNIP3	0.81378	34620	0.178063	0.313001	0.0406274	0.420231
ENSG00000163636.10	PSMD6	0.679561	34638	0.157116	0.251645	0.0401562	0.420231
ENSG00000176018.12	LYSMD3	-1.61148	38076	0.047244	0.015461	0.0434329	0.420231
ENSG00000139910.19	NOVA1	-0.266954	40584	1.33332	1.10808	0.043102	0.420231
ENSG00000155659.14	VSIG4	inf	36448	0	0.015765	0.0451035	0.420231
ENSG00000130714.15	POMT1	1.61498	35617	0.026446	0.081006	0.0425065	0.420231
ENSG00000163795.13	ZNF513	1.17726	35340.5	0.044722	0.101137	0.0415229	0.420231
ENSG00000163872.15	YEATS2	-1.05123	38349	0.075603	0.036483	0.0452888	0.420231
ENSG00000224470.7	ATXN1L	0.816897	35904	0.027968	0.049269	0.0426646	0.420231
ENSG00000164182.10	NDUFAF2	-0.443937	39217	0.211439	0.155434	0.0440736	0.420231
ENSG00000154380.17	ENAH	-0.6144	39431	0.25638	0.167467	0.0443602	0.420231
ENSG00000118971.7	CCND2	-0.390883	40505	1.59359	1.21537	0.0454251	0.420231
ENSG00000183166.10	CALN1	inf	36448	0	0.01092	0.0451035	0.420231
ENSG00000073169.13	SELO	-2.22565	38088	0.059109	0.012638	0.0411625	0.420231
ENSG00000125845.6	BMP2	#NAME?	37536	0.014968	0	0.0451035	0.420231
ENSG00000177302.14	TOP3A	-1.44671	38078	0.040778	0.01496	0.0430473	0.420231
ENSG00000139644.12	TMBIM6	0.314758	33305	1.56149	1.94218	0.0418721	0.420231
ENSG00000102802.9	MEDAG	inf	36448	0	0.018138	0.0451035	0.420231
ENSG00000161647.18	MPP3	inf	36448	0	0.026919	0.0451035	0.420231
ENSG00000204439.3	C6orf47	0.676036	35518	0.053824	0.085996	0.0454045	0.420231
ENSG00000276023.4	DUSP14	1.38913	35485	0.034416	0.090142	0.040786	0.420231
ENSG00000161996.17	WDR90	#NAME?	37536	0.024348	0	0.0451035	0.420231
ENSG00000044090.8	CUL7	inf	36448	0	0.023834	0.0451035	0.420231
ENSG00000111361.12	EIF2B1	-1.15107	38509	0.096152	0.043296	0.0455386	0.420231
ENSG00000111269.2	CREBL2	1.48588	35766	0.026449	0.074079	0.0451669	0.420231
ENSG00000160058.18	BSDC1	0.662124	34858	0.134555	0.212921	0.0427802	0.420231
ENSG00000103260.8	METRN	-0.497127	40524	1.23393	0.874257	0.0415155	0.420231
ENSG00000075218.18	GTSE1	-0.978865	38622.5	0.09171	0.046532	0.0441836	0.420231
ENSG00000139278.9	GLIPR1	0.756809	35661.5	0.038954	0.065823	0.0414308	0.420231
ENSG00000102362.15	SYTL4	0.951614	35634	0.036888	0.071343	0.0451303	0.420231
ENSG00000115604.10	IL18R1	#NAME?	37536	0.019577	0	0.0451035	0.420231
ENSG00000115594.11	IL1R1	inf	36448	0	0.02101	0.0451035	0.420231
ENSG00000139351.14	SYCP3	1.55659	35906	0.016323	0.048016	0.0430473	0.420231
ENSG00000138771.14	SHROOM3	1.31127	35630	0.028412	0.070507	0.0445009	0.420231
ENSG00000236782.6	RP11-96L14.7	inf	36448	0	0.011103	0.0451035	0.420231
ENSG00000162430.16	SEPN1	0.380045	33965.5	0.388222	0.505225	0.0411835	0.420231
ENSG00000113389.15	NPR3	inf	36448	0	0.021768	0.0451035	0.420231
ENSG00000125485.17	DDX31	0.843275	35916	0.031878	0.057194	0.0450046	0.420231
ENSG00000134917.9	ADAMTS8	inf	36448	0	0.021832	0.0451035	0.420231
ENSG00000139597.17	N4BP2L1	1.78529	35765	0.021877	0.075406	0.0449918	0.420231
ENSG00000159111.12	MRPL10	1.24824	35619	0.030784	0.073127	0.0428083	0.420231
ENSG00000181274.6	FRAT2	#NAME?	37536	0.013321	0	0.0451035	0.420231
ENSG00000115541.10	HSPE1	-0.447213	40666	2.45501	1.80065	0.0433601	0.420231
ENSG00000181444.12	ZNF467	inf	36448	0	0.016903	0.0451035	0.420231
ENSG00000181744.8	C3orf58	0.63943	35401	0.053168	0.082821	0.0440518	0.420231
ENSG00000164346.9	NSA2	0.438493	34144.5	0.319724	0.433286	0.0453923	0.420231
ENSG00000156026.14	MCU	inf	36448	0	0.014701	0.0451035	0.420231
ENSG00000174343.5	CHRNA9	1.25771	35905	0.016218	0.03878	0.0428556	0.420231
ENSG00000117748.9	RPA2	0.3552	34994	0.103015	0.131773	0.0435056	0.420231
ENSG00000197584.11	KCNMB2	#NAME?	37536	0.011171	0	0.0451035	0.420231
ENSG00000105229.6	PIAS4	1.36911	35612	0.031383	0.081065	0.0417597	0.420231
ENSG00000183434.9	TFDP3	inf	36448	0	0.013863	0.0451035	0.420231
ENSG00000037637.10	FBXO42	1.51386	35906	0.016678	0.047628	0.0430473	0.420231
ENSG00000255823.2	MTRNR2L8	#NAME?	37536	0.018135	0	0.0451035	0.420231
ENSG00000119943.10	PYROXD2	inf	36448	0	0.019908	0.0451035	0.420231
ENSG00000100883.11	SRP54	0.735299	34969	0.100571	0.167425	0.0409446	0.420231
ENSG00000164902.13	PHAX	-0.798776	39451	0.284277	0.163413	0.0426459	0.420231
ENSG00000111790.13	FGFR1OP2	0.250677	35008	0.112353	0.133674	0.0417843	0.420231
ENSG00000116138.12	DNAJC16	1.3438	35624	0.02815	0.071451	0.0435708	0.420231
ENSG00000164683.16	HEY1	-0.506619	39748	0.367805	0.258887	0.0401416	0.420231
ENSG00000137804.12	NUSAP1	-0.598415	39074	0.215861	0.142572	0.0409913	0.420231
ENSG00000174963.17	ZIC4	#NAME?	37536	0.016244	0	0.0451035	0.420231
ENSG00000174099.10	MSRB3	2.21585	35901	0.015703	0.072947	0.042096	0.420231
ENSG00000132485.12	ZRANB2	0.471809	34770	0.145157	0.201311	0.0455545	0.420231
ENSG00000183864.4	TOB2	1.55062	35286.5	0.050161	0.146942	0.0444576	0.420231
ENSG00000164535.14	DAGLB	#NAME?	37536	0.010032	0	0.0451035	0.420231
ENSG00000221994.10	ZNF630	inf	36448	0	0.011056	0.0451035	0.420231
ENSG00000119227.7	PIGZ	1.28446	35907	0.018714	0.045586	0.0432398	0.420231
ENSG00000153551.13	CMTM7	#NAME?	37536	0.009562	0	0.0451035	0.420231
ENSG00000175182.13	FAM131A	0.862716	35111	0.078325	0.142431	0.04066	0.420231
ENSG00000048471.13	SNX29	0.50542	35919	0.029993	0.042575	0.0456062	0.42037
ENSG00000157456.7	CCNB2	-1.38233	38508	0.110685	0.042459	0.0456813	0.42037
ENSG00000162377.5	COA7	0.980028	35520	0.045075	0.08891	0.045698	0.42037
ENSG00000135052.16	GOLM1	0.356174	34359	0.244672	0.313187	0.0456652	0.42037
ENSG00000106483.11	SFRP4	0.672642	35522	0.046524	0.074158	0.0459931	0.422143
ENSG00000010244.16	ZNF207	0.66666	34541	0.181033	0.28737	0.0460197	0.422143
ENSG00000117758.13	STX12	0.659503	34811.5	0.132763	0.209704	0.0459601	0.422143
ENSG00000186577.11	C6orf1	0.474124	34541	0.196382	0.27279	0.0460197	0.422143
ENSG00000147164.11	SNX12	1.23608	35479	0.044858	0.105667	0.0461116	0.422394
ENSG00000166200.14	COPS2	1.19591	35337	0.05251	0.120295	0.046084	0.422394
ENSG00000164638.10	SLC29A4	-0.723351	39104	0.205957	0.124746	0.0463398	0.424187
ENSG00000153721.17	CNKSR3	-1.18698	38211	0.074632	0.03278	0.0464089	0.424523
ENSG00000196776.14	CD47	0.474695	34404	0.237458	0.329978	0.046488	0.424653
ENSG00000048828.16	FAM120A	0.563772	34404	0.205218	0.303338	0.046488	0.424653
ENSG00000127483.17	HP1BP3	0.399634	33938.5	0.408425	0.538783	0.0465827	0.425221
ENSG00000079691.17	LRRC16A	1.03349	35644	0.032725	0.066988	0.0467365	0.426328
ENSG00000172260.13	NEGR1	1.15502	35775	0.023198	0.05166	0.046769	0.426328
ENSG00000137872.15	SEMA6D	0.724165	35216	0.081386	0.134445	0.0468381	0.426363
ENSG00000157600.11	TMEM164	0.205178	35925	0.041878	0.048278	0.0468298	0.426363
ENSG00000140463.13	BBS4	2.99848	36028	0.004853	0.03878	0.0469458	0.426788
ENSG00000154589.6	LY96	1.10686	35776	0.030911	0.066574	0.0469499	0.426788
ENSG00000008282.8	SYPL1	0.849342	34648	0.182849	0.329436	0.0471643	0.428439
ENSG00000120333.4	MRPS14	0.683334	34915	0.104521	0.167844	0.0472017	0.428481
ENSG00000178252.17	WDR6	0.140517	34837	0.162281	0.178882	0.0472589	0.428703
ENSG00000101361.14	NOP56	-0.695297	39891	0.477688	0.295012	0.0476	0.431499
ENSG00000105287.12	PRKD2	0.545715	35650	0.039584	0.057783	0.0477232	0.432316
ENSG00000143322.19	ABL2	-1.64287	38381.5	0.085477	0.027371	0.04781	0.432802
ENSG00000128581.15	IFT22	0.824595	35079.5	0.078031	0.138196	0.0479464	0.433738
ENSG00000122786.19	CALD1	0.480398	33772.5	0.573103	0.799552	0.0480039	0.433957
ENSG00000104267.9	CA2	0.252325	33769	0.691603	0.823786	0.048037	0.433957
ENSG00000131100.12	ATP6V1E1	0.655185	34639	0.167176	0.263271	0.0483532	0.434714
ENSG00000104419.14	NDRG1	0.418497	35113	0.214971	0.287316	0.0482578	0.434714
ENSG00000095066.11	HOOK2	2.40466	36034	0.005701	0.030186	0.0483344	0.434714
ENSG00000123095.5	BHLHE41	0.631845	34980	0.13627	0.211156	0.0482804	0.434714
ENSG00000166979.12	EVA1C	0.919464	35783	0.021594	0.040843	0.048233	0.434714
ENSG00000105251.10	SHD	-3.1171	37950	0.049138	0.005663	0.0483344	0.434714
ENSG00000132003.9	ZSWIM4	2.28751	36034	0.009284	0.045326	0.0483344	0.434714
ENSG00000125266.6	EFNB2	0.481965	35263	0.095554	0.133454	0.0483881	0.434729
ENSG00000111615.12	KRR1	1.04305	34967.5	0.085481	0.176139	0.048443	0.434924
ENSG00000197863.8	ZNF790	2.80885	36035	0.008005	0.056091	0.0485692	0.435161
ENSG00000173599.13	PC	1.47229	36035	0.011736	0.032563	0.0485692	0.435161
ENSG00000106628.10	POLD2	-0.67944	39415.5	0.281273	0.175629	0.0485159	0.435161
ENSG00000090013.9	BLVRB	0.73344	35117	0.096686	0.16075	0.048737	0.436366
ENSG00000139718.10	SETD1B	1.70126	36036	0.015174	0.049343	0.0488049	0.436377
ENSG00000130224.14	LRCH2	2.6744	36036	0.009015	0.057546	0.0488049	0.436377
ENSG00000173638.18	SLC19A1	-1.83033	38374.5	0.080069	0.022515	0.0489439	0.437321
ENSG00000179163.11	FUCA1	2.15951	36037	0.011915	0.05323	0.0490416	0.437895
ENSG00000143149.12	ALDH9A1	0.752491	34794.5	0.119945	0.202071	0.0492268	0.438819
ENSG00000249242.7	TMEM150C	2.13294	36038	0.010509	0.046094	0.0492792	0.438819
ENSG00000134057.14	CCNB1	-0.926378	38624	0.147171	0.077438	0.0491954	0.438819
ENSG00000256222.2	MTRNR2L3	2.07371	36038	0.013254	0.055796	0.0492792	0.438819
ENSG00000084112.14	SSH1	-0.616015	38621	0.137056	0.089425	0.0496139	0.4412
ENSG00000115107.19	STEAP3	1.14565	35363	0.057613	0.127466	0.0496139	0.4412
ENSG00000130513.6	GDF15	0.228909	35156.5	0.190479	0.223231	0.0497183	0.441828
ENSG00000138468.15	SENP7	-0.818792	38480	0.093174	0.052822	0.0498317	0.442535
ENSG00000071246.10	VASH1	-1.37639	38521	0.097214	0.037445	0.0499126	0.442953
ENSG00000128512.19	DOCK4	0.637739	34942	0.141443	0.220069	0.05015	0.444758
ENSG00000074706.13	IPCEF1	1.75891	36042	0.010903	0.036901	0.0502394	0.444948
ENSG00000125257.13	ABCC4	-1.82992	37942	0.03698	0.010402	0.0502394	0.444948
ENSG00000152700.13	SAR1B	0.609558	34702	0.159779	0.243789	0.0502941	0.445132
ENSG00000143195.12	ILDR2	-0.797672	39116	0.199184	0.114586	0.0505328	0.445818
ENSG00000167476.10	JSRP1	1.9023	36043	0.010689	0.039955	0.0504819	0.445818
ENSG00000143570.17	SLC39A1	0.552661	34629	0.172281	0.2527	0.0504137	0.445818
ENSG00000078618.19	NRD1	-0.961815	38970	0.161666	0.083001	0.0505549	0.445818
ENSG00000137094.14	DNAJB5	0.47027	35245	0.083022	0.115016	0.0505483	0.445818
ENSG00000105323.16	HNRNPUL1	-0.560612	39925.5	0.514482	0.348826	0.050576	0.445818
ENSG00000150403.17	TMCO3	1.02298	35148	0.082289	0.167221	0.0506261	0.445959
ENSG00000089123.15	TASP1	1.51214	36044	0.011286	0.032193	0.0507254	0.446233
ENSG00000171161.12	ZNF672	-1.48385	37940	0.03538	0.01265	0.0507254	0.446233
ENSG00000132716.18	DCAF8	1.3036	35121	0.074774	0.184575	0.0511081	0.449299
ENSG00000135686.12	KLHL36	0.717942	35671	0.046638	0.076712	0.0513154	0.450214
ENSG00000130313.6	PGLS	-0.591853	39481.5	0.282791	0.187629	0.051248	0.450214
ENSG00000146476.10	ARMT1	1.67976	35746	0.026327	0.084344	0.0513086	0.450214
ENSG00000100418.7	DESI1	0.755009	35514	0.053412	0.09014	0.0513887	0.450554
ENSG00000171621.13	SPSB1	0.904305	35473	0.066731	0.124896	0.0514288	0.450605
ENSG00000066084.12	DIP2B	-0.647318	38765	0.141036	0.090047	0.0515151	0.451059
ENSG00000114115.9	RBP1	-0.522447	40231	0.940803	0.654978	0.0518333	0.453541
ENSG00000256618.2	MTRNR2L1	0.87112	35417.5	0.065174	0.119208	0.0519909	0.454616
ENSG00000187479.5	C11orf96	1.03499	34337	0.374331	0.76704	0.0521344	0.455567
ENSG00000178449.8	COX14	0.378776	34377.5	0.263123	0.342123	0.0522645	0.456399
ENSG00000119487.16	MAPKAP1	0.704904	35001.5	0.108856	0.177439	0.0523419	0.456771
ENSG00000166407.13	LMO1	-0.440778	38968	0.143322	0.105591	0.0524347	0.457072
ENSG00000136942.14	RPL35	-0.139827	40545	4.05384	3.67938	0.0524462	0.457072
ENSG00000091136.13	LAMB1	1.21048	35630.5	0.028346	0.065596	0.052482	0.457078
ENSG00000184983.9	NDUFA6	-0.40484	40263	0.89071	0.672771	0.052756	0.45916
ENSG00000165915.13	SLC39A13	0.988247	35632.5	0.033763	0.066977	0.0528298	0.459496
ENSG00000105722.9	ERF	-0.760139	39288.5	0.27864	0.16452	0.0529127	0.459912
ENSG00000164114.18	MAP9	0.601518	35010	0.106271	0.161246	0.0549924	0.460653
ENSG00000168679.17	SLC16A4	0.99102	35636.5	0.045442	0.09032	0.0535313	0.460653
ENSG00000092758.15	COL9A3	-0.373142	38869	0.145988	0.112717	0.0560057	0.460653
ENSG00000111850.10	SMIM8	1.08658	35917.5	0.021653	0.045984	0.0586459	0.460653
ENSG00000168778.11	TCTN2	0.845515	35912.5	0.033049	0.059386	0.0574802	0.460653
ENSG00000235173.6	HGH1	-2.17636	37672	0.02785	0.006161	0.0575774	0.460653
ENSG00000143756.11	FBXO28	1.13632	35644.5	0.03821	0.083993	0.0549575	0.460653
ENSG00000116962.14	NID1	-1.31474	38077.5	0.053982	0.021701	0.0561068	0.460653
ENSG00000109103.11	UNC119	-0.667516	38203	0.0665	0.041868	0.0582087	0.460653
ENSG00000110090.12	CPT1A	0.707034	35270	0.065559	0.107022	0.0539415	0.460653
ENSG00000160193.11	WDR4	-1.82093	37670	0.023475	0.006644	0.0583164	0.460653
ENSG00000164299.6	SPZ1	-2.91614	37673	0.027397	0.00363	0.0572109	0.460653
ENSG00000255690.2	TRIL	0.746293	35199	0.084493	0.141735	0.053138	0.460653
ENSG00000110108.9	TMEM109	0.359113	35783	0.05137	0.065889	0.0586252	0.460653
ENSG00000114978.17	MOB1A	0.505845	34949	0.135996	0.193108	0.0539571	0.460653
ENSG00000138821.12	SLC39A8	1.54166	36180	0.012214	0.035558	0.0570889	0.460653
ENSG00000138834.12	MAPK8IP3	-2.15103	37807	0.032981	0.007426	0.0561766	0.460653
ENSG00000136205.16	TNS3	1.78252	35898.5	0.013269	0.04565	0.0543183	0.460653
ENSG00000108826.15	MRPL27	-1.00525	39417	0.33709	0.167933	0.0566674	0.460653
ENSG00000143315.6	PIGM	1.67129	36176	0.007843	0.02498	0.0558752	0.460653
ENSG00000160888.6	IER2	0.718149	34412	0.306052	0.503477	0.0576705	0.460653
ENSG00000102981.9	PARD6A	-3.05297	37671	0.024307	0.002929	0.0579459	0.460653
ENSG00000142611.16	PRDM16	3.25516	36168	0.003961	0.037817	0.0535122	0.460653
ENSG00000164342.12	TLR3	2.07323	36314	0.004186	0.017614	0.0583164	0.460653
ENSG00000151025.9	GPR158	-1.88063	37807	0.035277	0.00958	0.0561766	0.460653
ENSG00000162076.12	FLYWCH2	-0.786151	38889.5	0.179835	0.104284	0.0570382	0.460653
ENSG00000139044.10	B4GALNT3	-2.06536	37807	0.042759	0.010216	0.0561766	0.460653
ENSG00000169129.14	AFAP1L2	-2.70948	37672	0.036399	0.005565	0.0575774	0.460653
ENSG00000152422.15	XRCC4	-1.85586	37808	0.029954	0.008275	0.0558752	0.460653
ENSG00000108733.9	PEX12	1.15632	35909.5	0.022203	0.049487	0.0567901	0.460653
ENSG00000092068.18	SLC7A8	1.34949	36315	0.00799	0.02036	0.0586887	0.460653
ENSG00000108684.14	ASIC2	3.9198	36309	0.001455	0.022021	0.0564837	0.460653
ENSG00000106034.17	CPED1	2.449	36314	0.004186	0.022858	0.0583164	0.460653
ENSG00000143393.16	PI4KB	-0.997347	38842	0.16825	0.08428	0.0576779	0.460653
ENSG00000138794.9	CASP6	3.06594	36169	0.005131	0.042967	0.0538029	0.460653
ENSG00000143819.12	EPHX1	0.682423	35410	0.056798	0.091151	0.0565703	0.460653
ENSG00000154548.8	SRSF12	1.48476	36315	0.006963	0.019487	0.0586887	0.460653
ENSG00000132773.11	TOE1	3.83936	36309	0.001558	0.022305	0.0564837	0.460653
ENSG00000141905.17	NFIC	-0.459806	40228	0.950468	0.69107	0.0541982	0.460653
ENSG00000113732.8	ATP6V0E1	0.397106	34022	0.472105	0.621698	0.0557944	0.460653
ENSG00000106608.16	URGCP	1.74339	35762	0.024945	0.08352	0.054373	0.460653
ENSG00000145414.8	NAF1	1.00933	35646.5	0.039956	0.08043	0.055319	0.460653
ENSG00000141568.19	FOXK2	0.575877	35116	0.084264	0.125602	0.0561367	0.460653
ENSG00000167635.11	ZNF146	-0.924123	39139	0.205894	0.108506	0.0546791	0.460653
ENSG00000113812.13	ACTR8	1.24996	35771	0.023122	0.054993	0.0561627	0.460653
ENSG00000100068.11	LRP5L	3.37446	36310	0.001954	0.02026	0.0568463	0.460653
ENSG00000131023.12	LATS1	0.763188	35508	0.054975	0.093305	0.0570422	0.460653
ENSG00000167565.12	SERTAD3	3.22152	36170	0.004933	0.04601	0.054095	0.460653
ENSG00000116663.10	FBXO6	1.91128	36176	0.008245	0.031011	0.0558752	0.460653
ENSG00000136869.13	TLR4	2.67304	36173	0.008028	0.051202	0.0549791	0.460653
ENSG00000166896.7	XRCC6BP1	1.83457	36177	0.00836	0.029817	0.0561766	0.460653
ENSG00000163638.13	ADAMTS9	-1.10598	38224	0.072823	0.033833	0.0539818	0.460653
ENSG00000133398.3	MED10	1.0898	35299.5	0.061447	0.130787	0.0557546	0.460653
ENSG00000167325.14	RRM1	-0.725807	38921	0.134936	0.08159	0.0565477	0.460653
ENSG00000165802.19	NSMF	0.597691	34930	0.151221	0.228842	0.0576522	0.460653
ENSG00000099992.15	TBC1D10A	1.16373	35613	0.032864	0.073628	0.0572958	0.460653
ENSG00000163633.10	C4orf36	3.23546	36309	0.002137	0.020129	0.0564837	0.460653
ENSG00000151718.15	WWC2	0.835439	36054	0.013329	0.023784	0.0532146	0.460653
ENSG00000115423.18	DNAH6	3.08426	36311	0.001268	0.010752	0.0572109	0.460653
ENSG00000141391.13	PRELID3A	3.49121	36309	0.001558	0.017523	0.0564837	0.460653
ENSG00000099617.3	EFNA2	-2.27358	37670	0.02532	0.005237	0.0583164	0.460653
ENSG00000163823.3	CCR1	1.41094	36181	0.011715	0.03115	0.0573957	0.460653
ENSG00000157827.19	FMNL2	0.593788	34512.5	0.221085	0.333662	0.0556115	0.460653
ENSG00000149503.12	INCENP	3.50062	36310	0.002094	0.023697	0.0568463	0.460653
ENSG00000008086.10	CDKL5	3.29139	36309	0.00217	0.02125	0.0564837	0.460653
ENSG00000135828.11	RNASEL	-2.63948	37672	0.022804	0.00366	0.0575774	0.460653
ENSG00000166548.15	TK2	1.20775	35295.5	0.057305	0.132362	0.0551781	0.460653
ENSG00000105366.15	SIGLEC8	-2.27759	37671	0.023242	0.004793	0.0579459	0.460653
ENSG00000134755.14	DSC2	3.57965	36309	0.002575	0.030791	0.0564837	0.460653
ENSG00000135763.9	URB2	-2.84281	37673	0.019508	0.002719	0.0572109	0.460653
ENSG00000137842.6	TMEM62	2.58263	36314	0.004932	0.029542	0.0583164	0.460653
ENSG00000153558.13	FBXL2	3.08529	36311	0.003428	0.029098	0.0572109	0.460653
ENSG00000152894.14	PTPRK	-1.24175	38066.5	0.060079	0.025405	0.0586459	0.460653
ENSG00000100314.3	CABP7	-2.48308	37671	0.016296	0.002915	0.0579459	0.460653
ENSG00000120437.8	ACAT2	-0.403467	39489.5	0.314721	0.237942	0.0571854	0.460653
ENSG00000158987.20	RAPGEF6	-2.05217	37670	0.019782	0.00477	0.0583164	0.460653
ENSG00000136732.14	GYPC	1.3738	36184	0.008647	0.022409	0.0583245	0.460653
ENSG00000144395.17	CCDC150	2.59662	36313	0.004071	0.024622	0.0579459	0.460653
ENSG00000144468.16	RHBDD1	1.68943	35894.5	0.014711	0.047449	0.0534421	0.460653
ENSG00000130592.13	LSP1	-2.19988	37671	0.022877	0.004979	0.0579459	0.460653
ENSG00000168056.14	LTBP3	0.668059	34649	0.175273	0.278498	0.0534196	0.460653
ENSG00000158805.11	ZNF276	0.544562	35908.5	0.036609	0.053397	0.0565616	0.460653
ENSG00000110042.7	DTX4	2.30135	36173	0.004542	0.022386	0.0549791	0.460653
ENSG00000147687.16	TATDN1	0.699547	35360.5	0.058076	0.094316	0.0545399	0.460653
ENSG00000110713.15	NUP98	1.1634	35484	0.039145	0.087679	0.0531409	0.460653
ENSG00000141934.9	PLPP2	-3.18835	37671	0.024801	0.002721	0.0579459	0.460653
ENSG00000144834.12	TAGLN3	-1.62486	38089.5	0.055441	0.017976	0.0534421	0.460653
ENSG00000134376.14	CRB1	-2.17067	37809	0.038126	0.008468	0.0555751	0.460653
ENSG00000104147.8	OIP5	-0.779234	38202	0.050639	0.029506	0.0584166	0.460653
ENSG00000129566.12	TEP1	2.18388	36313	0.005415	0.024604	0.0579459	0.460653
ENSG00000183765.20	CHEK2	2.68902	36312	0.002713	0.017493	0.0575774	0.460653
ENSG00000083535.15	PIBF1	0.929409	35502	0.046909	0.089338	0.0560452	0.460653
ENSG00000174227.15	PIGG	0.715401	35642.5	0.043067	0.070713	0.054598	0.460653
ENSG00000170473.16	PYM1	0.701615	35514	0.049878	0.081118	0.0580539	0.460653
ENSG00000174996.11	KLC2	1.18819	35770	0.024275	0.055315	0.0559615	0.460653
ENSG00000013588.5	GPRC5A	2.41691	36313	0.00536	0.028623	0.0579459	0.460653
ENSG00000196659.9	TTC30B	3.39586	36309	0.001829	0.019249	0.0564837	0.460653
ENSG00000122218.14	COPA	0.532059	34801.5	0.137877	0.199369	0.0549426	0.460653
ENSG00000196632.10	WNK3	0.754695	35915.5	0.025372	0.042809	0.0581773	0.460653
ENSG00000119778.14	ATAD2B	-3.03186	37672	0.022239	0.002719	0.0575774	0.460653
ENSG00000012660.13	ELOVL5	0.372027	34464	0.253933	0.328633	0.0581947	0.460653
ENSG00000056487.15	PHF21B	2.65775	36173	0.003931	0.024805	0.0549791	0.460653
ENSG00000175505.10	CLCF1	2.19111	35732	0.02727	0.124531	0.0582449	0.460653
ENSG00000080986.12	NDC80	-0.941798	38223	0.060735	0.031618	0.0541771	0.460653
ENSG00000196083.9	IL1RAP	-0.593975	39601.5	0.343729	0.227725	0.0555843	0.460653
ENSG00000189283.9	FHIT	-3.34481	37675	0.035858	0.003529	0.0564837	0.460653
ENSG00000125944.18	HNRNPR	0.420366	34253	0.304277	0.407203	0.0578023	0.460653
ENSG00000213762.10	ZNF134	-1.43634	38076.5	0.05288	0.019539	0.0563338	0.460653
ENSG00000127586.16	CHTF18	-3.1368	37813	0.036774	0.004181	0.0543883	0.460653
ENSG00000280969.1	RPS4Y2	2.47051	36172	0.005517	0.030577	0.054683	0.460653
ENSG00000035499.12	DEPDC1B	-3.28703	37673	0.016513	0.001692	0.0572109	0.460653
ENSG00000171155.7	C1GALT1C1	1.58107	35893.5	0.011367	0.03401	0.0532249	0.460653
ENSG00000198892.6	SHISA4	0.326134	34409	0.246901	0.309527	0.058114	0.460653
ENSG00000171320.14	ESCO2	-1.84865	37808	0.020507	0.005694	0.0558752	0.460653
ENSG00000198739.10	LRRTM3	-1.36942	38215	0.058411	0.022608	0.0557608	0.460653
ENSG00000214128.10	TMEM213	-4.40783	37675	0.023445	0.001105	0.0564837	0.460653
ENSG00000214113.10	LYRM4	-0.913081	39060	0.203902	0.108282	0.0583888	0.460653
ENSG00000062822.12	POLD1	-2.18284	37808	0.025286	0.005569	0.0558752	0.460653
ENSG00000198353.7	HOXC4	-3.26257	37815	0.036112	0.003763	0.0538029	0.460653
ENSG00000085999.11	RAD54L	-2.68267	37672	0.012584	0.00196	0.0575774	0.460653
ENSG00000197702.11	PARVA	0.978461	35517	0.043699	0.086102	0.0585653	0.460653
ENSG00000213965.3	NUDT19	1.43679	35907.5	0.011946	0.03234	0.0563338	0.460653
ENSG00000197536.10	C5orf56	0.883865	35498	0.052547	0.096966	0.0553886	0.460653
ENSG00000170581.13	STAT2	0.880615	35380.5	0.073306	0.134967	0.0575712	0.460653
ENSG00000197457.9	STMN3	-0.786213	39450.5	0.31427	0.182234	0.055969	0.460653
ENSG00000049860.13	HEXB	0.368871	34791	0.174713	0.225615	0.0550185	0.460653
ENSG00000086589.11	RBM22	0.792234	34963	0.11349	0.196537	0.058699	0.460653
ENSG00000177374.12	HIC1	2.30904	36172	0.007033	0.034854	0.054683	0.460653
ENSG00000176293.19	ZNF135	-2.62472	37811	0.033207	0.005384	0.0549791	0.460653
ENSG00000117151.12	CTBS	1.50485	35904.5	0.018797	0.053345	0.0556552	0.460653
ENSG00000185958.9	FAM186A	-3.02531	37673	0.013423	0.001649	0.0572109	0.460653
ENSG00000073969.18	NSF	0.637302	35645.5	0.050237	0.07814	0.055138	0.460653
ENSG00000181773.6	GPR3	2.02015	36176	0.006276	0.025458	0.0558752	0.460653
ENSG00000204351.11	SKIV2L	0.661919	35781	0.032432	0.051313	0.0582087	0.460653
ENSG00000185340.15	GAS2L1	0.85744	35369.5	0.064866	0.117526	0.0558871	0.460653
ENSG00000169840.4	GSX1	-3.09029	37673	0.016022	0.001881	0.0572109	0.460653
ENSG00000067191.15	CACNB1	-1.14383	37669	0.012841	0.005811	0.0586887	0.460653
ENSG00000188549.12	C15orf52	2.22443	36314	0.006239	0.029157	0.0583164	0.460653
ENSG00000182022.17	CHST15	2.7195	36311	0.003643	0.023991	0.0572109	0.460653
ENSG00000205413.7	SAMD9	1.89734	36315	0.010838	0.040375	0.0586887	0.460653
ENSG00000205609.12	EIF3CL	-1.14035	37669	0.018199	0.008256	0.0586887	0.460653
ENSG00000124225.15	PMEPA1	0.651867	34995	0.145521	0.228642	0.0563872	0.460653
ENSG00000183474.15	GTF2H2C	-3.32847	37671	0.019689	0.00196	0.0579459	0.460653
ENSG00000169692.12	AGPAT2	1.83804	36178	0.010976	0.039242	0.0564793	0.460653
ENSG00000183814.15	LIN9	-2.2004	37809	0.027583	0.006001	0.0555751	0.460653
ENSG00000183605.16	SFXN4	-1.61751	38087.5	0.042733	0.013927	0.0538787	0.460653
ENSG00000182195.7	LDOC1	3.63687	36309	0.001829	0.022749	0.0564837	0.460653
ENSG00000118620.12	ZNF430	-1.6527	38084.5	0.046927	0.014925	0.0545393	0.460653
ENSG00000204314.10	PRRT1	2.10923	36314	0.004755	0.020516	0.0583164	0.460653
ENSG00000000460.16	C1orf112	-3.21184	37673	0.020579	0.002221	0.0572109	0.460653
ENSG00000188315.7	C3orf62	0.836969	35912.5	0.021689	0.038743	0.0574802	0.460653
ENSG00000119541.9	VPS4B	0.411535	35277	0.094785	0.126073	0.054925	0.460653
ENSG00000125447.16	GGA3	-1.8846	37807	0.029779	0.008065	0.0561766	0.460653
ENSG00000063601.16	MTMR1	1.45384	35896.5	0.017894	0.049018	0.0538787	0.460653
ENSG00000075275.16	CELSR1	2.09358	36177	0.00538	0.022964	0.0561766	0.460653
ENSG00000064115.10	TM7SF3	0.862141	35209	0.070788	0.128674	0.0544789	0.460653
ENSG00000117139.16	KDM5B	0.981218	35914.5	0.026781	0.05287	0.0579441	0.460653
ENSG00000186638.15	KIF24	3.99757	36309	0.001455	0.023241	0.0564837	0.460653
ENSG00000178971.13	CTC1	1.48558	36182	0.011685	0.032723	0.0577039	0.460653
ENSG00000186654.20	PRR5	-2.06174	38090.5	0.063732	0.015266	0.0532249	0.460653
ENSG00000074755.14	ZZEF1	-1.21917	38081.5	0.046044	0.019777	0.0552066	0.460653
ENSG00000125148.6	MT2A	-0.126734	40463	32.1563	29.452	0.0583202	0.460653
ENSG00000114646.9	CSPG5	-0.330307	39941	0.651117	0.517877	0.0587809	0.46102
ENSG00000180008.8	SOCS4	-0.966162	38200	0.055035	0.028171	0.0588344	0.461163
ENSG00000013441.15	CLK1	0.040086	39330.5	0.276024	0.283801	0.0590049	0.462223
ENSG00000089737.15	DDX24	0.342648	34786	0.177711	0.225352	0.0593439	0.464601
ENSG00000105404.10	RABAC1	0.303188	33942	0.553818	0.683339	0.0594133	0.464865
ENSG00000132591.11	ERAL1	-1.08439	38358	0.080334	0.037885	0.0596841	0.466706
ENSG00000100650.15	SRSF5	0.657826	34456	0.268318	0.423325	0.0597463	0.466863
ENSG00000140983.13	RHOT2	0.63845	35360	0.068852	0.107179	0.0597755	0.466863
ENSG00000112110.9	MRPL18	-0.686223	39428	0.334628	0.207964	0.0600425	0.468668
ENSG00000168743.12	NPNT	0.441697	34793	0.186421	0.253197	0.0601555	0.468991
ENSG00000233927.4	RPS28	0.166481	33548	3.09294	3.47127	0.0601418	0.468991
ENSG00000127863.15	TNFRSF19	-0.989817	38946	0.183104	0.092201	0.0602133	0.469162
ENSG00000113580.14	NR3C1	0.192975	35250	0.113281	0.129494	0.0602749	0.469362
ENSG00000168913.6	ENHO	0.757276	35191	0.093264	0.157644	0.0604394	0.470364
ENSG00000120963.11	ZNF706	0.404651	34362	0.313331	0.414778	0.0605687	0.470533
ENSG00000112245.9	PTP4A1	-0.574559	39608.5	0.386144	0.259292	0.0605266	0.470533
ENSG00000144893.12	MED12L	-2.235	38114	0.082172	0.017455	0.060569	0.470533
ENSG00000166025.17	AMOTL1	0.919501	35631	0.039425	0.07457	0.0606245	0.470685
ENSG00000127463.13	EMC1	0.70687	35284	0.081992	0.133833	0.0606884	0.470902
ENSG00000138193.14	PLCE1	-1.58756	38239	0.083367	0.027739	0.0608887	0.471606
ENSG00000103257.8	SLC7A5	-0.518817	38453	0.086803	0.060583	0.0610016	0.471606
ENSG00000110700.6	RPS13	0.172973	33574	2.04747	2.30827	0.0610674	0.471606
ENSG00000100592.15	DAAM1	0.768219	35368	0.068391	0.116481	0.0610387	0.471606
ENSG00000005022.5	SLC25A5	-0.223043	40397.5	2.47943	2.12426	0.0609876	0.471606
ENSG00000176986.15	SEC24C	0.322897	35794	0.035051	0.043843	0.0609606	0.471606
ENSG00000071082.10	RPL31	-0.166454	40422	3.02954	2.69941	0.0610171	0.471606
ENSG00000110172.11	CHORDC1	0.891078	35492	0.058175	0.107889	0.0608862	0.471606
ENSG00000104660.17	LEPROTL1	-0.80672	38964.5	0.169951	0.097158	0.0611376	0.47187
ENSG00000141576.14	RNF157	-0.808219	39159	0.214717	0.122622	0.0614371	0.473902
ENSG00000148334.14	PTGES2	-0.676192	38814	0.146972	0.091977	0.0615669	0.474624
ENSG00000109390.11	NDUFC1	0.266697	33830.5	0.685974	0.825261	0.0616732	0.474884
ENSG00000160007.17	ARHGAP35	-1.01983	38973	0.199909	0.09859	0.0616672	0.474884
ENSG00000123384.13	LRP1	0.372645	33914	0.644257	0.834135	0.0620448	0.477464
ENSG00000133961.19	NUMB	1.38538	35751	0.032676	0.085363	0.0621421	0.477871
ENSG00000079215.13	SLC1A3	0.257776	33644	1.61295	1.9285	0.0621707	0.477871
ENSG00000100095.18	SEZ6L	-0.767798	38904.5	0.179141	0.105212	0.0622854	0.478472
ENSG00000142156.14	COL6A1	0.47814	33854	0.744972	1.03771	0.0624105	0.479151
ENSG00000102804.14	TSC22D1	-0.366363	40017	0.792571	0.614826	0.0625309	0.479795
ENSG00000178531.5	CTXN1	1.02455	35281.5	0.068715	0.139787	0.0626896	0.480449
ENSG00000125648.14	SLC25A23	0.477707	35297	0.098117	0.13663	0.0626768	0.480449
ENSG00000177981.10	ASB8	1.02758	35503	0.05484	0.111798	0.0628048	0.48105
ENSG00000137198.9	GMPR	0.644829	35542	0.05996	0.093751	0.0629742	0.481788
ENSG00000146648.15	EGFR	-0.310357	40377.5	2.87314	2.31702	0.0629747	0.481788
ENSG00000058799.13	YIPF1	-1.21295	38228	0.064512	0.027829	0.0632028	0.482353
ENSG00000132153.14	DHX30	0.618084	34739	0.190183	0.2919	0.0632679	0.482353
ENSG00000137343.17	ATAT1	-1.33065	38667	0.149844	0.059576	0.063338	0.482353
ENSG00000103254.9	FAM173A	-0.681769	39216	0.244171	0.152217	0.0632224	0.482353
ENSG00000092820.17	EZR	0.432303	34466	0.280768	0.378865	0.0631042	0.482353
ENSG00000205937.11	RNPS1	-0.378611	39841	0.505151	0.38855	0.0633434	0.482353
ENSG00000130702.13	LAMA5	-1.70055	38421	0.126295	0.038857	0.0632481	0.482353
ENSG00000163162.8	RNF149	0.153495	35506	0.089765	0.099842	0.0633366	0.482353
ENSG00000022840.15	RNF10	0.485857	34640	0.193878	0.27151	0.063544	0.483599
ENSG00000113810.15	SMC4	0.709729	34854	0.167914	0.274623	0.0636734	0.483741
ENSG00000135473.14	PAN2	2.53212	36027	0.008007	0.046313	0.0636026	0.483741
ENSG00000118046.14	STK11	-1.34578	38583	0.131487	0.051732	0.0636527	0.483741
ENSG00000132382.14	MYBBP1A	0.700725	35352.5	0.064283	0.104481	0.0638783	0.485016
ENSG00000049323.15	LTBP1	1.96253	35885	0.016576	0.064603	0.0640935	0.485662
ENSG00000122970.15	IFT81	0.555464	35510	0.061996	0.091113	0.0640515	0.485662
ENSG00000006468.13	ETV1	-0.616958	39714	0.5394	0.351713	0.0640458	0.485662
ENSG00000143228.12	NUF2	-1.09196	38335	0.078932	0.037029	0.0641119	0.485662
ENSG00000124615.17	MOCS1	2.77705	36029	0.012878	0.088274	0.0641539	0.4857
ENSG00000166266.13	CUL5	0.655086	35354.5	0.074296	0.116994	0.0642031	0.485791
ENSG00000134780.9	DAGLA	1.79269	35886	0.020066	0.069522	0.0643344	0.485942
ENSG00000203668.1	CHML	-1.79814	38098	0.070964	0.020406	0.0643344	0.485942
ENSG00000132669.12	RIN2	1.17429	35761	0.03509	0.079193	0.0642784	0.485942
ENSG00000197747.8	S100A10	0.343	33768	1.16887	1.48258	0.0643934	0.486107
ENSG00000175324.9	LSM1	0.539634	34598.5	0.203573	0.295915	0.0646506	0.487487
ENSG00000133983.14	COX16	0.812744	35191	0.083654	0.146942	0.0646241	0.487487
ENSG00000242802.6	AP5Z1	2.04113	35889	0.017433	0.071747	0.0650615	0.488173
ENSG00000172380.5	GNG12	-0.608554	39304	0.295807	0.194006	0.0650725	0.488173
ENSG00000143379.12	SETDB1	2.01767	36032	0.01372	0.055558	0.0649882	0.488173
ENSG00000174579.3	MSL2	-0.684331	38506	0.10073	0.062683	0.0648714	0.488173
ENSG00000111911.6	HINT3	0.435437	35426.5	0.068319	0.092389	0.0650773	0.488173
ENSG00000213420.7	GPC2	-2.17338	37952	0.050093	0.011105	0.0649882	0.488173
ENSG00000135390.17	ATP5G2	-0.334392	40291.5	1.46572	1.16249	0.0650745	0.488173
ENSG00000156298.12	TSPAN7	0.21614	34015	0.565658	0.657081	0.0650653	0.488173
ENSG00000168216.10	LMBRD1	0.934749	35221	0.097048	0.185513	0.0648501	0.488173
ENSG00000103202.12	NME4	-0.710793	39429.5	0.383283	0.23418	0.0651806	0.48844
ENSG00000152767.15	FARP1	-1.33478	38686.5	0.163454	0.064802	0.0651875	0.48844
ENSG00000113163.15	COL4A3BP	0.68997	35656	0.05063	0.081678	0.0655121	0.490591
ENSG00000141504.11	SAT2	0.442507	34527.5	0.232542	0.316016	0.0656407	0.491273
ENSG00000149930.17	TAOK2	0.692432	35657	0.045306	0.073215	0.0657141	0.491542
ENSG00000157259.6	GATAD1	0.355172	34994	0.161311	0.206339	0.0658565	0.491764
ENSG00000104093.13	DMXL2	1.48067	35892	0.020845	0.058175	0.0657953	0.491764
ENSG00000181291.6	TMEM132E	2.32897	36035	0.010776	0.054144	0.0658315	0.491764
ENSG00000175893.11	ZDHHC21	1.54556	36036	0.015436	0.045061	0.0661146	0.492887
ENSG00000168769.12	TET2	-1.41737	37948	0.048226	0.018056	0.0661146	0.492887
ENSG00000145439.11	CBR4	0.668184	35659	0.043571	0.069237	0.0661198	0.492887
ENSG00000231389.7	HLA-DPA1	1.18411	35618.5	0.047672	0.108322	0.0662432	0.493244
ENSG00000134717.17	BTF3L4	-0.525843	39248.5	0.243449	0.169088	0.0662322	0.493244
ENSG00000023697.12	DERA	-0.269414	38584	0.102091	0.0847	0.0663143	0.493493
ENSG00000029363.15	BCLAF1	-0.774174	39353	0.296497	0.173369	0.066437	0.494019
ENSG00000112306.7	RPS12	-0.172323	40348.5	3.06639	2.72116	0.066509	0.494019
ENSG00000032742.17	IFT88	1.57544	35895	0.020254	0.060362	0.066536	0.494019
ENSG00000170037.13	CNTROB	1.61419	35895	0.019328	0.059172	0.066536	0.494019
ENSG00000130724.8	CHMP2A	0.27674	34153	0.441808	0.535231	0.0665978	0.494198
ENSG00000188859.6	FAM78B	1.39689	36038	0.014934	0.039325	0.0666837	0.494275
ENSG00000083097.14	DOPEY1	1.64226	36038	0.013087	0.040852	0.0666837	0.494275
ENSG00000159216.18	RUNX1	-0.744994	38922.5	0.233171	0.139126	0.0668594	0.495297
ENSG00000135547.8	HEY2	-0.475771	38211	0.058926	0.042373	0.0669216	0.495477
ENSG00000135392.15	DNAJC14	1.68908	36039	0.013073	0.042156	0.0669698	0.495554
ENSG00000117600.12	PLPPR4	1.46368	35897	0.023229	0.064069	0.0670335	0.495745
ENSG00000158966.13	CACHD1	0.830516	35774	0.034201	0.06082	0.0671458	0.496295
ENSG00000121068.13	TBX2	-1.14211	37944	0.046341	0.020997	0.0672569	0.496836
ENSG00000175970.8	UNC119B	1.11904	35457	0.051205	0.111218	0.0674032	0.497532
ENSG00000135211.5	TMEM60	0.680663	35182	0.098085	0.157218	0.0674271	0.497532
ENSG00000139990.17	DCAF5	-0.931696	38641	0.139716	0.073245	0.0675525	0.497615
ENSG00000154832.14	CXXC1	-1.87696	37943	0.042077	0.011456	0.067545	0.497615
ENSG00000131759.17	RARA	-0.584159	38455	0.094512	0.063043	0.0675387	0.497615
ENSG00000106635.7	BCL7B	0.573859	35143	0.102025	0.151864	0.0675959	0.497655
ENSG00000011007.12	TCEB3	-0.959131	38207	0.06905	0.035517	0.0678223	0.499041
ENSG00000135916.15	ITM2C	0.489084	33850	0.879462	1.23437	0.0679881	0.49998
ENSG00000175595.14	ERCC4	-0.651246	38083	0.057274	0.036468	0.0680379	0.500065
ENSG00000142188.16	TMEM50B	0.532357	34889	0.146482	0.211856	0.0681378	0.500518
ENSG00000163050.16	ADCK3	1.10635	35902	0.021624	0.046556	0.0682909	0.50052
ENSG00000141867.17	BRD4	-0.511441	39554	0.371735	0.26078	0.0682541	0.50052
ENSG00000093010.11	COMT	0.247354	34261	0.428208	0.508294	0.0682007	0.50052
ENSG00000116489.12	CAPZA1	-0.828217	38888	0.167614	0.094404	0.0682377	0.50052
ENSG00000105612.8	DNASE2	0.551436	35379.5	0.077985	0.114291	0.0683788	0.500872
ENSG00000213020.8	ZNF611	-1.11193	37940	0.03879	0.017947	0.0684155	0.500872
ENSG00000126067.11	PSMB2	-0.527596	39608	0.39853	0.276464	0.0686771	0.501608
ENSG00000197956.9	S100A6	0.168709	33677	2.93688	3.30121	0.0686164	0.501608
ENSG00000141279.15	NPEPPS	0.434801	34532	0.239748	0.324073	0.0686513	0.501608
ENSG00000128335.13	APOL2	0.78518	35349	0.088904	0.153208	0.0685571	0.501608
ENSG00000126787.12	DLGAP5	-1.25253	37939	0.047808	0.020066	0.0687077	0.501608
ENSG00000244509.3	APOBEC3C	0.359515	35305	0.092312	0.118436	0.068844	0.502323
ENSG00000109220.10	CHIC2	0.969469	35632.5	0.049468	0.096864	0.0690571	0.502478
ENSG00000162976.12	PQLC3	0.568819	35782	0.041575	0.061668	0.0689622	0.502478
ENSG00000158201.9	ABHD3	-1.05656	38351.5	0.081329	0.039101	0.0690571	0.502478
ENSG00000204580.11	DDR1	0.249845	33835	0.933091	1.10952	0.0690398	0.502478
ENSG00000130635.15	COL5A1	0.819008	35782	0.036297	0.064036	0.0689622	0.502478
ENSG00000131374.14	TBC1D5	0.552772	35018	0.127759	0.18741	0.0691714	0.50303
ENSG00000128791.11	TWSG1	0.99124	35103	0.112905	0.224442	0.0692631	0.503417
ENSG00000137133.10	HINT2	-0.447481	39557	0.411255	0.301582	0.0693579	0.503827
ENSG00000068308.13	OTUD5	0.429968	35419	0.075089	0.10116	0.0696207	0.504057
ENSG00000126216.12	TUBGCP3	-0.963466	38349.5	0.082947	0.042537	0.069467	0.504057
ENSG00000106683.14	LIMK1	-0.65995	39351	0.32513	0.205775	0.069565	0.504057
ENSG00000127124.13	HIVEP3	-1.39208	38388	0.110825	0.042226	0.0695955	0.504057
ENSG00000173320.9	STOX2	-0.934852	37936	0.036371	0.019025	0.0695904	0.504057
ENSG00000235034.6	C19orf81	0.806098	35907	0.040789	0.071318	0.0695676	0.504057
ENSG00000139178.10	C1RL	0.986082	35908	0.026357	0.052208	0.0698253	0.505259
ENSG00000111786.8	SRSF9	-0.492914	39943	0.771578	0.548274	0.0699241	0.505621
ENSG00000136810.12	TXN	0.164489	33964	0.717597	0.804261	0.0699527	0.505621
ENSG00000188811.12	NHLRC3	0.988968	35909	0.034962	0.069391	0.0700837	0.506054
ENSG00000106665.15	CLIP2	-0.598633	39709.5	0.585357	0.386558	0.0701285	0.506054
ENSG00000125304.8	TM9SF2	0.402284	34863	0.181914	0.240417	0.0701119	0.506054
ENSG00000197982.13	C1orf122	-0.569443	40020	0.903179	0.608631	0.0702362	0.506552
ENSG00000173950.15	XXYLT1	-1.27804	38544	0.142289	0.058674	0.070431	0.507537
ENSG00000078668.13	VDAC3	0.356164	35111	0.12097	0.154844	0.0704504	0.507537
ENSG00000107551.20	RASSF4	0.72714	34799	0.157458	0.260648	0.0706328	0.508457
ENSG00000102103.15	PQBP1	-1.00846	38884	0.218543	0.108633	0.0706557	0.508457
ENSG00000166913.12	YWHAB	-0.386405	40095.5	1.09029	0.834108	0.0707853	0.509109
ENSG00000196220.15	SRGAP3	0.811059	35912	0.026188	0.045947	0.0708638	0.509394
ENSG00000198918.7	RPL39	-0.128986	40300.5	3.46771	3.17113	0.0709426	0.509681
ENSG00000196839.12	ADA	0.567267	35792	0.039552	0.058604	0.0712892	0.51189
ENSG00000112425.13	EPM2A	-1.08926	38070	0.047293	0.022228	0.0713878	0.512036
ENSG00000131459.12	GFPT2	0.877165	36054	0.0269	0.049409	0.0713838	0.512036
ENSG00000177889.9	UBE2N	-0.428285	39518	0.350508	0.260478	0.0714813	0.512426
ENSG00000173457.10	PPP1R14B	-0.31307	39706	0.521933	0.420118	0.0715908	0.512843
ENSG00000058866.14	DGKG	-1.77224	38415.5	0.109384	0.032022	0.0716178	0.512843
ENSG00000138685.12	FGF2	0.769211	35183	0.091507	0.155958	0.0716996	0.512868
ENSG00000104835.14	SARS2	-0.882704	37929	0.040864	0.022162	0.0716864	0.512868
ENSG00000148516.21	ZEB1	-0.777968	39291.5	0.289863	0.169045	0.0717678	0.512887
ENSG00000133067.17	LGR6	0.83208	35481	0.072206	0.128544	0.0718022	0.512887
ENSG00000116786.11	PLEKHM2	0.600749	35368	0.100246	0.152023	0.0718198	0.512887
ENSG00000166902.4	MRPL16	0.363598	35145.5	0.117267	0.150879	0.0718754	0.513004
ENSG00000184986.10	TMEM121	-0.938832	38068	0.045214	0.023586	0.071915	0.513007
ENSG00000149256.14	TENM4	0.735929	35646.5	0.050039	0.083338	0.0719686	0.513109
ENSG00000134308.13	YWHAQ	-0.243093	40077	0.979949	0.82799	0.0720366	0.513265
ENSG00000002933.7	TMEM176A	0.656441	34908	0.154986	0.244287	0.0720688	0.513265
ENSG00000169599.12	NFU1	0.560071	35214	0.105193	0.15509	0.072419	0.515199
ENSG00000004478.7	FKBP4	-0.79277	38743	0.148006	0.085434	0.0724095	0.515199
ENSG00000116871.15	MAP7D1	0.557905	34977	0.141463	0.208251	0.0728873	0.518248
ENSG00000070808.15	CAMK2A	-1.05517	39005	0.265248	0.127648	0.0731722	0.519991
ENSG00000084207.15	GSTP1	0.180125	33745	1.6021	1.81516	0.0734629	0.521774
ENSG00000136527.17	TRA2B	-0.336965	39645	0.446867	0.353787	0.0735066	0.521801
ENSG00000173905.8	GOLIM4	0.558196	34860	0.163064	0.2401	0.0736495	0.522064
ENSG00000137941.16	TTLL7	0.981797	35491	0.070029	0.138303	0.0737032	0.522064
ENSG00000187866.7	FAM122A	0.555203	35654.5	0.044313	0.065112	0.0736769	0.522064
ENSG00000091879.13	ANGPT2	0.754541	35654.5	0.061368	0.103534	0.0736769	0.522064
ENSG00000150893.10	FREM2	-1.16446	38526	0.113029	0.050426	0.0737535	0.522138
ENSG00000163785.12	RYK	0.455832	35527	0.065383	0.089677	0.0740388	0.523742
ENSG00000243335.8	KCTD7	1.22263	35396	0.060262	0.140634	0.07406	0.523742
ENSG00000043093.13	DCUN1D1	0.625573	35173	0.100118	0.154464	0.0741957	0.524418
ENSG00000136147.16	PHF11	1.0255	35494	0.067342	0.137086	0.0742815	0.524741
ENSG00000140990.14	NDUFB10	-0.404256	39859.5	0.682334	0.515589	0.0744119	0.525378
ENSG00000083844.10	ZNF264	1.14678	35761	0.028296	0.062652	0.0744682	0.525492
ENSG00000163406.10	SLC15A2	0.625697	35354.5	0.085838	0.132444	0.0747616	0.526995
ENSG00000166886.12	NAB2	0.508815	35447	0.078694	0.111973	0.0747388	0.526995
ENSG00000102445.18	KIAA0226L	-1.61462	38258	0.099872	0.032613	0.0761645	0.528628
ENSG00000198844.10	ARHGEF15	#NAME?	37400	0.022678	0	0.0830752	0.528628
ENSG00000136521.12	NDUFB5	0.214068	34494	0.33058	0.383457	0.082866	0.528628
ENSG00000178460.17	MCMDC2	2.21868	36017	0.011998	0.055845	0.0777718	0.528628
ENSG00000177732.7	SOX12	-0.632506	38589	0.146304	0.094374	0.076674	0.528628
ENSG00000167447.12	SMG8	inf	36584	0	0.01144	0.0830752	0.528628
ENSG00000102753.9	KPNA3	0.653802	35222	0.111693	0.175728	0.0823349	0.528628
ENSG00000064547.13	LPAR2	inf	36584	0	0.012898	0.0830752	0.528628
ENSG00000196358.10	NTNG2	0.976109	36174.5	0.014706	0.028928	0.0797969	0.528628
ENSG00000169045.17	HNRNPH1	-0.227402	40192	2.17094	1.85436	0.0770477	0.528628
ENSG00000144802.11	NFKBIZ	0.649091	35216	0.134302	0.21061	0.0813009	0.528628
ENSG00000102871.15	TRADD	2.13244	36027	0.013441	0.058933	0.0808693	0.528628
ENSG00000161021.11	MAML1	-1.73183	38096.5	0.06622	0.019937	0.0776214	0.528628
ENSG00000170385.9	SLC30A1	1.3171	35740	0.029876	0.07444	0.0794701	0.528628
ENSG00000012817.15	KDM5D	0.615238	35787	0.046933	0.071893	0.0808046	0.528628
ENSG00000235098.8	ANKRD65	1.06414	36181.5	0.020219	0.042276	0.0824126	0.528628
ENSG00000160932.10	LY6E	0.43552	34897.5	0.189168	0.255831	0.0829027	0.528628
ENSG00000102921.7	N4BP1	0.427582	36180.5	0.016948	0.022794	0.0820347	0.528628
ENSG00000089009.15	RPL6	-0.242991	40159	1.427	1.2058	0.0770615	0.528628
ENSG00000167434.9	CA4	inf	36584	0	0.020167	0.0830752	0.528628
ENSG00000142534.6	RPS11	-0.205764	40198	3.27455	2.8393	0.0797217	0.528628
ENSG00000188295.14	ZNF669	#NAME?	37400	0.009072	0	0.0830752	0.528628
ENSG00000144228.8	SPOPL	1.61102	36181.5	0.017325	0.052923	0.0824126	0.528628
ENSG00000144230.16	GPR17	#NAME?	37400	0.015119	0	0.0830752	0.528628
ENSG00000143355.15	LHX9	inf	36584	0	0.016757	0.0830752	0.528628
ENSG00000005486.16	RHBDD2	0.401448	34486	0.316269	0.417739	0.0752639	0.528628
ENSG00000137691.12	C11orf70	inf	36584	0	0.010038	0.0830752	0.528628
ENSG00000059915.16	PSD	2.46562	36169.5	0.006494	0.035868	0.0779701	0.528628
ENSG00000176165.9	FOXG1	-0.517902	39515	0.448282	0.313074	0.0819473	0.528628
ENSG00000128656.13	CHN1	0.308241	35211	0.124127	0.153693	0.0783304	0.528628
ENSG00000163431.12	LMOD1	inf	36584	0	0.046214	0.0830752	0.528628
ENSG00000143499.13	SMYD2	1.44052	36175.5	0.010072	0.027338	0.0801664	0.528628
ENSG00000163380.15	LMOD3	inf	36584	0	0.007664	0.0830752	0.528628
ENSG00000125744.11	RTN2	inf	36584	0	0.012382	0.0830752	0.528628
ENSG00000226742.3	HSBP1L1	2.13346	36173.5	0.012375	0.054298	0.0794288	0.528628
ENSG00000143546.9	S100A8	#NAME?	37400	0.017995	0	0.0830752	0.528628
ENSG00000095261.13	PSMD5	1.49336	36179.5	0.010535	0.029662	0.0816582	0.528628
ENSG00000136848.16	DAB2IP	1.08213	36032	0.028827	0.061032	0.0824552	0.528628
ENSG00000118162.13	KPTN	-1.7199	37808.5	0.030144	0.009151	0.0801664	0.528628
ENSG00000179314.13	WSCD1	-0.495262	39393.5	0.404657	0.287077	0.0832658	0.528628
ENSG00000177000.10	MTHFR	1.97328	36175.5	0.013092	0.051406	0.0801664	0.528628
ENSG00000196236.12	XPNPEP3	0.176065	35682.5	0.066535	0.075171	0.0799189	0.528628
ENSG00000167470.12	MIDN	0.294653	34494	0.368005	0.451391	0.082866	0.528628
ENSG00000162437.14	RAVER2	1.99321	36171.5	0.007963	0.031702	0.0786967	0.528628
ENSG00000278662.4	GOLGA6L10	#NAME?	37400	0.008489	0	0.0830752	0.528628
ENSG00000198829.6	SUCNR1	inf	36584	0	0.012139	0.0830752	0.528628
ENSG00000162585.16	FAAP20	-0.387504	39377	0.321919	0.246091	0.0810734	0.528628
ENSG00000177685.16	CRACR2B	inf	36584	0	0.011083	0.0830752	0.528628
ENSG00000102125.15	TAZ	-1.6621	37807.5	0.039135	0.012366	0.0805372	0.528628
ENSG00000010327.10	STAB1	1.64232	36030	0.01902	0.059375	0.0818178	0.528628
ENSG00000162738.5	VANGL2	1.21676	35627	0.052656	0.122386	0.0760258	0.528628
ENSG00000102030.15	NAA10	0.109654	34718	0.23253	0.250893	0.0760356	0.528628
ENSG00000108433.15	GOSR2	-1.01044	38379.5	0.107854	0.053538	0.0790947	0.528628
ENSG00000101938.14	CHRDL1	inf	36584	0	0.009211	0.0830752	0.528628
ENSG00000188690.12	UROS	0.680433	35781	0.035051	0.056173	0.0793048	0.528628
ENSG00000136630.12	HLX	inf	36584	0	0.011533	0.0830752	0.528628
ENSG00000163075.12	CFAP221	#NAME?	37400	0.020278	0	0.0830752	0.528628
ENSG00000041982.15	TNC	0.427014	33993.5	1.14178	1.53506	0.083124	0.528628
ENSG00000160679.12	CHTOP	-0.623782	39292	0.344522	0.223583	0.0808673	0.528628
ENSG00000089199.9	CHGB	#NAME?	37400	0.012492	0	0.0830752	0.528628
ENSG00000182771.17	GRID1	-1.82543	37955	0.04477	0.012632	0.0815006	0.528628
ENSG00000104765.14	BNIP3L	0.425295	34715	0.254825	0.342191	0.0756493	0.528628
ENSG00000001561.6	ENPP4	#NAME?	37400	0.01651	0	0.0830752	0.528628
ENSG00000155906.16	RMND1	1.60701	36175.5	0.010971	0.033421	0.0801664	0.528628
ENSG00000206052.10	DOK6	inf	36584	0	0.008453	0.0830752	0.528628
ENSG00000149187.17	CELF1	0.417992	34796.5	0.209623	0.28007	0.07864	0.528628
ENSG00000115009.11	CCL20	inf	36584	0	0.030665	0.0830752	0.528628
ENSG00000182963.9	GJC1	-1.25624	38246	0.060659	0.025394	0.0789909	0.528628
ENSG00000104435.13	STMN2	#NAME?	37400	0.02397	0	0.0830752	0.528628
ENSG00000185010.13	F8	1.71565	36174.5	0.012211	0.040105	0.0797969	0.528628
ENSG00000123154.11	WDR83	-1.09342	38386.5	0.088312	0.041387	0.0775931	0.528628
ENSG00000276644.4	DACH1	#NAME?	37400	0.008219	0	0.0830752	0.528628
ENSG00000169507.9	SLC38A11	#NAME?	37400	0.011145	0	0.0830752	0.528628
ENSG00000004660.14	CAMKK1	#NAME?	37400	0.015213	0	0.0830752	0.528628
ENSG00000206538.7	VGLL3	inf	36584	0	0.007484	0.0830752	0.528628
ENSG00000181830.8	SLC35C1	1.02084	36178.5	0.015797	0.032054	0.0812832	0.528628
ENSG00000114904.12	NEK4	1.60403	35705	0.030277	0.092039	0.0806447	0.528628
ENSG00000182325.10	FBXL6	inf	36584	0	0.013176	0.0830752	0.528628
ENSG00000184347.14	SLIT3	#NAME?	37400	0.010495	0	0.0830752	0.528628
ENSG00000132031.12	MATN3	inf	36584	0	0.01645	0.0830752	0.528628
ENSG00000019582.14	CD74	0.406698	34473	0.478487	0.634305	0.0810229	0.528628
ENSG00000152818.18	UTRN	0.478858	35500	0.073607	0.102582	0.0820056	0.528628
ENSG00000152689.17	RASGRP3	inf	36584	0	0.024381	0.0830752	0.528628
ENSG00000205765.8	C5orf51	0.437066	35305	0.098021	0.132706	0.0834782	0.528628
ENSG00000183833.16	MAATS1	inf	36584	0	0.008532	0.0830752	0.528628
ENSG00000153201.15	RANBP2	1.00773	35625	0.049466	0.099464	0.0755968	0.528628
ENSG00000105518.13	TMEM205	0.2464	34197	0.505917	0.600141	0.0795156	0.528628
ENSG00000124243.17	BCAS4	0.608934	35372.5	0.069815	0.106477	0.0780135	0.528628
ENSG00000183908.5	LRRC55	inf	36584	0	0.0089	0.0830752	0.528628
ENSG00000153902.13	LGI4	0.863169	35777	0.046237	0.084107	0.0783175	0.528628
ENSG00000105122.12	RASAL3	inf	36584	0	0.008246	0.0830752	0.528628
ENSG00000033627.14	ATP6V0A1	0.443758	35249	0.10384	0.141237	0.0826888	0.528628
ENSG00000241839.9	PLEKHO2	-0.126388	36180.5	0.030041	0.027521	0.0820347	0.528628
ENSG00000151893.14	CACUL1	1.42898	36034	0.015848	0.042671	0.0830966	0.528628
ENSG00000151849.14	CENPJ	0.087562	37799.5	0.029048	0.030866	0.0835547	0.528628
ENSG00000069509.5	FUNDC1	1.17346	35750	0.02998	0.067621	0.081902	0.528628
ENSG00000154319.14	FAM167A	inf	36584	0	0.011097	0.0830752	0.528628
ENSG00000198959.11	TGM2	1.96478	36029	0.023425	0.091441	0.0815006	0.528628
ENSG00000183087.14	GAS6	0.50321	35791	0.05312	0.075291	0.0818172	0.528628
ENSG00000095209.11	TMEM38B	0.302419	37950	0.047916	0.05909	0.0830966	0.528628
ENSG00000073331.17	ALPK1	inf	36584	0	0.014202	0.0830752	0.528628
ENSG00000136237.18	RAPGEF5	inf	36584	0	0.008905	0.0830752	0.528628
ENSG00000133119.12	RFC3	-1.40117	38401	0.099419	0.037642	0.0820544	0.528628
ENSG00000136244.11	IL6	3.32095	36175.5	0.015465	0.154549	0.0801664	0.528628
ENSG00000180376.16	CCDC66	1.39978	36034	0.020621	0.054412	0.0830966	0.528628
ENSG00000135929.8	CYP27A1	0.505541	35660	0.065041	0.092335	0.0833953	0.528628
ENSG00000116815.15	CD58	1.13457	35604.5	0.040601	0.089141	0.0790947	0.528628
ENSG00000111961.16	SASH1	0.63341	35100	0.116927	0.181381	0.0761276	0.528628
ENSG00000186407.6	CD300E	inf	36584	0	0.012323	0.0830752	0.528628
ENSG00000186517.13	ARHGAP30	#NAME?	37400	0.009134	0	0.0830752	0.528628
ENSG00000167861.15	HID1	#NAME?	37400	0.016092	0	0.0830752	0.528628
ENSG00000213654.9	GPSM3	inf	36584	0	0.008733	0.0830752	0.528628
ENSG00000169213.6	RAB3B	#NAME?	37400	0.011569	0	0.0830752	0.528628
ENSG00000160190.13	SLC37A1	#NAME?	37400	0.010641	0	0.0830752	0.528628
ENSG00000204304.11	PBX2	#NAME?	37400	0.007222	0	0.0830752	0.528628
ENSG00000170075.8	GPR37L1	0.295364	34007	0.819703	1.00594	0.076865	0.528628
ENSG00000133805.15	AMPD3	inf	36584	0	0.012756	0.0830752	0.528628
ENSG00000160218.12	TRAPPC10	inf	36584	0	0.006006	0.0830752	0.528628
ENSG00000186907.7	RTN4RL2	#NAME?	37400	0.012861	0	0.0830752	0.528628
ENSG00000107485.15	GATA3	#NAME?	37400	0.016798	0	0.0830752	0.528628
ENSG00000169071.14	ROR2	inf	36584	0	0.006916	0.0830752	0.528628
ENSG00000107521.18	HPS1	-1.34011	37805.5	0.040551	0.016017	0.0812832	0.528628
ENSG00000160606.10	TLCD1	-0.82897	38667.5	0.165165	0.092976	0.0782168	0.528628
ENSG00000146918.19	NCAPG2	-1.09487	38220	0.058403	0.027343	0.0751779	0.528628
ENSG00000075651.15	PLD1	inf	36584	0	0.016368	0.0830752	0.528628
ENSG00000277791.4	PSMB3	-0.295594	39875	0.724771	0.590498	0.0808492	0.528628
ENSG00000186104.10	CYP2R1	inf	36584	0	0.014348	0.0830752	0.528628
ENSG00000158062.20	UBXN11	1.53703	36176.5	0.012805	0.037159	0.0805372	0.528628
ENSG00000158163.14	DZIP1L	inf	36584	0	0.009628	0.0830752	0.528628
ENSG00000133265.10	HSPBP1	-0.543312	39077	0.244209	0.167575	0.080232	0.528628
ENSG00000147724.11	FAM135B	#NAME?	37400	0.014339	0	0.0830752	0.528628
ENSG00000158406.4	HIST1H4H	inf	36584	0	0.009439	0.0830752	0.528628
ENSG00000158457.5	TSPAN33	1.22647	36184.5	0.011658	0.02728	0.0835547	0.528628
ENSG00000185730.7	ZNF696	#NAME?	37400	0.014227	0	0.0830752	0.528628
ENSG00000118707.9	TGIF2	-0.043536	38055	0.043466	0.042174	0.0754198	0.528628
ENSG00000106615.9	RHEB	0.246039	34076.5	0.647797	0.768252	0.0794371	0.528628
ENSG00000124614.13	RPS10	0.244873	33804	1.39242	1.65	0.0763286	0.528628
ENSG00000158604.14	TMED4	0.288178	34450	0.329067	0.401823	0.0789803	0.528628
ENSG00000114767.6	RRP9	-0.55226	38204	0.066881	0.04561	0.079057	0.528628
ENSG00000147408.14	CSGALNACT1	-1.0394	38233	0.07178	0.034923	0.0821484	0.528628
ENSG00000159110.19	IFNAR2	0.614143	35526	0.064431	0.098622	0.0806834	0.528628
[truncated: 11,162 more rows]
