# Supplementary material for: Integrating single-cell RNA-seq and imaging with SCOPE-seq2
Source: Sci Rep. 2020 Nov 10;10:19482. doi: 10.1038/s41598-020-76599-w (PMC7655825; doi:10.1038/s41598-020-76599-w)
Supplement: Supplementary file 10 — Supplementary Information 10. [file 41598_2020_76599_MOESM10_ESM.xls]

## Sheet: Supplementary Table 6
Supplementary Table 6. Primer sequences
Template switch oligo	AAGCAGTGGTATCAACGCAGAGTGAATrGrGrG
SMRT PCR primer	AAGCAGTGGTATCAACGCAGAGT
Custom P5 nextera pcr primer	AATGATACGGCGACCACCGAGATCTACACGCCTGTCC GCGGAAGCAGTGGTATCAACGCAGAGT*A*C
Custom read 1 sequencing primer	GCCTGTC CGCGGAAGCAGTGGTATCAACGCAGAGTAC
